# Supplementary material for: Post-transcriptional regulation across human tissues
Source: PLoS Comput Biol. 2017 May 8;13(5):e1005535. doi: 10.1371/journal.pcbi.1005535 (PMC5440056; doi:10.1371/journal.pcbi.1005535)
Supplement: S1 Dataset — A zip-archived comma-delimited text file with consensus estimates of protein levels across 13 human tissues: adrenal gland, colon, esophagus, kidney, liver, lung, ovary, pancreas, prostate, testis, spleen, stomach, and heart. (ZIP) [file pcbi.1005535.s003.zip]

Archive with 1 entries (1 files):
- protein_consensus.csv
