# Supplementary material for: Post-transcriptional regulation across human tissues
Source: PLoS Comput Biol. 2017 May 8;13(5):e1005535. doi: 10.1371/journal.pcbi.1005535 (PMC5440056; doi:10.1371/journal.pcbi.1005535)
Supplement: S1 Dataset — A zip-archived comma-delimited text file with consensus estimates of protein levels across 13 human tissues: adrenal gland, colon, esophagus, kidney, liver, lung, ovary, pancreas, prostate, testis, spleen, stomach, and heart. (ZIP) [file pcbi.1005535.s003.zip › protein_consensus.csv]

	adrenal.gland	colon	esophagus	kidney	liver	lung	ovary	pancreas	prostate	testis	spleen	stomach	heart
ENSG00000161057	6.87727324382231	6.86253338979236	6.61392805377308	6.79010940861055	6.79621332725167	7.0094080609609	6.94527370058563	6.71914398925452	6.89559254514821	7.06842424726869	7.05929813691837	6.77593557689219	7.54154708814251
ENSG00000051596	NA	5.77503154523624	5.98190210381592	NA	NA	NA	5.85837434558911	NA	NA	5.50047692826675	NA	5.56321262562093	NA
ENSG00000182511	5.08820698813453	NA	4.57381059394783	NA	5.34031236890618	5.21536897942214	4.49939398666971	NA	NA	NA	6.90166757429809	5.1095010114437	NA
ENSG00000100796	5.9718693500015	NA	5.73828124047937	NA	NA	5.21921856978159	6.18991956107911	NA	5.4587629493003	6.14991021407814	NA	6.04335974291425	NA
ENSG00000143376	6.28018303541246	6.66083179952802	6.06632567041838	6.37684356758791	6.18685627977923	6.23202496513654	5.92679974702391	5.87617079613635	6.36269916813916	5.76214463373659	5.77939255357761	6.51390802660778	NA
ENSG00000172172	6.15576101287792	6.06858817497607	5.94659583677076	6.57930554304022	NA	5.74979593724151	5.64926664488579	NA	NA	5.73644481520954	NA	NA	5.81934999494934
ENSG00000172020	NA	6.25483838175633	NA	NA	NA	NA	NA	5.3652431793782	6.0324800628919	NA	NA	NA	NA
ENSG00000005884	6.07529608316065	6.67781994758447	5.99419452851815	6.18718410858168	6.69950942666339	7.36454530151913	5.9207987335888	5.86352853744253	6.86575189611733	6.61060991381885	5.22469638997919	6.28651407292957	NA
ENSG00000128595	7.3436279944614	6.59001036602838	8.21963823034087	7.22561556665548	6.71786198768424	6.87018856628483	7.13726690603785	6.94278752351596	7.61277810400714	7.71753242550246	5.99809517183649	7.29834994247911	6.85307876099748
ENSG00000175220	7.55048267552745	7.47810110252862	7.77599101546662	7.18896150897174	7.70947360292293	7.2465638306538	7.38585727350335	7.44448689720398	8.1419812799037	7.7932555702806	8.0835526609063	7.89584229768871	7.72761438044616
ENSG00000034510	NA	7.79037341241989	7.78193185020771	6.09247733466742	7.89252005924422	6.49895363267347	8.51423057340462	8.01350418598252	6.69274118633566	8.08768677566467	8.49860224547449	NA	NA
ENSG00000187608	5.85253488694195	6.03238645247434	5.96821087110398	6.25541399306637	7.01118589770081	5.65743769347682	6.2601077019174	6.57350664920947	6.13501956963936	6.32510599776021	7.04190550276768	6.44169684019751	NA
ENSG00000174684	5.91769452042799	NA	NA	NA	NA	NA	NA	NA	4.8701339739145	5.50219696296262	NA	NA	NA
ENSG00000131652	5.22631629693934	5.27147983008126	NA	5.93738517821231	6.29084913190349	6.0907305762472	5.96077017165996	6.18893501231383	5.1954839769466	5.85634289623292	6.3929592733194	5.3208037044064	NA
ENSG00000119314	NA	5.88876989882137	6.27666665662627	6.18580193789557	4.87477140150578	5.89731447664327	5.80851358543628	6.20829867598408	NA	5.90444903454444	6.02066710961001	6.20931504570756	NA
ENSG00000100568	6.0002471127438	6.48272204636203	6.17539526279039	5.94639889748239	6.18419645778721	6.56381140400765	5.91865624310432	NA	5.92269448653783	5.64578123269451	5.87605624146229	NA	6.8734356243047
ENSG00000008283	6.58110379511817	NA	5.54768269212581	NA	6.65674125260922	NA	NA	NA	5.67726207754001	NA	NA	5.53822930203365	NA
ENSG00000108468	6.04587306941374	6.63010699801587	5.52282386221251	6.64903759618082	6.3270965233352	NA	7.24250714592954	6.63580338888709	6.62878180285595	6.67830662646432	6.99157039912345	6.1073987008136	NA
ENSG00000158109	6.44904620390385	NA	5.67780469349048	NA	NA	NA	NA	NA	5.04529491184692	5.65932632262837	NA	NA	5.9302828607283
ENSG00000136044	6.05527058712228	6.01460089245128	NA	5.20853628026903	NA	NA	6.38091210870338	6.04205359239664	5.63024670867693	5.92219981548102	5.89182348997579	6.24206917503896	NA
ENSG00000113163	6.182776029402	5.53755778037459	6.23568180938513	5.60946938448979	6.20927218635996	5.67582352186474	5.58598276015219	5.67386018128031	6.04766323892378	5.58893889175577	5.50055441893704	6.01091698268374	NA
ENSG00000179776	NA	6.01393440604403	6.2910835314254	NA	5.57638803963695	6.4491582409381	5.49272209567049	5.21480003017891	4.69800562579595	5.60908816695078	NA	NA	6.16470473642756
ENSG00000125266	NA	5.86419203335247	NA	NA	NA	NA	NA	NA	NA	NA	NA	5.46112701870136	NA
ENSG00000196220	NA	NA	NA	NA	NA	NA	4.46291745425465	NA	NA	5.97779347280721	NA	NA	NA
ENSG00000131238	7.75156839205595	7.11049674052055	6.49694603292692	7.07396355603072	6.94370678243952	7.22622809869466	6.93545893546213	6.956480182986	7.21735078748389	7.25245232671739	7.12619002300971	6.97543495899127	7.47408157515868
ENSG00000155792	6.51393787202927	5.88012012770961	5.02027864855661	5.69473574330983	NA	5.26232379565597	6.34998677147631	6.17718401122415	5.90532781713319	5.88138582478507	5.72287847328067	4.94077120450995	NA
ENSG00000178567	6.16996151276227	5.40556395473834	NA	6.092587584064	5.60211808659952	5.73311919528968	5.85657048140544	6.3809763951781	6.28375003931579	6.32149285159415	NA	4.42149283442551	6.36197557923601
ENSG00000101146	6.09219759032633	6.17935927564924	6.02484691295135	NA	5.69743132133486	NA	6.51953916423605	5.67170485625191	5.77235225103812	6.8481141974338	6.54826290195777	6.28059552970641	NA
ENSG00000160285	7.33331624130469	5.97374857569007	6.33731652494242	5.9318305924202	7.2113588214823	6.81614585716615	6.4116129638079	6.96920467940767	6.83778458286989	7.03503205134493	6.1955474445059	6.83209955501273	6.68742651536171
ENSG00000100577	7.41552561314506	6.20913503954267	7.4740368975997	7.46743494516979	7.5024884625583	6.22125296384842	7.06334112488241	6.62327501116866	6.94153200591553	6.88624673090455	6.8534881405083	6.743608245869	NA
ENSG00000136026	7.23424156386413	7.35457254807152	7.39920623887688	6.47685587070899	7.40335008339344	7.67487474995202	7.18403513266543	7.72011090015827	7.34503188570181	7.80852246651793	5.85285356408238	7.46811380147471	8.30198613778905
ENSG00000078114	NA	NA	5.81839248157019	7.35196126926255	6.27482543797876	7.14071440136227	NA	NA	8.10027881902292	NA	NA	4.83168623389527	8.83548184155997
ENSG00000167553	NA	NA	6.41224889850439	6.63177770098031	NA	NA	6.23241073868081	NA	6.35476850385346	6.42054850730204	NA	NA	NA
ENSG00000116062	4.76288099965502	5.22550959916079	5.56218998142369	4.77352270276382	5.65536139344696	NA	6.21869147261357	5.15460980121551	4.83808723527247	6.25569000638018	4.12164397153393	4.45605774102479	NA
ENSG00000170632	6.255108809986	5.69117934591589	6.59432173715093	6.6503488488652	6.60822388553393	6.52268062232558	6.69793809084453	5.91281982659934	6.46132504719915	6.47601566039198	NA	5.81916009644417	5.87266769525449
ENSG00000197943	5.47997832887651	5.70268382090394	5.88179864669613	5.64321944259389	6.15147750686948	4.92455261203961	4.8006690297984	6.21855211861127	5.5824897810467	NA	6.73843957747984	6.62211724661673	NA
ENSG00000154222	4.99669846514322	5.03246433384096	5.07179040574403	NA	5.16040675419591	4.96702108462792	5.19909475088669	NA	4.89848839260288	5.73907695844509	NA	4.47999912439617	NA
ENSG00000213341	5.54303136121896	4.99126642289058	5.17285628625021	NA	5.31240585146007	NA	NA	NA	NA	6.14671299338779	4.99177451365552	5.43853613622443	NA
ENSG00000047315	5.81656764948972	5.64483236758494	5.41339759261551	5.92497906381345	5.94047181561314	5.59830433911321	6.11283050335868	5.40694677417385	5.13762782837346	6.4794652625227	5.84545706289684	5.59207793801101	NA
ENSG00000171824	4.46831778556491	5.0922447863296	NA	NA	4.82003615168314	NA	5.29303298764741	NA	NA	5.2629471126318	NA	5.5039314939394	NA
ENSG00000115159	6.64552096264299	6.67077215398852	6.93854943386058	6.31245198562385	5.74524668418989	6.82224963648526	6.40237594572815	6.96288264606337	6.97576892158645	6.92604830033766	7.10378908449655	7.22429747451298	7.25522453300024
ENSG00000044115	6.99369161789908	7.63245223069804	6.9210436636199	6.59042026388776	7.27604785438672	7.64134293462865	6.94034181083986	7.55802033341942	7.26515450115831	7.15827234736052	7.14146200313207	7.74025377833266	7.7211650183913
ENSG00000100196	NA	NA	NA	NA	5.82137917524224	6.11953689752263	NA	NA	NA	5.05291837450707	NA	5.78795566283143	NA
ENSG00000114480	7.50696027034053	6.5699137266173	7.02058046721654	7.13424278043719	7.5244491689222	6.59401738612339	6.95118410913366	7.26126909614148	7.13962191840015	7.09481421339359	6.90340184737125	7.13203179559702	8.16929437575223
ENSG00000143457	6.03514945777346	5.90233627869501	5.85960280134007	5.82442240089699	6.24233377059529	NA	5.88212382917422	6.24296508690544	NA	5.95714125117626	NA	6.62561622533089	NA
ENSG00000132612	6.55090437677342	6.37075327663423	6.56386254128833	6.56993535346517	5.88280189946894	5.89314300332111	6.46884196874503	NA	6.31770109870983	6.18999944735957	5.37834328363947	6.15160236330565	6.48403500486517
ENSG00000125633	6.30256725950167	5.97514203976237	5.71206061389559	6.18688960282099	5.58774815431184	6.25230316354765	6.03277248526148	6.56943496164899	5.4718859125311	6.27781260896519	6.30446209470837	6.11392453532912	NA
ENSG00000198899	7.43052790512252	NA	8.12544939893243	8.18137071280186	8.20470056957209	7.64786537895621	7.07500770792381	7.60301182864261	7.59024822256253	7.28218309740307	6.91408447187594	7.36151762590801	8.76447525597688
ENSG00000184730	NA	5.91877510193437	NA	NA	4.76829311856173	NA	NA	5.01238802244948	NA	NA	5.35027322063316	NA	NA
ENSG00000077312	6.37576315985402	6.97942457638672	6.37590976053306	7.18992666333128	7.09160851820927	6.87637911508547	6.42790295389094	6.79980533018102	7.02713497879908	7.20391816094025	7.23313598441498	6.84523024884718	6.62925824995941
ENSG00000115310	10.1257627819262	7.87546857432056	9.71282675465755	9.42427451770043	8.8722588482732	8.49931479667858	8.58542160926904	8.83698636331004	9.30058211574833	9.66842650858318	8.27744967890668	8.70437333657568	7.86170226593905
ENSG00000261857	NA	NA	4.89096719118802	NA	NA	6.19222182625248	NA	NA	NA	6.20301472296322	NA	NA	NA
ENSG00000170876	7.0170560055756	7.00410341050619	7.09920505683754	6.87099168037977	6.99731468325175	7.48424293712409	6.75517679951299	6.86707539771768	7.41556419777477	7.238915926033	6.20308913833931	6.2501943158444	6.20555064801365
ENSG00000119669	5.12766638903969	4.50596161219264	4.89792666205673	NA	NA	NA	5.49724036523375	NA	5.67295481587735	5.78635145973093	NA	NA	NA
ENSG00000186063	6.20757790039513	6.61130681959917	6.32055528607981	6.10122709183848	6.27982138595126	6.21510189227387	6.82056058063552	6.49695963516833	6.42516914266933	6.42857302635361	6.28155894060535	6.28236455244526	5.70259274227836
ENSG00000242515	NA	NA	5.72982782114132	NA	NA	NA	NA	NA	NA	NA	NA	NA	NA
ENSG00000102595	4.7704392539185	NA	NA	4.14328748069563	NA	NA	5.30533043825975	NA	5.21530219685645	6.23730429024599	NA	NA	NA
ENSG00000101336	NA	5.32916442850962	5.45005957834166	NA	NA	4.98631021035196	NA	NA	NA	NA	6.25513837111785	NA	NA
ENSG00000006715	5.33886914268084	4.8150333996809	5.08034308144497	4.47311448804006	5.59896772775828	NA	5.43095039155863	4.81343235490736	5.20848572894854	5.59260614781843	6.22203853537129	5.800541439761	NA
ENSG00000041353	5.59382859611275	5.98189579116831	6.77871471865089	NA	7.2210804696631	6.26951491577351	NA	NA	6.30478406319192	NA	6.1327883825508	7.44300920353619	NA
ENSG00000143799	6.23396195565537	6.75571382050296	6.43765825405577	5.9855546034038	6.70642453858073	6.78390145420691	7.11406635552828	7.24043213860445	6.69442481983629	6.91712643709111	7.18143292878937	7.01455097493179	6.73129124090462
ENSG00000137699	NA	6.25696494210158	7.28053279683863	NA	NA	NA	NA	NA	5.43587655386969	NA	NA	NA	NA
ENSG00000148229	5.64645274089294	5.90037696158244	6.02049676916534	NA	5.97596748168899	6.01470261080923	6.16741802499513	NA	5.73889731711339	5.78702939109461	5.85471534972133	5.78030170838263	NA
ENSG00000115484	7.67946960342813	7.54295742110863	7.81599997081236	7.30026593557014	7.7478412249352	7.33214715052218	7.703487872589	7.53466404464733	7.43771310276892	7.50771099588663	6.48577315188321	6.97226309905668	7.4060017723853
ENSG00000188811	6.19315243685208	6.11195348513429	NA	6.15103048270745	NA	6.15058958149602	6.18104086344782	5.68151251434031	NA	6.73224707711075	5.88237109402085	5.92124479861851	NA
ENSG00000110719	6.33437095892199	5.79505276506281	NA	NA	6.33710528897347	6.38670862592564	5.35028093918621	NA	NA	5.97132453613651	5.55250303548283	NA	NA
ENSG00000143545	6.27270058440649	6.06289560635588	6.46076781027071	6.57644179354947	6.51351305076287	6.84217514289988	6.35195971616882	6.4624959023989	6.57247441557389	6.49430166828842	6.34353508927694	6.4312126795896	NA
ENSG00000204291	6.5058635308507	6.66561936530193	6.03918902396186	5.70188135962273	4.87841301780365	6.32343566628415	5.67519265206848	6.7762257747737	7.05648540188695	6.38120773271602	4.77733110443713	6.24035540943775	7.02099933105849
ENSG00000154710	4.77450966660029	5.3504901422284	NA	NA	NA	NA	NA	5.0551220108461	5.65753382099826	NA	5.41856893015436	5.19531453111871	NA
ENSG00000132470	NA	6.29561163157542	5.68032694880573	NA	5.00203728669979	5.48357655718534	NA	5.71438416783559	5.23265486565725	3.82748141254996	5.24671131290017	6.1991757642994	NA
ENSG00000108381	6.02641419425713	6.34714013909534	6.27126357797468	7.26902004955275	NA	NA	6.00722358038197	6.67532594803568	6.51414965343026	5.90946213210406	6.52443540693064	5.67982349826147	NA
ENSG00000065054	6.39321950238683	6.52393506695131	6.02799313103036	7.2076771833077	6.57370490585267	7.09876615797078	5.5368651707584	NA	6.05158374012198	6.36718341387097	6.58459472595338	6.15302129636406	7.59122240457642
ENSG00000164733	7.30422190967664	7.34228423445875	7.4426498925747	8.09134601906293	8.07572898463422	7.577149585642	7.06748155933364	7.35797984486446	7.36294293034287	7.18437224645658	7.84975726866465	7.20381389380842	7.87722461025722
ENSG00000124164	7.3046287553084	7.20859079308012	7.00029955600018	6.98443708725341	6.89251375274884	7.43318188914174	6.98433509135132	6.89803498138668	7.12870433126667	6.46325658520822	6.4786087434044	6.61975731918438	7.67485470330215
ENSG00000166974	6.76545476681202	6.11690124291725	5.78757010719121	5.04984919691764	6.35061314400515	6.22471316541196	6.46808538291717	6.07015413312978	6.11199675104605	5.65908534825698	6.72270408675115	6.56361576530276	6.37758510727897
ENSG00000140650	6.52942839635204	6.76388515472877	6.9886009269636	6.76485651138215	6.62871184031868	6.69065997660805	6.3037648381612	7.11900721572992	6.38437666513375	6.08262879146761	6.22020931627241	6.92936428647192	6.18339603518353
ENSG00000184787	6.39944289933949	6.59604494668699	6.25012042563947	NA	NA	6.95714037413848	6.09575465313249	NA	NA	5.56690112358287	NA	6.3249780000574	NA
ENSG00000162704	6.87954094090282	7.82545518744626	7.0094468764245	7.33224343463887	7.04441034919431	7.49180127036606	7.12255441247938	7.49722493505701	7.40880278081321	7.28611038563912	8.29098450859169	7.65819024682672	6.35878520139039
ENSG00000096006	NA	6.17153818492327	6.31998120208095	NA	NA	NA	NA	NA	NA	NA	NA	NA	NA
ENSG00000107566	6.45175574225018	6.50899401213404	NA	6.10973551241522	6.40821361805214	7.10644966333412	6.08827528116458	5.91376028416794	5.9649172735399	6.87286338693802	NA	NA	NA
ENSG00000167994	NA	NA	NA	NA	NA	NA	5.0763394701354	NA	NA	5.73927801367113	5.02329401389357	NA	NA
ENSG00000104320	5.21241786812792	5.38130455067152	NA	NA	NA	NA	4.9816556274543	NA	NA	NA	6.03360850038614	NA	NA
ENSG00000064042	NA	NA	NA	NA	NA	6.29545512775257	4.83193164623363	NA	5.51001740611095	NA	4.98952396011917	NA	5.99929408697021
ENSG00000065613	6.02707597621118	6.40906515051045	5.98325006705185	5.71289777342892	5.68715371749786	5.45581462218272	6.23664926943557	5.77127328486239	6.2275778012447	6.46834396478694	5.80094522029309	6.18285970454251	NA
ENSG00000163125	3.95343106882603	NA	NA	NA	NA	NA	4.16439040919153	NA	NA	4.57872201800115	NA	NA	NA
ENSG00000116030	6.1973151722627	6.08348313043816	6.385330628121	6.21773294321371	6.37968709978279	6.30129348863331	6.9265352020398	7.0224844024129	6.38864943763535	6.62721030693994	6.6133569810593	5.80215600378496	NA
ENSG00000197756	7.41308172370883	7.78416741624534	NA	7.55195196874178	7.83234791015092	7.29519382886862	6.77389049830072	7.80200546336283	6.8638953935486	7.26929850667063	NA	NA	7.31233006679278
ENSG00000104442	6.06712530746911	6.57677328191416	6.00064042312743	6.02759773332145	NA	NA	6.28161416103956	NA	6.75782187862219	6.11338712631162	NA	6.15667392077051	6.4046852082999
ENSG00000113391	NA	6.03155188359494	5.14581422999616	5.435456955428	5.17263790788026	NA	5.48937022511352	NA	5.91185236651449	6.31927405827609	NA	5.52892982024019	NA
ENSG00000101680	NA	NA	NA	4.01455805265005	NA	NA	6.50382693735765	NA	NA	6.11619050079182	NA	NA	NA
ENSG00000073754	5.6587852918759	6.38070374693831	6.4642019006355	6.02736641065231	NA	NA	5.92343401643196	6.10098486762387	5.75853383750348	5.09110930290617	6.58035287035122	NA	NA
ENSG00000069849	7.0823575244615	7.17185507513072	7.36488988045748	6.43072984489509	6.55809303986403	7.3353879114684	6.42375527533964	6.18582089159447	7.18815313442219	6.56935627921596	NA	6.28610462449119	NA
ENSG00000110841	5.72784991367434	5.81563236002226	5.51771831206558	NA	NA	6.08558298402648	5.88143193300971	NA	NA	5.89661928621945	NA	5.35850200710367	NA
ENSG00000198380	6.79653934695439	7.13703312244468	6.02426221427466	6.58469666945889	7.3660334731381	6.73928242023129	6.95251514439216	7.51304739043102	6.69839250053818	6.74963036451383	6.09128064116429	7.53370448741549	NA
ENSG00000152904	NA	5.72419895138268	6.07647854688917	5.25486873940793	5.54686128334173	NA	6.28133233053383	5.87500157852443	5.95539099072514	5.87912019465116	5.90568690408298	5.96123132508534	NA
ENSG00000168918	NA	5.38332367503818	5.62403708247038	NA	4.97776661277073	NA	4.28801878326226	5.93448955454373	NA	NA	6.95832088179458	5.17525974430311	NA
ENSG00000188986	5.68259088363014	5.94064832169979	5.04636913312709	5.09616113743526	NA	5.61018398491407	5.96373402168795	6.07032857421999	NA	5.92681639216306	5.83763567484972	6.02042644747671	NA
ENSG00000040933	4.84248442441157	5.55922499479631	5.52506439399608	NA	NA	NA	4.99579122045465	NA	5.83533554781568	5.16304072255174	6.44736554434783	5.40302839604084	NA
ENSG00000116957	5.78092177059372	5.0265062710939	6.05276789146482	NA	5.3706316400559	NA	6.00286137365744	5.58103893358585	5.74602696802581	5.51719329229386	5.48534110271194	5.65338925597002	5.34092675744864
ENSG00000132703	8.23213471335199	7.94528059523157	8.58292253114767	8.17049016103947	7.8508666466236	8.81746300543765	8.32581677234238	8.53073437467244	8.56144948246961	7.77333362675234	7.9069936516151	7.85918149679166	8.59587024848243
ENSG00000115944	6.33737151893853	6.72062317857471	6.18772282560758	6.82847877466311	6.71574888769666	6.4930006073056	6.12182385580575	NA	6.47920284286581	NA	NA	NA	7.37183726431722
ENSG00000138802	5.66678779485262	5.63892519333702	5.59851302362268	5.35966598087165	5.08235052884552	6.07495325992533	5.63413229667216	4.97762967913379	5.25299394683173	5.64259617851418	5.67122819532025	6.01715289877018	NA
ENSG00000004864	7.02664240687807	6.14012209984507	5.88886559612643	7.35815249022447	7.76007093245128	6.29759074868775	7.14219922290576	6.98662607316863	6.52374646732018	5.73017545630797	NA	6.37407500096953	7.49158982896815
ENSG00000139613	5.95812395705255	5.91913743832706	5.82150689529715	NA	5.72287054851174	NA	6.26945329802186	5.98206616269258	5.75469939099555	6.39600721238614	5.80669563251651	5.86280893901419	NA
ENSG00000206075	NA	NA	8.12900635192034	NA	6.26030270657785	6.39372862492163	NA	NA	6.58137903022925	NA	NA	7.26243832291806	NA
ENSG00000047188	4.86036795688182	NA	NA	4.7328107434854	NA	NA	6.19740292125131	NA	NA	NA	NA	4.1991757642994	NA
ENSG00000104853	6.34973209504759	6.11795610104457	6.23750037786797	6.13121186465676	6.72687123742699	6.07838687037393	6.16027862728003	NA	5.6402429602798	6.05736452034526	NA	5.86943989176791	5.86218126493728
ENSG00000111652	6.85844413711369	6.28219333283108	6.53846867555484	6.70688894314961	6.37708047643138	6.80211105984585	6.76699870238588	6.40240132816864	6.67259943079387	6.68395405623813	6.23102376715381	6.18042030717406	7.41125516416066
ENSG00000158864	6.97091866937735	6.81214281767235	6.63350123931852	7.30253566943405	6.77328259206042	6.8121182537535	6.60298445913617	6.4871875242469	6.52771071186748	6.33832628234212	5.66527945162344	6.23506846188361	8.7607120203372
ENSG00000168268	6.00339586537435	5.16114720269146	5.35137185314244	NA	5.18595632919997	NA	5.12161042432601	NA	5.9369634115777	NA	NA	NA	NA
ENSG00000166710	7.32185592987499	8.08769226991803	7.99817532430533	7.77559092036776	7.66352564869811	8.25721553808781	7.38902408038811	7.75883296763195	8.90004598154766	7.12392755917682	8.39737657588914	5.71677958980616	7.84453647844302
ENSG00000078142	5.71226482966342	5.41588787998618	5.53962498880623	NA	5.20238272819457	NA	5.55273579667719	NA	5.13261739628067	5.49075522983351	5.71975165818563	5.65863269503459	NA
ENSG00000048740	NA	6.08586118542636	5.41231525196869	NA	6.60071116132602	6.00756591338044	5.52826480763092	6.30490803513319	NA	5.80767131621608	6.96410969232021	5.1972608624264	NA
ENSG00000014216	7.31906721044161	7.65720965244284	7.94417981214523	7.03537814704299	7.5261532346163	7.45875008645277	7.07717805893998	7.76349988707843	7.9219130203377	7.35309044985966	7.76398783095736	7.89044886650534	7.10133703808745
ENSG00000156113	NA	6.15226316695138	NA	NA	NA	NA	NA	NA	5.78968700766288	NA	NA	NA	NA
ENSG00000080493	NA	5.84174149520911	NA	7.19796351320655	NA	NA	NA	6.27647560678571	NA	NA	NA	NA	NA
ENSG00000079689	NA	6.67907402361577	5.15853522993013	NA	NA	NA	NA	7.54976990368122	NA	4.19993398896588	NA	6.34095707961463	NA
ENSG00000131378	5.5015687758579	6.12532669336013	5.78372225266448	5.336721738557	5.58965751705979	6.61948070830349	5.81404820176807	5.70167358086756	6.20332994434182	5.78809360408676	6.12732660701327	5.37014940730783	6.06670656579064
ENSG00000131187	6.29228561895784	6.11487795827365	7.20259937650664	6.35746716333185	6.07658438736403	5.15922501072726	6.59022709620569	7.07060850909334	6.96989310829128	6.73838166816553	5.47541749812875	5.90469259183803	5.73260902480993
ENSG00000136100	5.96973782665946	5.95546018891795	6.27250604692169	6.00828625219231	5.24803945938342	5.70031281487921	5.1866831870935	5.34527963876724	6.59127475761805	5.44740774233724	5.57922522901437	6.31690122683753	NA
ENSG00000048392	6.20785562465022	5.09612830945619	5.71801967906356	5.74432586357236	6.51838957490169	NA	NA	NA	5.41221809759754	5.99688602496263	5.90905260340677	5.78971689181468	NA
ENSG00000148795	9.24105555724854	NA	NA	6.51978480480053	NA	NA	7.3694059624942	NA	NA	6.68488521083246	NA	NA	NA
ENSG00000101439	6.83807295000515	5.75923394808424	6.72262268542937	6.92177982230338	5.8877867788712	6.68285294949053	6.79891498368162	6.60884091085333	7.25196248780227	6.69998560294069	6.14626406341022	6.2406036013572	6.5983809466099
ENSG00000135090	5.65478356437378	6.15065889436803	5.36272463385228	NA	5.0954449798111	4.59358046298081	5.54685849393639	5.84757343190507	5.08890177614451	5.65025411242774	5.87952121309852	5.75482191864273	NA
ENSG00000164932	NA	NA	6.13648219639347	NA	5.99392628812647	6.42020699446549	NA	6.97061473532822	6.42546970458902	NA	NA	NA	NA
ENSG00000075945	5.09451291091755	NA	NA	NA	NA	NA	5.63264238501229	NA	NA	5.29111692436628	4.69971185433661	4.8542670936664	NA
ENSG00000162191	6.03831872486539	7.05246300273348	6.72287157409737	5.79465354686215	NA	NA	6.09951272138979	6.22481273321868	6.95937254646902	6.30873893027314	6.46878691922974	6.28450033911191	6.20446362397676
ENSG00000102900	6.32134928607107	6.1176364033758	6.29954634963854	NA	5.99533905408511	6.6375580721419	6.85004826907508	6.76485865591487	6.11436045969581	6.64732016888731	6.25905984264337	6.43856235223808	5.86309368168721
ENSG00000124356	NA	5.7370989312316	5.95317092475946	NA	NA	NA	6.01151202336845	NA	6.37617981077024	5.69136780989451	NA	5.99183665680096	NA
ENSG00000213934	8.7043135612337	6.52151370998543	6.76422000094761	6.00721840379629	7.44809570031819	6.26835707080447	7.37558375279011	7.83088973690703	7.25619697658259	7.22523801983333	6.96105850715211	NA	NA
ENSG00000150753	7.40426150461164	7.33887978538285	7.15712575809175	6.87315839281889	7.24504566703045	7.4590875475784	7.35832073868387	7.23817274954915	7.13682671271935	6.90525662050855	5.80285368232376	7.04352252805874	7.47643065396778
ENSG00000172531	6.61725518387047	7.62424435549958	6.84471975644586	7.50047553676491	5.91571263930634	6.9231426199601	7.44027047067162	7.17998656658071	5.79148645360608	6.69893837252005	7.51968081556564	7.34416173682002	NA
ENSG00000124588	7.34807205526271	6.48610545647566	7.2024084555923	7.9075484767765	7.35211398705225	6.141147093442	6.20872384293079	6.23210657240894	6.75649650150348	6.79545631296017	NA	6.30308496497617	6.63085998142361
ENSG00000076258	NA	NA	NA	5.34643166029207	5.51873921902314	6.3856123498628	NA	NA	NA	NA	NA	NA	NA
ENSG00000242247	6.38589923092521	5.95715804218288	5.26122262739863	NA	5.62114521432228	NA	5.09673997945225	6.06841498282682	NA	6.25169319017303	6.12988794521813	6.74484284837378	NA
ENSG00000137880	NA	6.2891416465258	NA	7.45144854411485	7.83750953766982	8.21771927779115	7.41461317074132	6.97564396524939	6.10841704938059	5.89407443012525	NA	NA	NA
ENSG00000103855	6.13667061933089	5.7455118202792	6.31660338485254	NA	6.06061881427324	5.85072178336893	5.93983244512198	NA	6.16994742553131	6.55001434493654	5.99636210260502	5.31804451798504	NA
ENSG00000176986	6.68572244847295	6.51307159131484	6.18772570116955	6.17719968907694	6.69317569251549	6.47415029801398	6.42133499441856	6.58015007156356	6.30657340617205	6.72084453507559	6.84354359063692	6.9579139736389	6.08335548258807
ENSG00000155629	5.16651891754094	NA	NA	NA	6.36855335534615	5.85470501127667	NA	6.06356665578903	NA	NA	5.48451508611925	4.6465741896372	NA
ENSG00000126107	5.73237443228732	6.02410027014557	5.86457259167369	5.63596433648933	5.57647927797382	5.32160787771509	5.2345082705557	5.26491756273059	5.67042283323472	5.70133640284049	6.43020466709107	6.02217370014524	NA
ENSG00000197312	NA	6.50998968543298	6.60613793191252	5.94341480714844	6.59184977640455	5.91838808921559	5.61922577081887	6.18729015887771	5.74600466047865	NA	6.71495319948563	6.14713807927011	NA
ENSG00000198498	NA	NA	NA	NA	NA	NA	6.44112573207789	NA	NA	6.38608494595274	NA	NA	NA
ENSG00000106665	5.39887278344472	6.0601490864777	4.55737091208893	NA	NA	NA	5.75264756197801	NA	5.21635872047864	5.42114059325375	NA	5.7950792650292	NA
ENSG00000129472	5.98460231138145	5.51788178341146	5.63891062892365	NA	5.26400258808926	6.15604478983222	6.44874364448251	5.25878519627877	6.00891649491128	6.02570660286323	NA	NA	5.80740345651869
ENSG00000091140	8.05008484697573	7.69540162816667	7.72395348892402	8.14566120632193	7.73471909665129	7.56867958960833	7.30854564090751	7.37793870969824	7.44400616048419	7.17340746414635	7.39039149544874	7.53518652527683	9.03251277604869
ENSG00000084110	NA	NA	NA	NA	7.07167691712781	7.36414520392753	NA	NA	NA	NA	NA	NA	NA
ENSG00000076555	4.72553595206838	4.89571726247175	3.87817470196853	5.79487400969997	6.61245210948046	7.15849308104356	NA	4.90184956063912	5.06396673909328	4.67939523985721	NA	NA	NA
ENSG00000123472	6.70323525658027	5.95141335493491	NA	6.81936416586282	NA	NA	NA	NA	NA	6.00546329795042	NA	NA	6.62692573715813
ENSG00000116120	6.91735938428367	6.55218602021409	6.24355320452226	6.4251741292392	6.33771719552404	6.54870850018501	6.94700997851366	7.2303877512127	6.58038651809504	6.78936768638419	6.68645432446202	7.01489880010007	6.92540918073254
ENSG00000071242	5.22670298958522	5.01350958727519	NA	NA	NA	NA	4.87668856594903	NA	5.47093885742987	NA	NA	5.69709656829502	NA
ENSG00000078618	5.97614848003589	5.39894589060679	6.27699899789269	5.78154678080614	6.42454708989553	6.2181779441773	5.98694914392654	5.75945054244112	5.12823566019054	6.51500679686001	6.57689747442798	6.25949862388901	NA
ENSG00000172292	NA	5.6668762955001	4.87876442681783	NA	NA	NA	NA	NA	NA	NA	NA	5.15127230405357	NA
ENSG00000138115	NA	NA	NA	NA	7.4001020507307	7.98447203003711	NA	NA	NA	NA	NA	NA	NA
ENSG00000107262	5.23043588810778	5.76022150723892	5.88466276993965	NA	NA	5.36396649417318	5.34978073545935	NA	5.78620323509305	5.53853049658385	NA	NA	NA
ENSG00000105205	6.5575914059685	7.61727611291501	NA	NA	6.88983114881161	NA	5.70377335039311	7.00299645694842	NA	4.9141312201256	7.1030947686302	6.8204187560792	NA
ENSG00000015676	5.93017445148635	5.66586538486674	6.06261589777026	4.99102137746313	5.7302700890971	NA	6.09042212132626	NA	5.56690254659658	5.46995847525773	5.77172462150293	5.30322819013433	NA
ENSG00000125746	7.11031740094723	6.5389263148872	7.05055489633255	6.32263369308702	6.51610669834413	6.31465908025074	5.59388217727962	6.65997847164649	6.96587181263068	6.54285134066403	6.47896779087073	6.94768536942739	6.96533896739171
ENSG00000137124	6.2270484558348	7.54402995351589	7.48427308968896	8.10054844336748	7.5264722280772	7.02928966717602	7.03666610616717	6.5581595393162	8.02727961757455	7.13412565158593	6.19659286252182	7.66670671172061	6.64792963638604
ENSG00000180011	6.27047133755245	6.14451190636275	5.1578205378074	6.41095122485412	5.86425100466339	6.51166211328113	5.40754245313452	NA	5.68054749516689	5.57842088705533	5.29137368891044	6.38806471634024	6.73362650551408
ENSG00000163882	6.23145895074673	6.34671601652947	5.65621497441941	6.3592166696245	6.3076412235468	6.40545633448202	6.24085962980738	6.19282287724219	6.37788644553365	6.36035637584623	NA	5.95256898878021	6.09256904326125
ENSG00000129353	4.99786607596181	6.38161619203497	5.91456844254847	5.92213640150585	5.86516499405474	6.21610929503296	6.34844029710128	6.12639044229739	6.5083864442783	6.32749539890432	6.20939077179278	6.75729542318463	NA
ENSG00000104823	8.13988909748356	7.55136407558239	7.7176408676962	8.45150421287902	7.99492065829463	8.15872165232408	7.23174009810322	7.52001404550907	7.41094539606041	7.38040050611525	7.8719023307091	7.39683922960108	8.89781226783129
ENSG00000125744	6.19154709140862	5.83106058384245	7.10820493761686	5.93467631887414	6.13758350206929	6.30321261128441	NA	NA	6.80485843093684	NA	6.20648793860373	6.14015902716132	6.84754379832783
ENSG00000076356	NA	NA	NA	NA	NA	NA	3.93525465573039	NA	NA	4.58392442150682	NA	4.85205706725172	NA
ENSG00000117519	7.29680582637105	6.92937358330034	6.65244001903352	7.10816363681498	6.88038106588255	7.54046650081637	6.97172414533876	7.24962844493873	7.21764021841138	7.22943483487061	6.98643610655136	6.15496479044559	NA
ENSG00000162482	6.64534729853106	6.9549011829305	NA	8.37364266732159	7.63382398297744	8.83866794190799	NA	7.59766001088844	NA	NA	NA	8.03026942894825	NA
ENSG00000204120	5.31025336962442	4.25235415414397	4.85347971628128	NA	NA	NA	6.42353167365258	5.93593313253244	NA	5.30735663645902	4.78192756004306	NA	NA
ENSG00000178057	6.20147361759575	NA	5.91344922819232	6.68122994599202	6.44791037188253	6.32451185722726	6.05300251700024	NA	6.23525977276949	6.18810527303983	NA	NA	7.31912462935543
ENSG00000115524	6.4496465885089	6.44802531173725	6.19034853362827	5.55215340050954	6.60328779808462	6.54605297618056	6.69790168003868	6.69513812784229	5.83577894852268	6.86042968493075	6.72198305171549	6.58270849585446	6.34851632131616
ENSG00000115129	6.69797012603475	6.99637465863625	6.71148767816197	6.82604835266292	7.23661863503627	6.72029748918658	6.53169850239664	6.63828108397932	6.19462992432204	6.61124087678823	6.44280994092871	6.96048318625795	NA
ENSG00000138207	6.80279710294173	7.2187549159625	7.56145484615264	7.88526395185186	7.48138994127652	7.2696337662839	7.49874795441863	7.49052868113737	7.6704165110883	7.04850785724624	6.82712026942838	6.56434243737707	6.70030352040104
ENSG00000150527	5.63299281905649	NA	5.39947692145551	NA	5.74659412741997	5.58548145536507	5.90020651995085	5.96755184362127	4.80722206610899	5.52002305403068	NA	6.09785338290737	NA
ENSG00000132383	6.12552522027069	6.44247020816034	6.20802029467492	5.78675478128747	6.35504086383885	5.86392179871196	6.86946143248004	6.78029929914327	5.91506863558901	6.57233830901904	6.8448278080151	6.56930808683063	6.4438653593576
ENSG00000129003	6.00997958270201	6.10429318352747	5.89347962442339	4.65462360867494	6.37818604128783	4.49355287038177	5.5774105107538	5.61009700567517	4.96810355188137	5.94446713896798	6.53966794296755	6.55368479578968	NA
ENSG00000002586	5.75865213215867	7.09071454499737	7.03613076732542	6.10480711094542	NA	7.76779018798297	7.4962393625246	6.91385406791203	7.46884698719191	6.53862858676105	6.67605925811194	NA	7.79578005828033
ENSG00000197822	NA	5.93721367901512	NA	5.7354105343935	5.58477733576502	6.57316942629195	NA	4.99072376637933	NA	NA	NA	5.99384855313471	NA
ENSG00000118271	7.31978904903606	8.24074504884702	8.14800070128138	8.39555951657344	7.17450790718731	7.51094456123996	8.00049359222997	8.67197784180539	8.8043629875773	8.03068954890012	7.02928749725664	6.07750772538851	7.41280025534323
ENSG00000165219	5.15108014861486	4.95384239448823	5.00392221605185	NA	NA	NA	6.30109244561364	4.73415114465584	NA	4.60671620590857	6.14537666706687	5.4169566869873	NA
ENSG00000132744	NA	NA	NA	7.61710325258913	NA	6.62474182147595	NA	5.70217405352023	NA	NA	NA	NA	NA
ENSG00000066455	4.7991264532346	6.02335399360319	5.50854798350574	NA	5.48395479990302	NA	6.6501918756489	NA	NA	5.70064378308023	NA	5.96806214350466	NA
ENSG00000228278	7.40312904935469	7.89589207875457	8.29128621610476	7.94791807788519	7.2599639742143	7.32449343669053	7.73203084128844	7.29442518283308	8.15223919447298	7.77326612652615	7.91449914270373	7.92007855881962	7.87143617739565
ENSG00000163221	NA	6.60165742072362	6.84499661126481	NA	7.32839442452588	6.5018773975659	6.11318994748015	8.31822297958009	6.90462134043954	5.75707288061454	8.42218946626142	NA	6.89046778321647
ENSG00000184056	5.92615201512008	5.44322438899469	NA	NA	5.61203342408	5.63195389296663	5.90021464056457	NA	5.25647462446893	4.85965507882608	3.82425461600754	5.88180609115647	NA
ENSG00000138757	6.12164431636931	6.11435081232268	5.54961380575054	5.8057414834245	5.78120381472178	5.37785192008592	5.99959986239227	5.79004416405926	5.60865241763123	5.74581845524381	5.94783620239048	6.12531625042508	6.29522969467182
ENSG00000142867	NA	5.80047053339471	6.24122649089666	NA	NA	NA	NA	5.84920379817936	NA	NA	NA	5.24391986455221	NA
ENSG00000011304	7.54097429678208	7.47036290924125	7.93924904326642	7.47089896343493	7.6721842603887	7.92005285641984	7.91922467577309	7.94445753716647	7.61368511686503	8.01783164106171	7.93117787852938	7.97752410427187	6.77046832115593
ENSG00000162458	5.63241679327819	6.47329830330771	6.15598874101803	6.21387633136658	NA	6.32042334383582	6.15646826481052	5.87217330088973	6.52152846110676	6.44923725824459	NA	6.2899235189182	NA
ENSG00000102054	7.05690485133647	6.79607573470148	6.94121857283419	6.09652941272141	NA	NA	7.00240661042738	6.22934154717147	7.16511517933429	7.06803912610658	6.45570522877482	6.87390276309765	7.01350636984222
ENSG00000112096	8.49317418870884	8.13668332803037	8.72637939378552	8.72729018012334	8.57067272461524	8.72840744020911	8.27130382111211	8.52317379269817	8.57892093502201	8.15149747549723	8.44649261908579	8.16627485810399	8.68977507441575
ENSG00000173113	6.80518370173561	6.72373987489689	6.16772075931932	6.18492152856906	6.21924996812292	6.47380029828084	6.89148700939592	6.45654222406499	6.76724272873794	6.22016143539674	NA	NA	7.07120645877579
ENSG00000134121	4.73625002496573	6.48302875015356	6.5929897688593	6.59567789698435	NA	NA	6.62587889604155	5.99772743385169	5.56676624334599	6.08017547373875	NA	6.15720038397002	NA
ENSG00000006282	6.72989387007841	5.57308273663277	5.63559035883974	5.27132641184466	NA	6.24898218636158	6.42368376494032	5.28361185282266	5.69776190108582	5.79789986894559	5.4710535049479	6.13759788968552	6.38467874469982
ENSG00000135318	6.07685370765908	6.50052308793588	6.45392554454227	6.1507747927586	5.80801486192669	6.70855989611811	7.21462574172708	5.9015013188675	7.06714834790959	7.76191938534246	5.84511394599137	NA	5.66223762680386
ENSG00000147140	7.4279852983933	7.33917969699632	7.30516424039429	6.94437242979412	7.52067484569782	7.68374194540773	7.71632171289482	7.50379738287383	7.244411569712	7.57033155404983	7.83593867454712	7.39888337857135	6.95465297631117
ENSG00000151239	6.58290837495775	7.01969601558034	6.91278630495206	6.98965024612943	6.85140331265511	6.65542604992839	6.51894260297315	6.55541918040424	7.04016629344428	6.91970203118634	6.10479702108337	6.85687134796324	NA
ENSG00000163736	5.80379840798967	6.69815545179483	5.88014487680877	5.67751463760067	6.43886285340736	6.30513106642169	5.78851215533742	NA	5.66961631461519	5.70715714952085	7.9727531038001	NA	NA
ENSG00000147475	7.27235224090679	6.72542429184394	6.33117697229184	7.24276596845989	7.25430121091226	6.70165460081314	7.3764706056825	7.1833475433906	7.04886241024629	6.96979651877034	NA	NA	NA
ENSG00000080819	6.6471950516851	6.22302269362726	6.04071849222151	5.34428256600981	6.25703137905314	5.72173640147425	6.02796751369755	6.02697390951358	5.89800016299248	6.28272385373088	6.35161195645588	6.50104655743346	NA
ENSG00000087087	6.20981754818389	6.31656706907548	6.32183739753826	6.07388621073915	6.13143218470695	6.57619557060644	6.85928347562965	6.63272948206863	6.02435909888066	6.80388493695323	6.43001128700311	6.59969661451555	5.87940959164596
ENSG00000185100	NA	NA	6.36441469253952	5.56579019064816	NA	5.45464741817551	NA	NA	5.75710488029025	4.95281831694662	NA	NA	7.67174073541961
ENSG00000254999	NA	6.66752290602245	6.28929636909662	5.53416590698335	6.05254534581907	6.40782213422992	6.98787032873392	6.87999139980303	6.63006774207748	6.58995043626135	7.43534955568119	NA	NA
ENSG00000086548	NA	5.74325109443735	6.01476210325037	NA	7.8126935203771	7.62123047198795	NA	6.68390014516093	NA	NA	NA	NA	NA
ENSG00000085563	7.18615060626791	5.04454390701995	NA	6.77951866006055	6.92191326073603	6.15437592285905	NA	NA	4.11074429433644	NA	NA	NA	NA
ENSG00000108518	8.58498489086231	8.96210180541668	8.98746031376322	8.4579868877485	8.5846109844906	8.60267663462129	8.46456287731622	8.42455730572529	9.08188590438278	8.45056815536982	8.72132168364422	7.30297751510175	8.13384716729489
ENSG00000213619	7.20508504297886	7.2272052378534	7.18393105721891	7.70033211879301	7.26506201868586	7.50647235236775	6.80158064412921	6.72904213712218	6.97524360461578	6.82729120782743	6.00289538076981	6.51383088041664	8.38966225992247
ENSG00000100836	NA	6.62701472007326	NA	6.25984674682503	6.46348009877524	NA	6.25185816200321	6.05414767208794	5.9946912006315	6.75528494468583	6.31502070021878	6.4016320869995	NA
ENSG00000126756	5.92266126104916	6.55926589366786	5.96193046210383	NA	6.0423515311932	5.82476023213959	5.75887441991946	NA	NA	5.81474048478931	5.40907113474076	5.59590854446267	NA
ENSG00000134453	NA	6.03780150395924	NA	NA	NA	NA	5.43555133296809	NA	NA	5.92365117265807	NA	NA	NA
ENSG00000004455	7.82891297505552	7.78680119869834	7.17636731645762	8.39773913399192	7.94779827118576	7.98037792297568	7.48940257070138	7.501544760926	7.51840825058848	7.41126181896001	7.68183813844573	7.69145880458601	8.11664462659768
ENSG00000138964	5.58609197159914	6.28842644852548	NA	NA	6.58193381095906	NA	5.65593253280899	6.18800112247739	NA	NA	6.64339238412967	NA	NA
ENSG00000167632	5.03980471858896	5.11140788730752	5.17804559852173	4.2657084404555	NA	5.01264952115274	4.89579738986421	NA	NA	4.6157221016586	NA	5.02632510108827	NA
ENSG00000160883	5.1794738133668	5.75758871819854	6.01693866343735	NA	5.53937539086696	6.07129672849117	5.76128779902277	6.7240951744565	5.40267845390127	NA	7.82535764761214	6.49481570379414	NA
ENSG00000214046	6.0379043573124	NA	NA	NA	NA	5.9759280452859	NA	NA	6.15219126641442	NA	NA	NA	NA
ENSG00000119912	6.39730010534295	6.38169217922389	6.35992692846839	6.34544235011999	6.38269188329967	6.00721064115711	5.96325914457118	5.91425387370232	6.08717606361963	5.84462868967894	6.67482476952967	6.94487570989251	NA
ENSG00000172053	7.11414467385731	6.81978532784944	6.94794105798539	5.70552172479875	6.75925035141284	7.00101088749791	6.66663138508507	7.24326149189794	6.65846746844051	6.8885077654528	6.94571762227446	7.17020736221431	6.43844299134284
ENSG00000070371	4.91120575927194	4.77366198209604	4.28602533158126	4.97917415010245	5.94970327411659	NA	5.79170689755593	5.36968502484458	5.01341981734001	4.8457315131459	3.60306162867162	NA	NA
ENSG00000038945	4.82046419057768	NA	NA	NA	5.919650494932	NA	4.07914848672311	NA	NA	NA	NA	NA	NA
ENSG00000177239	6.12113288999841	5.33045623570947	5.50509652420724	NA	5.75017030935254	5.60265736620492	5.71412789653771	NA	NA	5.56376019381161	6.06343579628097	5.66799926729325	NA
ENSG00000170619	6.22494721877709	5.86984181086925	6.06277419720044	6.51432741776724	6.14506858566254	6.39811604568169	5.84473347828623	5.97063959192632	NA	6.00780645184306	6.04150531515394	5.72279540555938	5.79753804138001
ENSG00000131368	6.20270815951349	5.55698914970668	5.21069602490092	6.50000165419952	NA	5.25514960314339	5.90363611499795	NA	5.73711346200131	5.40186216708296	NA	NA	6.48391461831362
ENSG00000124226	5.00541045189087	5.77231500847305	6.03985383041058	NA	NA	5.56316551608316	6.25980003339399	NA	5.53412350926123	5.73649553271481	6.19252456031054	5.33797652679605	NA
ENSG00000182400	6.27465230817662	5.89159665435386	5.929156542076	5.92981907976628	6.28943803371957	6.10754013834176	5.93293494899556	6.16567207267903	5.94212162361472	5.86852440419923	6.59664153262373	5.86083048570068	NA
ENSG00000136824	NA	5.51636998732894	5.80485646899532	NA	5.52595350075164	NA	6.24459585400986	NA	NA	NA	5.36193224121249	5.51336771526584	NA
ENSG00000171791	NA	NA	5.82519228405716	NA	NA	NA	5.87838314273821	NA	6.04374291907935	6.39567759629701	5.86686570578008	5.07424460971402	NA
ENSG00000121691	8.03351991298612	7.85744963892338	7.44863403577531	8.07277104149193	8.68688708706729	8.39016618004494	6.83524456344959	7.57909899375372	7.76225289744943	6.96148189959248	6.58362432835547	7.54957282634339	7.64511443863775
ENSG00000184983	6.75345326983015	6.93443809929339	5.52986552644395	7.49007442667649	7.07923945836902	6.48095856071401	6.70035371770068	7.21605825174908	6.88265499442979	6.11825695679868	NA	NA	8.37504956650138
ENSG00000196526	NA	5.3737289378363	NA	NA	NA	NA	NA	NA	5.06037968918623	NA	NA	NA	NA
ENSG00000169851	NA	5.25182407415395	4.74963747330606	NA	NA	NA	NA	NA	NA	NA	NA	4.46587940514798	NA
ENSG00000111605	6.4804686018173	6.12071921414208	6.02336032532202	5.62533284003761	6.44192558444521	6.57647835413228	6.73600884349435	7.01954231201796	6.81149815100363	6.75287141415826	6.29141463497957	6.58761847230829	6.64836271416161
ENSG00000197142	NA	6.86001752498156	NA	NA	7.22924135826468	6.63779012970287	NA	NA	NA	NA	5.66635142134889	6.49672302692953	NA
ENSG00000197965	NA	6.1357862884653	NA	NA	NA	NA	6.05562531049642	5.76819414915455	NA	6.02526010622379	NA	5.83086372129694	NA
ENSG00000239306	6.77974520317741	6.42325472517876	5.31317686053185	6.07994758562466	6.02900011790163	6.40029233816186	7.06740227267463	7.14799133268353	5.77557587875817	6.80578393818961	6.68301465829885	6.70462702613225	6.77364657251272
ENSG00000072163	5.32821645750072	7.3574362817532	5.99484535016838	NA	NA	6.24554177827347	NA	6.28859177817337	7.8290616901572	6.17483451657513	NA	5.38849149802773	6.21571599171657
ENSG00000189221	7.22440581589392	7.46941491784576	7.32441342078426	7.70524186962585	8.07107610470991	8.23476338388294	5.89403104657236	7.39634673677399	7.54912877473739	7.04386570640981	5.05719687736292	6.7176972862002	8.39436733330151
ENSG00000143702	4.99331274544807	NA	NA	NA	5.38632339655132	NA	5.13006609130282	NA	NA	5.33039376880145	NA	NA	NA
ENSG00000129988	7.0009035481592	6.91945825401159	6.43257493178453	6.83688589119815	6.78368842695679	6.47599440664152	6.47073238680078	6.15497269157669	7.0699290190922	6.64193490324816	6.09944721274157	7.08973549268519	6.08092606913456
ENSG00000214113	7.00657933860122	6.13015233032294	6.30444217703372	6.71942134268244	6.26036567975014	5.80214403356974	6.1731935713503	6.28519583529596	5.87670468268248	6.15595526966754	NA	NA	6.96880225912544
ENSG00000196236	6.28165426475078	5.69316530621404	NA	5.77200820549476	6.1246564569307	6.21289489923466	NA	NA	NA	NA	NA	5.70639922512248	5.54840556148704
ENSG00000160209	7.38758485190364	6.91014529226289	7.15616082484793	7.77699032255602	7.19453529283353	7.33207305910539	7.63194408942834	7.35664914512407	7.52138288573462	7.57094337374929	7.26530059980721	7.40081787834855	6.82747689699299
ENSG00000104723	5.80586771259263	NA	NA	NA	NA	NA	5.45819839312071	NA	NA	6.27430489793086	NA	NA	NA
ENSG00000168958	6.06000283585906	6.01734667516179	5.12010783337705	6.42067305410246	NA	5.97158861177986	5.90395430773628	NA	5.18519084965596	5.31786011724762	NA	NA	6.51018689299194
ENSG00000167779	NA	NA	5.11773920532823	NA	NA	NA	NA	NA	6.55229318028137	6.23453003676451	NA	NA	NA
ENSG00000111667	7.26086805295406	7.33053205122047	7.11323266613837	7.24160606236998	7.13217969058743	6.86057097661695	7.39290274091292	6.97131385719085	7.40235698247143	7.27020721636143	7.45242528792079	7.33143364217705	6.55436473433451
ENSG00000177697	6.65449420212514	6.74284678551995	5.57681925884159	6.37103043713883	6.62239687663025	7.32547393760186	5.911771292847	6.40655932113842	7.34912960627526	6.47072558545665	NA	5.33757977492933	7.17875630264627
ENSG00000106617	5.2405492482826	NA	NA	NA	NA	NA	NA	5.59232072550623	6.58881488307252	NA	NA	5.21022516762606	6.28603464060201
ENSG00000175274	6.13020506958107	6.78581677195189	5.86313383007856	NA	6.37700827652289	6.95605835527454	NA	5.82780980433538	6.79101543866506	NA	NA	5.61471914440518	NA
ENSG00000198478	5.92497593570149	5.89840048816906	5.52158748469419	6.70969959075162	6.6711365654673	6.66276107162821	5.85992702284711	6.72350960734549	6.86086212223018	5.71555791793784	NA	NA	6.56597472504354
ENSG00000155304	6.13491324156709	5.64326047105207	5.95871815922002	NA	5.98883637715461	NA	5.69435500732182	5.57203688663985	NA	5.52561825290826	5.33287431447036	6.51376474420099	NA
ENSG00000123454	7.55573522121771	5.72163217714352	4.93883010648117	4.72917615467707	NA	NA	4.78940104995623	5.12090236635528	6.35691385869314	5.58246595913502	NA	NA	NA
ENSG00000145349	6.58635679389575	6.91610897719783	6.15330679044338	6.3852947405286	7.12136977396357	6.98307621593732	7.0862418867755	6.41646656331561	7.0565725537294	7.11765925911238	6.75031409164992	6.79627155174105	7.58755690256472
ENSG00000185567	4.87440063357325	6.49732725855135	6.44888202257603	NA	5.86627327508311	4.49817754126783	NA	NA	5.59417824316677	NA	NA	5.14685592828119	NA
ENSG00000087253	5.91431982231576	6.21971979867234	5.60405225878687	5.38734434582974	NA	6.42935320214115	5.75057183895819	5.47218609326564	5.34099325995971	6.06074582891709	5.68791101324391	5.53571085827371	5.59603885573346
ENSG00000091527	6.6464821470398	6.41069996839558	6.38157252566845	NA	6.54115930451726	6.22104403647417	6.22683536846787	6.29769643842433	5.94710536448373	6.21702965405191	6.39610757699944	6.02700188863665	NA
ENSG00000150760	5.42852354042076	5.25133591029558	5.67905101405107	5.77116351348752	4.71410552747229	NA	5.29573134092884	5.08252747709001	5.49026789842259	5.77307782305928	5.10877436268789	5.75385265939189	NA
ENSG00000198805	7.07872519911586	7.10590181338484	7.65321256688091	8.22355012559921	7.20868533703488	7.61593009842279	6.23121263939671	7.11264227186421	6.91901355388143	6.38379529075263	7.88613513553024	7.46888457574168	6.21368784909522
ENSG00000108055	6.38035141485344	6.5251845747517	6.0664188682384	5.76076288600948	6.04496128882515	6.33150922962856	7.13342562398322	6.48152440553095	6.23840906675928	6.89881933498019	6.65601506115681	6.50487764511581	NA
ENSG00000101444	7.78680188633784	7.68565743884817	7.99020970601291	8.28540354007079	8.02134987599049	7.45590730452692	7.90140674255151	7.82706991722542	7.9396823473984	7.94859149141074	7.97437043125846	7.9355854133022	7.64076798771333
ENSG00000141295	6.08016199162944	6.97911228015461	6.33622367122792	7.27109687413509	6.30085874647551	NA	6.45472445381953	6.67974548882343	6.85437701103903	6.52371611054044	6.81109206182085	6.07055935092984	6.4718899568601
ENSG00000093072	NA	5.67257285560986	NA	NA	NA	NA	NA	6.06897647188231	NA	NA	6.00999765649897	NA	NA
ENSG00000115641	6.57231257322853	6.27755097393597	6.29678755072987	6.6441236054956	5.92670611768807	6.57269406375048	7.02588485765306	6.34959626188208	6.52386147730975	6.68736720508346	5.87915638636059	6.39224086834136	9.21318283914301
ENSG00000056097	5.3503255639967	5.02908500286121	NA	NA	4.99828289460808	5.19222079505064	6.44902806073743	NA	NA	6.03556516091486	NA	4.0211124826591	NA
ENSG00000106853	7.77875917054969	7.41787305047682	7.68193252358326	8.36401516537877	7.94648929798632	7.06386046000872	7.49383932326311	7.50403471673153	7.53269579214059	7.34754866798835	6.49766105750989	7.73475501432535	7.07957262095411
ENSG00000063244	6.68413699047399	6.75021213939648	6.47627314398434	5.47534294880702	6.86722926097685	6.15290942170257	7.01489975255856	6.69966641115472	6.76635400325802	7.09428444493911	6.95541059543245	6.89366905556181	5.7853056735649
ENSG00000132376	5.66075167414719	NA	6.32159217965557	NA	NA	NA	5.61022445746737	5.35049856574675	5.39080791803072	5.45194776773989	NA	NA	NA
ENSG00000113273	5.5797276994036	5.62164478119391	5.40802572424833	6.05874226167411	NA	NA	NA	5.93103161571318	5.30801506730824	NA	6.4139000428904	5.83756801196997	6.40532595375292
ENSG00000111276	6.51096034021741	5.92005729274693	NA	NA	NA	NA	6.69362227887484	NA	NA	6.66917167972327	NA	NA	NA
ENSG00000100604	7.71964470967051	7.01720208828689	NA	NA	NA	NA	4.59595965689828	6.91346690181761	NA	NA	NA	6.58364801916712	NA
ENSG00000091513	9.12011005286634	8.87900696644005	10.0045424904693	9.15687608664946	8.3490627831063	8.12008361287769	9.09015418795811	8.66787991041793	9.21688006211576	9.58804487023493	8.43625981117408	8.80259839173524	8.40728742632256
ENSG00000147588	NA	NA	6.80513405070717	NA	NA	6.92472421484221	NA	NA	5.88190768833302	NA	NA	NA	NA
ENSG00000166741	7.1227727291386	6.59128894728937	NA	7.29266880771687	8.43493256731841	7.7141959893739	5.86343774686905	7.48140045928783	6.31670824511072	6.2823870846269	7.25669347092938	NA	NA
ENSG00000141279	7.70167700110764	7.52246071163291	8.05801163155774	6.96589624297453	6.77948531175671	7.00456482042507	7.87523189707745	7.4502154674199	7.73551637308492	7.91960593139117	7.54543613434162	7.9795278168613	7.04888191424358
ENSG00000101365	7.44444548876817	6.94098369561908	6.24767169293907	7.03680990460438	5.77848271514554	6.4757487961246	6.78169081473831	6.28535901574862	6.85811057055225	6.52882241429292	6.93219962706139	6.96786846090683	8.08314723780734
ENSG00000136205	5.22561509409607	5.36667496376373	NA	NA	4.8031544787258	5.91251034098952	6.25251360718158	5.72891581583087	4.78125384012601	5.38228630779807	6.59543348043477	4.45755338108397	NA
ENSG00000182902	NA	NA	NA	NA	6.77628836109667	7.24480830867302	NA	NA	NA	NA	NA	NA	NA
ENSG00000183578	NA	5.36698128845826	6.08905192771503	NA	NA	NA	6.10335857599582	NA	5.89749124905038	6.26835983881193	6.1987268671946	NA	NA
ENSG00000143401	6.72152807486328	7.09458387905977	7.30253843292163	7.26089337154334	7.33056562677847	6.71936956142002	5.9330658468045	7.67945200248135	6.80004718595307	6.87856223095859	7.32058828396689	6.85738633258678	NA
ENSG00000102898	6.9652497859834	7.71442628812913	7.42694476715843	7.3946925365491	7.21018505168924	7.42323605508521	8.02624522128572	7.70139318996909	7.74412571868657	7.67550004849219	7.7214890213103	NA	7.78020049439387
ENSG00000119673	7.20665767359241	NA	4.6719569856783	6.68738077361651	NA	5.55852709068121	6.3087951737597	NA	6.56443582164734	NA	NA	NA	8.19408690072864
ENSG00000087077	5.5198381341974	6.13128494532896	6.18592667471006	5.65532219301424	NA	6.5400233240506	6.1411298284548	5.81151833283928	6.44923823268867	6.17431261340511	NA	5.2001527540505	NA
ENSG00000240344	6.72196985743819	6.5307759933707	6.50652313132696	5.899273302402	6.41487705879196	5.89660778970323	6.94068539833135	6.34141781299661	6.52494272753644	6.26508115424799	6.58927012196983	6.27910320471003	6.73876215969825
ENSG00000172037	6.44202509388592	7.16465366349586	6.54990341025137	6.05374171073719	5.23061343413249	7.58442863668374	6.27048805730905	6.13903048985618	7.8051228430525	6.32128935430632	4.32619878752325	5.4239398767332	7.56654124626196
ENSG00000139719	6.07645729187137	5.55602488810293	NA	NA	6.38355208167879	NA	5.22941493862697	6.013480771793	NA	5.43155372394872	6.46136196267722	5.84910804094311	NA
ENSG00000215305	6.42846207433921	5.80310023473174	6.2388588615984	5.95446732881619	5.99249349070876	6.14743292979608	6.01508610627472	6.00243844577257	6.18898975097291	6.03352454158873	6.56266269346792	6.4407979896209	NA
ENSG00000117500	6.12440758344809	6.28494234258656	6.22894657117597	6.71519301750912	7.03222050617906	7.16379697797779	6.53484046404986	6.80353326036588	6.33345275953684	6.52976249507361	NA	5.99102928132745	NA
ENSG00000005194	6.45231388651648	6.4291182972472	6.58561831941049	5.9854021000846	5.88207701559585	NA	6.81543818585018	6.14606337201594	5.6553129219992	6.58370355333627	6.37174080641427	6.3180964143204	NA
ENSG00000155906	NA	5.00897251069583	NA	6.56128825445528	5.57456961738816	6.34720238284338	NA	NA	NA	NA	NA	NA	NA
ENSG00000095139	7.08165513074407	6.92673314406329	6.81284700003904	6.58207513823394	7.26143180026398	7.20392368657217	6.78917771130461	7.42476189204962	6.7605114442824	6.76013599333711	6.93421264260494	7.36059317802825	6.07140105259655
ENSG00000169710	7.11509016869521	6.81339464491147	7.38181751034521	5.72608375814366	8.3018757672335	7.19199644924066	6.36500922457218	7.10757407049798	6.60743494817551	7.13632186526421	6.54026857906582	7.15687455343881	NA
ENSG00000160218	5.05766224046721	4.63124672008315	4.45179975331323	5.16972868751362	5.05128832829699	NA	4.14607566840561	NA	4.13782502305825	4.59829768254013	5.23955012481593	5.35029221752832	NA
ENSG00000159593	6.66177381134153	6.94469309687458	6.95604657387264	5.98825209020137	6.2711768723469	6.20347670434503	6.88682678512732	6.39311550580095	6.93479536833627	6.67734218994889	5.72246134547079	6.64730430101437	6.81690993605984
ENSG00000112304	7.33952869638691	7.28775320737921	6.77514653002604	7.9924906602423	7.71918594964737	6.87281013389294	6.86122576509924	7.30841654215244	6.9253127663827	6.87512163849453	6.66039631277722	5.82899535016306	7.73099312259203
ENSG00000146122	4.94632691596741	4.69422545640439	NA	NA	NA	4.78336522168478	4.66733739857686	NA	NA	4.49508253469746	4.7323115523114	5.1260705614821	NA
ENSG00000138175	6.95799531847263	7.11706270174494	7.12574893962111	7.19805968949618	7.03162519519775	6.76383746015738	7.6514100162893	7.04949534129085	7.44487266959514	7.46118885168499	6.76311808203803	6.80009695048064	6.94609251314895
ENSG00000119917	6.06749670266664	5.66778082908511	6.19350785439918	5.12270674649781	5.89465926480955	6.52065932261973	6.60130468292127	NA	NA	5.41261387870807	6.78565005990362	NA	NA
ENSG00000169045	7.69068228119829	7.28248131167381	7.18846380978336	7.35340241993896	7.58044477406395	7.69496267009196	7.76238949092295	7.66246064070652	7.52361141458364	7.78634359779718	7.32118128200819	7.16307335323748	7.64655536736019
ENSG00000100994	7.05424462750809	7.98880199000706	7.24637179887138	6.66131066964769	6.84672908774382	7.30390664905832	7.4322714083824	7.2153119266531	8.24257206333464	7.28747816510717	7.00357114001945	7.654937089429	8.29135464496387
ENSG00000065882	NA	5.58013857999148	NA	NA	5.3555722038288	NA	NA	NA	4.35389791347143	NA	5.14976726116218	4.73352724619352	NA
ENSG00000205221	NA	NA	NA	NA	NA	NA	4.57701306765049	NA	5.95940558909766	NA	NA	NA	NA
ENSG00000241360	6.30318234959873	6.56111722120049	6.61447908715649	6.1502589430924	6.01083928948421	6.94253008007263	6.34347858747413	6.64822513463677	6.22496766451378	6.54753651631132	6.1993093539766	5.66880227259106	5.58037891069311
ENSG00000107020	5.32483470696683	7.24318146802961	NA	6.79316696488857	NA	NA	5.5049497498349	5.97054385740052	6.42724681513482	5.61651057889055	NA	NA	7.12956319767255
ENSG00000168615	NA	5.31084907854255	4.24145599011865	NA	4.16329034268574	NA	NA	NA	NA	NA	NA	NA	NA
ENSG00000188505	NA	NA	7.21546585500644	5.14199920369346	NA	NA	NA	NA	NA	NA	NA	4.37952991352273	NA
ENSG00000163359	8.92823875320954	8.11080023746008	9.62183192409652	8.20294138330273	8.255493551998	8.61709022301162	8.50160068456798	9.30448051518665	9.41557992033495	8.60904395244145	6.6994719126278	6.83930618396626	8.36675212345512
ENSG00000089154	6.17560931950708	5.94396062233398	5.8971113867974	5.30619438341957	5.88677612890544	5.33862282450184	6.43187834797026	6.1748094203457	5.42076252683675	6.30099618452296	4.94320542737702	6.52774658650283	NA
ENSG00000124610	NA	NA	5.3373815800035	6.22492602403576	5.47083716710555	5.91953563049081	5.76703710814509	NA	5.33214973877356	7.11629581824615	NA	NA	NA
ENSG00000121552	6.308713776639	6.46373996228549	8.94045304398678	NA	6.97124205511486	7.01234084895456	6.76632631154632	7.412968359907	6.5400067413807	5.51165081657391	6.97271046110952	NA	NA
ENSG00000197448	7.70281534342612	7.41778092821189	7.65846481877326	8.05328923749707	7.87931845635642	7.73869721906947	7.14285716895951	7.06034197447913	7.12816646383728	7.24442009513074	7.77985819223472	7.47747779673829	7.84206935678142
ENSG00000075624	NA	9.35221370215701	9.86630658950806	7.97189724085326	6.80709291773958	NA	7.72348367319446	6.58368859818805	7.91600827971313	7.55245870187763	9.83788077735706	NA	6.11204495855781
ENSG00000139291	NA	NA	6.42984846830435	5.71370189860585	6.15770333785299	6.70248738051588	NA	NA	NA	NA	NA	NA	NA
ENSG00000034152	5.70716975939425	6.2217726169321	5.84037624137793	5.44878067578302	6.00894483549119	6.34187507839886	5.16778343986477	6.6128250307587	5.86782805043618	5.69821522485998	6.28160082251694	6.29882034981261	NA
ENSG00000174640	6.01157044359728	5.5675330265271	4.29277600685573	5.43913752591589	NA	6.58546714751414	NA	NA	5.08341158895242	NA	NA	NA	NA
ENSG00000164916	5.64767305559417	NA	5.81832301807053	NA	NA	5.30942700735239	5.28577295550384	NA	5.42290017035767	6.05354531785045	NA	NA	NA
ENSG00000182871	6.670264099731	6.60438821995534	6.61026228849045	7.46887613402068	7.03910245519801	7.45888679466976	6.47754946291925	7.02425619044673	7.34716535913546	7.34077272475723	6.54941724888243	6.30476488482315	6.8310443663468
ENSG00000113648	7.18237001417887	7.29016340285557	6.92123437361636	7.01076526776111	6.73398296133258	8.01827041898061	6.74092053634378	7.75962273193312	7.71704936959527	7.85412514882926	7.61106833265038	6.23719930636967	7.4750887823646
ENSG00000241973	5.04431141244829	4.62900775583066	6.20438792397273	4.64542899517548	4.91800483248143	5.04336758036019	5.77909466608948	NA	4.54492575641875	5.32622193164395	NA	5.51255045859956	NA
ENSG00000240583	5.13161866434913	6.32172051484688	6.59405348450721	7.93716334538182	6.32994913088209	8.10393829704815	NA	6.87038595490894	7.61605815945278	6.0218215507009	NA	NA	6.84581386424226
ENSG00000159082	4.660286665316	5.62126835304155	NA	NA	NA	NA	4.73906502587838	NA	NA	4.48975665265819	5.23637813449119	NA	NA
ENSG00000166592	NA	NA	5.73515861554174	NA	NA	NA	NA	NA	6.41321671482095	5.68137633679705	NA	NA	NA
ENSG00000162390	NA	6.01133666433264	5.58066359854539	NA	5.20874063578742	NA	NA	NA	NA	NA	NA	6.44133231349685	5.32649626463876
ENSG00000173269	5.40618237880443	6.26216657150033	NA	5.30037903670116	4.93864386681382	6.57497317746866	NA	NA	5.80667922217003	NA	NA	4.47707014355876	NA
ENSG00000072506	8.13578547983685	7.60161055263286	7.96392946086601	8.26588296089265	8.13128229017241	7.97782196888779	7.52722889642791	7.34106805639944	7.59814471431377	7.62790425240414	7.6871956242299	7.59896338342553	7.90300378978813
ENSG00000161513	8.80263656333505	6.083377139121	7.37533217718484	6.48752882795661	6.7202719287669	6.49373098094292	7.66878040044772	5.9253161028614	6.77347113450927	7.64479713841855	7.85880889868048	6.93445710369364	6.66620236206633
ENSG00000183111	NA	5.76033568890816	5.81421364682538	NA	NA	NA	NA	NA	6.26041321500279	6.11739141345429	NA	5.9897785594411	NA
ENSG00000115183	5.69092225110604	4.88448967839805	5.05091660036659	NA	NA	NA	5.62960450332112	5.30708414852809	NA	5.31364544025974	NA	4.94159521477879	NA
ENSG00000183648	6.65475393325293	7.41672087202279	NA	7.31618470737689	7.04751653891898	6.8446162740498	6.52709206815667	6.9159624548841	5.99759911845769	NA	NA	NA	8.3918909701907
ENSG00000137288	6.04709642734073	6.51475680076722	5.35213462100184	6.14469604936192	NA	NA	5.77455615151406	NA	5.50516397038068	5.80340142858105	NA	NA	6.64506770987959
ENSG00000167085	7.82458570957068	7.59655061655958	7.91342680545046	8.13644473308074	7.965886154877	8.06546068875545	7.36354436669956	7.50718593974976	7.73509773716234	7.47881550007945	6.29194658287335	6.63627981895143	8.50915147340945
ENSG00000108256	5.38428171288558	5.5989561859584	NA	6.69908647199837	NA	NA	4.78314566595356	NA	NA	4.50890215543677	NA	NA	NA
ENSG00000137285	NA	6.49213803880546	6.27736126218332	6.84217093953029	NA	NA	NA	5.86751671754107	5.95135264049374	8.07566233668842	NA	5.55053611168201	6.28013163394235
ENSG00000163281	6.24612057202606	6.57048935112751	6.08908451545494	6.06707242506068	5.7110825580523	6.28073151169882	6.88983857437604	6.25894519395295	7.44878713072186	6.82120517326051	5.7858074795206	5.74946081913613	5.97837917862097
ENSG00000176894	NA	NA	NA	6.44787187478602	7.30205269140665	7.68053426514308	NA	NA	NA	5.76787687906139	NA	5.04547120534208	NA
ENSG00000162078	NA	NA	NA	NA	NA	NA	NA	NA	6.62522752100776	NA	NA	6.10045935807696	NA
ENSG00000172935	5.53754206532681	6.83565577599202	6.68099250640145	NA	NA	6.55497049017813	6.1696796850596	NA	7.60956038440101	6.74470338534032	NA	6.35655906384907	NA
ENSG00000100129	6.93542042112363	7.09478688812433	7.07605206523106	6.16778536746236	7.12529185729025	7.01663699819547	6.39396257483502	7.11915672058127	6.50715547989067	6.41334983668221	6.08834972846787	6.80108219117633	6.91970840139955
ENSG00000205531	6.97138516159401	7.4953202594671	7.49159969437015	6.76026005511173	7.21357146901907	7.04010272209115	7.4302833525353	6.60467552622819	7.2493885565	7.28438455809873	6.82160551621367	7.13958539123487	7.59665458799846
ENSG00000168872	6.66844183083491	NA	NA	NA	6.20920135052847	5.89083249705045	6.62583991894685	NA	6.5426724026071	NA	NA	6.47247566797714	NA
ENSG00000134996	6.66057091271385	7.06780530454499	7.15948632690353	6.56252198612819	6.41256147066682	6.78429894155288	6.75531481327011	7.45145277932335	6.70687193664887	6.51317571913893	7.662248094146	7.13024933542161	NA
ENSG00000135968	5.22554068507488	5.18199051421894	4.17940892379097	NA	4.77446664548503	NA	5.90478671382961	NA	NA	5.34721328262807	4.27701175373789	6.07363762920724	NA
ENSG00000165914	5.20506896426446	5.29085729827215	NA	NA	4.94306586025469	5.20916666305155	4.79974024703165	NA	5.15177080338048	NA	NA	4.85080072334682	NA
ENSG00000106991	6.00759884047931	5.43885189951383	6.13689938612959	NA	5.45039814580864	6.71615074717044	7.1304519479725	6.63212354540883	6.18824355972025	6.80673906604562	6.72129125168556	5.6797482840319	5.76847980768709
ENSG00000196531	7.6973504850475	6.68990971258746	7.40367359718553	6.92075177913099	7.72023328801219	7.69113193289626	7.49277540706831	7.62225824249655	7.23636778926574	7.7183713958586	7.35429482410238	7.34580392977546	6.89986745267205
ENSG00000014123	6.80807209556363	6.27337167936756	6.40214300923991	6.36540172192269	6.54983845926517	6.51063616453425	6.64387883104011	7.30556212891157	6.58402853148706	6.86722364428019	6.54745757093015	7.02398205468799	6.00083027790685
ENSG00000111344	6.26111011894824	NA	6.30805614234818	NA	NA	NA	NA	NA	NA	6.8870576992186	NA	6.43822142056207	NA
ENSG00000177150	5.59643214234908	NA	6.08460157404182	6.18325715546237	5.74960841025922	6.10563261704751	5.68975190040502	NA	NA	5.18890619583772	NA	5.22028598581262	6.71245859034761
ENSG00000204525	8.00111308398806	6.78934711421971	8.37355217024923	8.4264173252851	7.92453390579266	7.90253433810802	7.70412907553786	7.74335342303198	7.73891920050878	8.1390433384491	8.11390644699894	7.75991280492582	6.48087890179709
ENSG00000130255	7.6414741105041	7.09070260061538	NA	7.40235751664111	7.13723100589642	7.34632051727311	7.55073998291147	7.89490124023547	7.72296659377067	7.06969111514322	NA	NA	7.12576901451515
ENSG00000100345	7.99746711324931	7.8651348073329	7.81399624660914	7.82294637018575	8.48460965910846	8.5422147428758	7.48483032561283	8.21910525445484	7.78808292267265	8.12008120460854	6.57204330278177	6.69590238708691	6.8534966764422
ENSG00000092531	6.08593244555064	6.48821589923937	6.20671019322912	6.75298667772719	6.53103084153169	6.8928321755407	6.56462375426773	NA	6.55229635177678	6.02748709039276	6.25518287990415	6.13541688724986	6.01858925560654
ENSG00000004779	6.37313277454916	6.38789502431954	6.72368217810655	6.89209864159073	7.1527461801194	7.76981801316932	6.94861977587815	6.21284061146616	6.07742797406362	6.70555767025382	6.06440366085645	NA	8.06164254178422
ENSG00000121022	6.8928501038098	6.77512831637634	6.7199229133015	6.67642406102067	6.80165422992887	6.68004949988855	6.92213550220288	6.70766648331732	6.64801629826731	6.73687331353589	6.69742703800311	6.52415589385109	6.63812219982333
ENSG00000167110	5.38583952333388	5.90625947560018	5.66224850490493	5.23386073295599	6.39773936603012	5.7414025357971	5.7907934872046	6.1010618787337	4.99105068419456	5.74865611119934	5.39394658254536	6.37307025305203	NA
ENSG00000178127	6.64100358160483	6.90186535991453	6.83824298355681	7.40018983835437	6.58692861038252	7.03718400951534	6.52365588031344	6.67365456191386	6.93096105321939	6.50320126297664	NA	5.9718025941286	8.10601497609438
ENSG00000119321	5.95215547020889	5.55203660116782	5.61093790358045	NA	5.31410721094879	5.03489574185693	5.47291304789383	5.5643553516956	5.31528066790187	5.61235322654823	6.35961134503731	5.95240842144982	NA
ENSG00000167721	4.77364180461843	5.54929097884843	5.47030166987821	NA	NA	4.7995329545784	5.34826168660781	4.65892798382262	NA	5.46418404763674	NA	5.72947428680873	NA
ENSG00000081760	5.29846006946145	5.85680566947329	6.70224607523472	5.41474236114077	5.91784601644549	NA	NA	5.79776635784183	NA	6.38012163541974	NA	6.83747385825244	NA
ENSG00000172340	7.5502163819151	7.81131779435835	7.20829319789458	8.29950549128928	7.54793104249833	7.02268805198625	6.32505466784767	7.41557023157239	7.19294398630361	7.03940317016683	7.53989905516836	7.85895252777584	8.23961992580866
ENSG00000101310	6.3566910507026	6.31582515607451	6.67589242869356	5.06090358722962	5.97680048358461	6.30614304558863	6.10814282274971	7.53782730230275	6.6204873954587	5.93111549156734	6.52296043633381	7.45055898604717	NA
ENSG00000103978	5.74333726696303	NA	NA	NA	NA	NA	5.88047001581929	6.756021376708	5.04504048146149	5.83212309898375	6.24416238864302	NA	NA
ENSG00000126803	6.34684785916218	7.74690349518578	7.21209786208606	6.78226712273931	5.99001280418056	6.46180855412231	8.51858323347557	6.95446712029192	6.97732441737933	6.61475243498769	6.73707709536056	6.63561419515402	7.54485581441169
ENSG00000114942	7.28908536658205	7.15767262370886	7.48879344727359	7.45816443236771	7.3288415614472	7.6509067348722	7.44614436754191	7.860475170506	7.42064949939005	7.39575794767998	7.44136287014467	7.3510304316654	7.25134670653154
ENSG00000105640	7.50953853355243	7.05926303511778	NA	7.57820340792815	7.34584911822366	7.77360953964478	7.49442050242856	7.4366054536258	7.33666168167289	6.95479664608434	NA	NA	7.23399700882955
ENSG00000109475	7.36116099519503	7.15627392220731	NA	7.4194087315737	7.6785704833722	7.33107182898592	7.2415722259436	7.70786006534725	6.66852536208461	7.14606074785032	NA	5.83682992762542	7.25311714022827
ENSG00000106809	6.70650357442856	8.12808733745409	8.0341461184495	7.02603329924471	5.98379173412803	9.01818105491118	7.45655607321363	8.18147074833857	8.85327107963899	7.41509253378199	NA	6.21241494810422	7.344447717342
ENSG00000168118	5.53168545853671	6.14506402711575	5.97019685813593	5.89051315008402	6.15091075410946	6.3997407304155	6.03802841849635	5.80209057703094	6.27407542885474	6.11912602254905	5.48564227327514	6.07211645608671	NA
ENSG00000071189	NA	NA	NA	NA	NA	NA	4.62181738498756	NA	4.98652416358251	4.68957047533934	NA	NA	NA
ENSG00000136518	6.34260710248967	6.64037432798321	6.35474330834016	6.38842552761643	6.72947952227828	6.52533636381912	6.96675709162322	6.08619710229897	6.34971495409692	6.50720415151889	6.6199305052753	6.54452900733087	NA
ENSG00000134574	5.50628131451669	5.32094763149492	NA	NA	NA	NA	NA	NA	NA	NA	NA	5.19188153741839	NA
ENSG00000162664	5.49695730926121	NA	4.50673671878139	NA	5.78599887196384	NA	6.04708217530709	6.04514615456561	NA	5.2373433739515	NA	5.48978914479798	NA
ENSG00000162896	NA	7.49536865429144	6.85606671121087	6.34997956193257	6.49355065489061	7.35395711518299	NA	6.53484636238952	6.14832480632356	NA	NA	7.02764386138015	NA
ENSG00000147255	5.07210277888518	NA	4.2617859959321	NA	NA	NA	5.26255532111514	NA	4.52533746797861	NA	NA	NA	NA
ENSG00000122705	7.19758019226395	7.25298144831859	7.35537412866125	7.87796638130741	6.74407409668029	7.44794958811226	6.74107001433769	7.30078018589616	7.04745220666822	7.23423210022164	6.8935974413572	6.68520497397776	NA
ENSG00000112655	5.21621870083714	5.59601218500863	6.2221880798512	5.15616579633191	6.06699505634441	6.21695615887407	6.38270349314559	6.12065609287128	6.07284982422942	6.27350648496981	6.06329735366523	6.08762327542402	NA
ENSG00000174903	NA	7.05413192169441	7.95498426507843	7.84623114141937	NA	NA	7.37413064394397	6.97411857721115	7.25895749332628	NA	NA	NA	NA
ENSG00000128656	4.40585839931764	5.34308226402121	NA	NA	6.12602759458343	NA	NA	NA	6.66558130840054	NA	NA	NA	NA
ENSG00000205436	NA	NA	7.16369204060669	NA	NA	6.1033531065576	NA	NA	NA	NA	NA	NA	NA
ENSG00000172270	6.73581705055504	7.62553033205162	6.82579090883921	7.09909436582718	7.09132446840766	6.96549577821011	7.05267123623492	6.5365238013381	6.76441730708568	6.97064782651197	NA	7.18072894888527	7.97289767209233
ENSG00000101150	8.52009052960691	7.49617813957344	8.55369864688612	7.89476694507269	8.13693974972352	7.58356368388028	7.86401123383519	7.63380272454085	8.1670028711922	7.98076344109553	7.51804381972658	7.37323665372768	8.04160288761692
ENSG00000173614	5.23167974891555	5.651204389685	NA	5.90069546699064	5.25942012204611	6.09202684716149	NA	NA	5.85964816053098	5.66873824176129	NA	NA	NA
ENSG00000071051	5.41667378533392	5.86676095478628	5.69435864893251	5.67792553169623	NA	NA	6.23927201059906	5.97340221785987	6.11816040175199	5.96771827297056	5.71967529871608	5.73409178692498	NA
ENSG00000185000	6.27608624048358	5.80101672375253	NA	5.45633681407819	NA	NA	5.92351747539969	NA	NA	NA	NA	NA	NA
ENSG00000170776	NA	4.85477599504646	NA	NA	4.82298534042836	NA	5.0054809815316	5.46296438494434	NA	NA	5.30656282049284	4.87663608397405	NA
ENSG00000025800	5.56491449955993	5.85932601653927	6.2853148292029	NA	NA	NA	6.49491634319246	NA	NA	5.44569406264811	6.1255306385765	5.52213855014758	6.32835208845816
ENSG00000165609	7.09162995690813	6.96117193969502	7.49016023321779	7.29272550094197	7.36064247085807	7.17107974441823	6.95764421925243	6.68847331926697	6.88517143475585	7.16702167846339	7.18145930001213	7.13702085864267	NA
ENSG00000147592	7.15099013520033	6.16870254375674	6.41831137187323	7.74713718896457	7.12030971463427	6.64627265251266	7.06417273564963	6.40422157222266	6.19844933824224	5.56981513404133	6.54759378812939	6.58796242377656	7.05117079921667
ENSG00000117868	6.47394383706786	6.80541636029932	6.51155843971901	5.51284851836943	6.35222150209414	6.78204313478987	6.31856786679151	6.16745257403344	6.842642833778	6.5792366783934	5.7673537262081	6.45160326980398	6.0569413648878
ENSG00000184992	5.68324521871152	6.04440134220417	6.25847367426987	6.37267387276449	6.09003095977048	7.15109399217499	6.04209638567303	6.74054544375976	NA	5.90845984632565	5.75793262217103	6.41315161342227	7.58699341904504
ENSG00000146242	NA	4.48067877344121	5.89016639147253	NA	NA	NA	NA	NA	6.09167418760382	NA	NA	NA	NA
ENSG00000104164	6.37467504117713	NA	NA	6.41861182310179	6.4445666663541	NA	6.06047049688985	6.49275957021487	5.27473441572945	NA	6.33235297483677	6.28623494541697	NA
ENSG00000143320	5.66078012790725	6.69319003661316	8.36350747334092	NA	7.22659419838359	NA	NA	NA	6.85025493393205	NA	NA	NA	NA
ENSG00000139684	7.63989611320083	7.73898833295228	8.0770080731124	8.07234752830303	7.69303843809736	7.60661080210792	7.5752325510613	7.58529522719362	8.28848076318083	7.80073054697884	7.76730582520084	7.52782130016068	7.90283173518756
ENSG00000148803	NA	NA	NA	6.4832284287752	7.26439715310722	7.51178931072866	NA	NA	NA	NA	NA	NA	NA
ENSG00000184363	NA	5.91368602186697	6.6771923033737	NA	5.31568902097304	5.70699359979265	NA	6.38426094975343	5.61506119646115	NA	NA	6.42319363113026	NA
ENSG00000153086	NA	NA	NA	6.51459285292729	NA	6.72847798075802	NA	NA	NA	NA	NA	NA	NA
ENSG00000172500	5.83937588663738	5.79832494304116	NA	5.80533046699408	NA	NA	5.82435774522512	5.48968610027909	5.84772434257831	5.66867054440521	5.96202550734005	6.25375949243156	NA
ENSG00000159322	6.11281666125406	5.92779524193301	6.17154921149315	5.71926729575812	6.82612861939871	6.55721513418288	6.30593543766756	6.16993292794865	6.27520702704913	5.81423982401572	6.87383969909522	6.44392938795407	NA
ENSG00000168899	5.97251756466231	6.62726802686487	5.84579617675887	NA	5.68127544340476	7.0413829655865	6.38942267739768	NA	6.42971460675303	5.170657726446	NA	NA	NA
ENSG00000091129	5.99656666179842	NA	NA	5.07557719019291	4.24508185784224	NA	5.70263169701142	5.53630857172083	NA	6.19030008120361	5.52748929490208	NA	NA
ENSG00000145982	5.92522439848768	5.35784036522202	5.31847404238273	5.69957623418558	NA	NA	NA	5.19904039133631	5.0577868138383	NA	5.78952952270108	5.75686105627203	NA
ENSG00000140400	5.92490716121829	5.96595512998415	5.66337019383379	6.18788985470418	5.51208236207413	5.23227619418862	6.02670971557359	5.74024679874544	6.04241987789768	5.8773405237648	6.23705151340414	5.96790720433715	6.12927382120654
ENSG00000138356	7.71522870631779	5.83605031204402	5.82651214039384	7.01234400115681	7.84631323191274	6.12770749010874	6.677801759014	6.72703042910242	6.32811183415017	6.7500907984854	5.07860177313686	NA	NA
ENSG00000121879	4.86182105812663	4.64099310293359	NA	NA	NA	NA	4.34499731086677	NA	4.88880242393203	4.80787485458707	NA	4.25474131155896	NA
ENSG00000141753	NA	5.72921633947954	5.04569574844264	NA	NA	NA	6.07865409629062	NA	5.3620095877237	6.29012562447066	NA	NA	NA
ENSG00000151414	6.48156842048054	6.71941078388094	NA	NA	6.21702921809051	6.38459312063505	6.57888456052222	NA	6.88295439084212	6.47247950228429	6.55320945166584	6.2545411204971	6.50077078979238
ENSG00000185414	6.07467018892401	NA	NA	6.08262825108798	NA	NA	5.09783239231699	NA	NA	5.50078896416655	NA	NA	5.97821043163023
ENSG00000125753	6.5672175731144	7.69441465303947	7.52069235127416	6.20392749782934	7.37938455866704	7.21136422826229	6.9134251051573	6.13390740536534	7.53233308829797	6.75574188276591	7.91253449245772	7.5181628394242	6.64865119293988
ENSG00000106927	6.95203813709549	7.71833526938108	7.43329708839924	7.66550302726233	6.32318652667198	6.96579387013916	7.17360536641965	7.19280809136035	7.77991979550048	7.29283496048292	6.85873128570658	6.72871558808439	7.47076671740877
ENSG00000167588	6.43713127163815	7.03585092429076	6.98282849850759	8.37959761152646	7.34661222706393	6.80537628291625	NA	7.33281032512884	6.44682463004818	7.87723609418196	NA	6.13298652249278	5.43974454917594
ENSG00000163428	6.21121382862166	NA	NA	NA	NA	NA	NA	NA	NA	NA	NA	NA	NA
ENSG00000130304	6.43981982465183	NA	NA	NA	5.52906807823058	NA	5.34392340123296	NA	NA	5.81922874298126	NA	5.76728464908274	6.93627248675542
ENSG00000178449	5.85119717617416	NA	NA	6.87370686231841	6.44554874238978	6.60184139395706	6.03241693664733	NA	6.41413256888967	NA	NA	NA	7.16384071861695
ENSG00000134871	6.35494608604023	6.32751794936314	5.4583048806016	6.03701650604308	6.622991393493	7.3199762402933	4.7999306779483	7.75209817465899	7.20111799981475	5.76683686831536	4.73579127562786	5.14844384406082	7.66337410644737
ENSG00000132305	7.76216061591659	7.25182657730255	7.42855805237401	7.07472091192556	7.52829890022732	7.68360532758324	7.36343472964715	7.71488547909071	7.47487664158948	7.01127668483275	5.02127766341503	6.35117471821086	8.5288691805225
ENSG00000241468	7.36027145440294	7.45742597127681	6.80462352164731	7.47866575540606	6.91035922120394	6.51132273784455	6.22239645494572	5.92200727593542	7.07790157702038	7.10797828075131	NA	NA	9.1456156738671
ENSG00000204628	7.46385933489826	7.25709942632354	7.45006681207759	7.80462074098048	7.82292276822809	7.92810712416894	6.67320056675277	7.91716115611648	7.46770716247106	7.36310812982692	6.09935164788654	6.31858048130627	7.32325115576181
ENSG00000244122	NA	NA	NA	6.68254399408191	6.33759640145342	6.62985935050391	NA	NA	NA	NA	NA	NA	NA
ENSG00000151500	6.12635388618362	6.34995147189455	6.51861958999845	6.00574320646573	6.31828678126693	6.33640655272867	6.90902557617872	6.75244169724013	6.45552087359043	6.5149720638679	6.54859141091288	6.38558403936032	NA
ENSG00000150459	5.69518387254604	6.38195611146536	NA	5.96172207569754	6.26922663093329	6.73998567794703	6.64844094841892	6.00797511781393	6.37812529162778	6.50496403209237	NA	NA	5.8704793432828
ENSG00000248098	6.98978274889028	6.46091058157007	5.91502283632875	7.33181759171137	6.69713294967099	6.29327294616746	6.13888539660411	6.74015663464689	6.07751569153066	6.42526838837986	6.07541544569725	6.45662392497362	7.62158747942313
ENSG00000135604	5.25180849862405	4.99483391232315	NA	NA	6.37945636463848	6.82947810559321	NA	NA	NA	NA	5.79657868761919	NA	NA
ENSG00000119471	7.75369354439986	7.17441463087934	6.48717208562047	7.74628723094082	7.34735683275141	6.8481520164589	7.00513978539473	6.89828892164684	6.55150591952892	6.88270986423562	6.91024588342335	7.23077514942824	8.29333150562429
ENSG00000124596	6.24459870132887	6.06337529048461	6.19442196646452	6.23372588056122	NA	6.50506056477284	6.68036101082558	6.18888987563028	6.26029064022978	6.00375599903589	6.42000249823972	6.47657805231353	5.33465840482565
ENSG00000136868	NA	5.9454001074092	NA	NA	NA	6.72488533199066	NA	NA	NA	NA	NA	NA	NA
ENSG00000146733	6.19309599162628	6.16288800724299	6.66834150842901	6.94650322209056	6.58574586210689	6.40278411006214	6.36203143270887	6.18086058394552	6.00646027272973	6.48610156188442	6.08222909574654	6.32186819428023	NA
ENSG00000107651	6.22263717066617	6.21602493353116	6.25798477579472	4.86521760611026	6.51259454732005	6.16787834161753	6.43722029768965	5.93555522316173	5.61151659870106	6.48147358592951	6.01163827440974	6.82853100389665	NA
ENSG00000055130	6.45881828446007	6.6020401322503	5.88314613239469	5.58410393918959	5.91602447324751	5.8473633729358	6.58824892461394	5.89242581342459	6.25778126764576	6.45444810086043	6.50327783062229	6.35128690794756	6.23003204907572
ENSG00000119383	7.08840224597949	NA	6.89236071336789	7.10663217033989	7.12688469863487	6.83154333739223	7.43512874633785	7.13956750927891	7.49681313678541	7.2031691525077	7.47699602285639	7.22684466352686	NA
ENSG00000187244	6.08675326796443	6.46456815175959	6.48751575282065	6.66149155805359	6.46760671521286	7.72184585394535	6.40838698409323	6.94929390922538	7.18004843308443	6.9672893255908	4.6554842036382	5.21400060923169	7.41313695896136
ENSG00000148396	5.05655885897294	4.90536611455032	NA	NA	5.0622756979964	NA	6.37523844665181	NA	NA	5.09862676172868	4.31381691467168	5.31759448978609	NA
ENSG00000175899	7.73007989834455	8.07623567276311	8.47636346003985	7.56441328945786	7.73862818157267	8.2203881680075	7.22943958369068	7.91877129604882	8.015877610299	7.76279204084386	7.58022655157332	7.80591326646529	7.38984920200051
ENSG00000101161	5.75490297002194	5.39632438982107	4.89463208354243	5.00921843119657	5.74009030619975	6.32887428618752	6.14150205969799	6.39068428647331	6.21175514410628	5.9889249686793	6.01288412227629	5.25693734423337	NA
ENSG00000126950	NA	6.20502140087833	6.07547579510868	NA	NA	NA	5.75414117265495	NA	6.28775735514998	NA	NA	NA	NA
ENSG00000215251	5.25385061044815	NA	NA	5.35413344391923	NA	4.8106412154726	NA	NA	NA	NA	NA	4.28492997303515	NA
ENSG00000110799	6.02641666290249	6.54758563577665	6.46008949530159	5.02670557089319	5.88809108078759	7.25650362775256	6.09411893159967	6.17662373832382	6.59920447727752	6.20320220329332	6.47964518281408	6.02227626112857	5.33682832047181
ENSG00000197915	6.13284551243159	5.93855643705984	5.15006798409138	5.60338407266832	5.15477358740523	6.89478294640066	5.65026656421158	6.22859215877892	6.55603958324425	5.71253841424372	4.8714772086055	5.66017772368072	7.40830067745486
ENSG00000130340	6.54782908608959	6.35860264871914	5.97033939402235	5.8376218058864	5.52199673592331	5.73297081869596	6.32276129809862	6.56036676274721	6.31181244907286	6.0539013684738	6.17102409479022	6.01977370874242	6.63418427980759
ENSG00000115461	5.53654208968756	NA	5.13943560159902	NA	NA	NA	6.25109328800249	NA	5.30218742441215	5.98025427358888	NA	NA	NA
ENSG00000196620	NA	NA	NA	5.20344734744435	8.3036902117489	8.49312247075306	NA	NA	NA	NA	NA	NA	NA
ENSG00000127603	6.54208665137852	5.92683867285704	7.48516507658429	6.27551849777839	6.35993409183132	6.34749888576649	6.38032626926546	6.44631431326377	6.49614027449531	6.81202494283904	6.11806310157358	6.31844873022648	NA
ENSG00000115657	5.31716583771168	4.85749344992005	NA	NA	6.50346360929743	NA	5.85057902154585	4.6978402270013	NA	4.85623562992008	NA	NA	NA
ENSG00000182979	5.03409740930707	5.73801322787617	NA	NA	NA	NA	5.76737346339465	5.38889392015748	NA	5.88726660827088	NA	5.48781595125288	NA
ENSG00000135720	6.60600462112407	6.80266463621766	6.09704704380582	5.88423651354528	5.88797421800976	6.9099930468991	6.38598380116011	6.49193234863226	6.87622253656018	6.40736779700262	6.3135835380245	6.35155924813953	6.32765169154362
ENSG00000149100	6.94100564657003	6.54176129779644	6.19571419851975	6.5817820005267	6.56633577738549	6.58628215096363	6.71899031676018	6.75039550268981	6.48261032902609	6.77017629353998	7.10774437780735	6.5652539665445	6.33393622666375
ENSG00000180432	NA	NA	NA	NA	7.21318269034997	7.60144499044982	NA	NA	NA	NA	NA	NA	NA
ENSG00000011105	5.42641365613169	5.32025346038332	NA	5.77201173948197	NA	6.40362471984896	5.42215909070458	NA	5.6983077634047	6.06576455084979	NA	NA	5.36591359306953
ENSG00000114503	5.68092444880599	5.78152033643086	6.26428105188285	5.58653327137841	5.3271775156859	6.36655061559718	6.31143152600556	6.7329210043897	5.58306734228446	6.16401504605713	6.57915135594759	6.20096901206193	NA
ENSG00000128050	7.19449046452792	7.10984299045655	7.20699753504927	6.89049735931265	7.04623908320507	6.51038099268782	7.37323911663841	6.77922938857069	7.05757314657869	7.33714847366218	6.9886204629988	6.99106601279293	NA
ENSG00000165782	5.85210165110597	NA	NA	5.42497082343528	5.71480270945284	NA	NA	NA	6.1716919268338	5.75786819516689	NA	NA	NA
ENSG00000115839	6.08874085394865	5.66733836878142	5.92362491600333	4.53705796346753	5.57633653577711	5.36298380690967	5.83385847957138	5.21807433139645	5.24840357162076	5.55985200229646	5.80102754559848	6.05796032795036	NA
ENSG00000121749	6.28135313017459	5.16667908080386	5.93249408901005	5.01389925131049	5.90124517190964	5.64470372128736	5.86457476305937	6.1786883967064	5.72760173779091	5.80318754867298	5.92850436176582	5.98859810993994	NA
ENSG00000164687	6.77029713093184	7.75145674247492	9.01591987800633	7.17374542477064	6.94439195180956	7.29681251763832	7.48640105689283	7.78313824268603	7.27340518574747	7.03537327134839	7.57813696969866	6.7032610506184	8.35903607915249
ENSG00000152620	6.81233464857463	6.55470198204218	6.38753719906959	6.26961676457885	7.14984342373252	7.01994406827491	6.57027014366768	6.37316332218195	5.79324063786059	6.06416578124009	6.46644003957073	6.64337975490798	5.78575657633796
ENSG00000166922	5.2452712661327	NA	NA	NA	NA	NA	NA	7.14011652672619	NA	NA	NA	5.64556624361771	NA
ENSG00000133142	5.34838275641792	5.99405362366071	NA	NA	NA	NA	6.70580782475049	NA	NA	7.05544505892057	NA	NA	NA
ENSG00000116977	NA	NA	NA	NA	5.62276101732326	6.38484642321264	5.37812858936603	NA	NA	5.96800861170447	6.42799800265806	NA	NA
ENSG00000184575	5.99387933131704	5.81040729031221	6.54319011891283	5.51657278490042	6.89799351198859	5.43380544532221	6.51949693691274	5.83201853705117	6.07264392826244	6.29304456735051	5.85852055197608	6.51940508267331	NA
ENSG00000168807	6.29616365086191	6.91723048685363	6.78846255237966	5.9984586035185	6.03979017617432	7.3029188765745	6.7690752743373	6.43336648194683	7.31867025375024	6.72034318744912	5.88724244006825	6.63803052363258	6.17061232356608
ENSG00000117676	6.07287064730562	6.30698392949126	6.69291221432641	6.14299691328949	6.70404428798992	5.47856916072802	5.92495430395811	NA	4.71814667834846	6.54442875247803	6.40445628079017	6.94105978597895	NA
ENSG00000016391	NA	6.28249891628868	NA	7.42364964352316	6.95763134447824	7.26138160219859	4.77001727568142	6.30218478580218	NA	5.58342220943921	NA	6.54375809754789	NA
ENSG00000139324	NA	5.27348122337422	5.82282378786306	NA	6.47133043677529	5.55573922521805	5.22402935492288	NA	4.8826098948255	5.25072195790292	NA	4.9772966852676	NA
ENSG00000164163	6.33565854714864	6.703401327987	6.3500975887405	5.97395740939222	6.60976329021636	5.87330513072764	6.38114861490594	6.99308995045554	6.17703409407292	5.90003425691474	6.56727529262022	6.62505350197035	6.44506027666583
ENSG00000107959	6.9969863059214	6.48172906782541	6.59908883925532	5.81847781691719	6.46740313533114	6.28081133873239	6.78490764649975	6.09039254070627	6.12317040210792	6.62891343020527	6.58182388105926	6.65657464858317	7.26396558392364
ENSG00000167461	6.9457245563162	7.22308380070684	7.45445279113114	6.99011998566122	6.91113341548687	7.35896909679778	6.92518521886867	7.19837931924476	7.06373096400996	6.90449516166295	7.31218063839295	7.08134363865638	5.64535838494317
ENSG00000133103	5.63170405769193	5.27689903571762	5.54155083684762	NA	5.88119594831287	NA	6.02318782610429	NA	5.98899398995403	5.73779957943613	5.54247914401781	6.10666751780533	NA
ENSG00000234745	9.3060351333964	7.7203595957375	10.5276927099613	9.51978559404654	8.46549466811686	7.7144526476524	10.0407687447993	8.82559770355509	8.7453086217251	9.79661593867415	8.21837114894108	8.08051580799808	7.8852577009712
ENSG00000163110	7.6064207886284	6.96270947180908	7.88403072599431	7.35698980876452	6.87659906716116	6.71333029964482	6.80608553824819	7.73194792938715	7.44393775475806	7.24251866507397	7.13000671037425	6.31215746033014	9.09385693338509
ENSG00000182752	NA	NA	NA	NA	NA	NA	5.07955546134207	NA	NA	6.56581404075287	NA	NA	NA
ENSG00000129932	NA	5.95870591369182	5.67847623357863	NA	NA	NA	NA	NA	NA	NA	NA	NA	NA
ENSG00000110367	6.48390487191603	6.75246082318376	6.64695148553867	5.93724957066046	6.66704535645652	6.59676809302022	7.01755409738429	6.52684095250034	6.29847239037638	6.66485518676045	6.81644171956482	6.85869852963121	6.55845317101809
ENSG00000073921	6.39611028276956	6.73933139667322	6.64854810173276	6.67367051549863	6.37385988999298	6.93339619246645	6.56802034055433	6.9720974334397	6.36398385917457	6.2491104906885	7.56718850965864	6.91916931327341	6.81687497856138
ENSG00000187867	NA	NA	NA	5.15122321250097	6.60560458920891	6.04041857203829	NA	NA	NA	NA	NA	NA	NA
ENSG00000110713	5.14580589885273	5.54769385288907	4.69643308782895	NA	5.41933207548836	5.65417662965092	5.94126902664626	5.4520114358887	5.07284645613511	5.67987315556319	5.15453497070549	5.14683026909936	NA
ENSG00000164307	6.93434013981081	7.07849984329183	6.51669337443697	6.73998226418055	6.62809928940337	6.90117648199795	6.5734984989164	6.52523285405293	6.80746715845668	7.10807048744977	7.28298066461571	7.46883567834169	5.66352342208492
ENSG00000104549	5.70876502631872	5.09664317299251	NA	NA	6.52607645460453	5.5653632437628	NA	NA	NA	5.59416764771339	NA	5.2333898648305	NA
ENSG00000152556	7.52245787626738	7.27643229619489	7.48695759438223	5.95899511696876	6.02874280340136	5.92954722104206	7.3140916140224	6.67516575436101	7.52711885460287	7.50190293881703	6.14803343488628	6.71297084708482	8.56965941437851
ENSG00000007080	5.71901585211068	6.33918878314024	5.66381660341392	6.37237492716338	5.25145937268617	6.15909035162215	6.97020020483822	5.95977414408202	6.14419032837923	6.15664577725231	NA	NA	6.30805281730429
ENSG00000100387	6.64931538318659	6.49154224363591	6.6283619527855	6.67772013324277	6.87617002125353	6.61347065588623	7.16251037739116	6.43789236016091	7.1923789795568	6.73171322906548	NA	NA	7.01312830667001
ENSG00000143641	6.29839453371295	NA	NA	5.06954009896166	6.66578240212017	6.08138829400791	5.59450647057087	5.44307890541413	NA	5.51650088223305	NA	6.05161690864103	NA
ENSG00000115896	5.14132432727542	4.80918412902294	5.20804927830712	5.63165924360693	NA	NA	5.32953178399317	NA	6.65033654781438	4.95082134890255	NA	NA	6.15286871966041
ENSG00000143363	5.02304658407551	6.02928569999778	5.58398294869097	NA	NA	NA	5.9194727650791	5.2175115550032	6.13363286227581	5.59895133583314	6.01156029012475	5.45201011498204	6.64773357828574
ENSG00000017797	5.47287762558019	5.0234616906896	4.52189690921149	NA	4.47051613438316	NA	5.36028612712072	NA	NA	5.93688047770866	4.88280142633225	5.24938455570321	NA
ENSG00000115317	6.64276214360759	6.43605346921015	5.85666336254425	6.51327224516723	5.78178383645351	6.20055839508631	6.33370667096536	5.95444606620358	6.3252513563641	6.41379251093018	5.75583676126466	6.01189836035041	5.87389573080171
ENSG00000176974	6.25010699128927	6.28936414507859	6.52394138573215	8.26688485530461	7.92989024182882	6.55902838894234	6.35915024673851	5.92290584582248	6.35717467535141	6.23831419682982	7.29555070714217	6.34624188200632	NA
ENSG00000136881	NA	NA	NA	NA	8.03474028845259	7.29404032977934	NA	NA	NA	NA	NA	NA	NA
ENSG00000047457	7.6260339215428	8.02713228905756	8.28402469579289	7.68205217794818	7.8055208530067	7.67808418813819	7.84942905145726	7.35634686543552	8.2393075769112	8.10569706324356	7.42757926138963	7.46842929915278	7.18642207223873
ENSG00000106066	6.06665037989618	6.72251622390161	6.01348415544351	6.84848084540193	6.94401924891786	6.67098508310217	6.05498483441238	6.24352428503895	5.75236035692464	5.57178176330419	7.51488583254466	5.61657616841655	6.71779208675676
ENSG00000196396	6.01983229624918	6.08765901979714	6.08882374504281	5.43091720450566	6.71607246426734	6.8774473155366	6.41407354464816	6.0258699880778	5.88893914076047	5.33255494934982	6.56950400219154	6.18907356416902	6.15302996362228
ENSG00000090487	6.03819536091627	5.83435443854216	NA	5.57247407274077	6.03514555241999	5.94489989209189	5.95575338216089	NA	5.79729962497571	5.78959620871294	NA	NA	NA
ENSG00000196850	NA	5.42195770925039	NA	5.38006685225558	NA	NA	NA	NA	5.91108604424644	NA	NA	NA	6.73641234807327
ENSG00000174307	NA	5.25523215665168	6.13769094423218	NA	4.94711310158698	NA	NA	NA	6.47384192139499	5.5430013971921	NA	NA	NA
ENSG00000146281	NA	5.95177985857327	5.75678987792022	NA	NA	NA	6.86122566171349	NA	6.44920427202829	6.45900248865976	NA	6.28320888130021	5.88898978532283
ENSG00000141985	6.4698194633111	6.74088585941258	7.19012725586436	NA	6.52782832776785	NA	NA	6.80049766538384	6.76235626822691	6.75480217609155	7.01917527876939	6.72586367781434	NA
ENSG00000148908	5.84660305152594	6.82258822104959	6.30333504274166	4.91056320683705	6.44223246603576	NA	6.16567433873165	6.56565199010702	6.29963012658393	5.37970401233134	6.59964200889503	6.28692313570767	NA
ENSG00000108559	5.54129420422608	5.95288824870147	5.68291101126507	NA	5.85848807875435	5.33717927576199	6.36411276046433	6.38874943785912	5.50282967305898	6.06408070523428	NA	6.13851431644866	5.98011106696967
ENSG00000139436	5.82931720377915	6.13501187428413	4.94597557651585	NA	4.83000479121319	5.50561568756909	5.85746833612428	5.88913122319768	NA	5.86707625759227	6.72422571064163	4.85425702773797	NA
ENSG00000244414	6.75479721652093	6.86141673973013	6.89810735759074	7.32493807468134	5.72545213259208	6.71741909630951	6.66377727268529	6.6808106143366	7.16470587064477	6.2043893786659	6.31797713332746	6.37864306110995	6.7247713395645
ENSG00000110887	NA	NA	NA	7.38713647663424	7.12810453421935	7.4777173075451	NA	NA	NA	NA	NA	NA	NA
ENSG00000100028	7.30250178365302	7.31414449719212	6.66314681685223	7.39656965714814	7.51709448386962	7.36245594144473	7.51921456871048	7.72069910512917	7.33057987882622	7.44358225543643	7.30634529257349	5.1468815859471	7.03351166761188
ENSG00000177830	7.26742328527788	6.29184107731757	6.19354445584726	6.64629747568346	6.27070640461928	6.36847316456046	6.64728057303908	7.17705133764145	6.59447925771028	7.25173624793045	7.60639506203147	7.07202501604386	NA
ENSG00000117593	6.70106283185717	5.92646501445501	NA	6.42776312872166	5.4257847783429	6.00278035558515	6.35866073195691	6.51773521440139	5.2521767561055	4.90693197473632	6.37238690097466	6.67914610079357	7.43989447822756
ENSG00000254986	6.97051810383374	6.9369419028275	6.51666373908113	6.97982952866807	7.20257817093939	6.79889773699086	6.86748311513353	7.21609015144926	6.92585502465883	6.6668860688362	7.2297986761245	7.54207791980282	6.33175177617135
ENSG00000023228	7.26654004586049	7.10815539326801	6.90488616953136	7.5075310092777	7.37141998980326	7.18542642054798	7.00324251491064	7.28902191107523	7.2254158610002	7.00592775383756	5.70809796683449	6.54547279162423	8.98916241324846
ENSG00000067992	NA	6.0160576849425	5.70891051388072	6.34094417496355	NA	NA	6.35690520356063	5.79425617795492	5.79458164855221	6.02131721899811	5.94321911995941	5.75453706687675	NA
ENSG00000105928	NA	NA	5.39886143432988	NA	5.56607725477548	NA	6.5884282591011	NA	6.2047661098052	6.45795458820958	NA	NA	NA
ENSG00000137177	4.38069630568177	5.32496084346863	4.63622475137893	4.49874958055275	4.47836261042955	NA	4.88393482943945	NA	4.32615559862215	4.81733384022349	NA	5.34919864076944	NA
ENSG00000105519	5.96929007920118	5.61801254780302	6.24266704685024	6.61209134699262	7.01286470439989	6.54812213518016	5.97459526955736	5.93447951901988	6.11829759401394	5.78618819024931	NA	6.44157970426509	NA
ENSG00000153147	4.72023623167073	5.8562384038979	5.19867462247957	5.57833637163027	6.04566764251593	6.50589681884098	6.41134854555536	5.95631629039401	5.1536080274119	5.63377188921906	6.29962767199027	6.22776141420339	NA
ENSG00000150054	NA	5.2192693106242	5.3580637341069	NA	5.19432050361037	5.80333601521832	NA	5.69496232213076	5.22598678309626	NA	NA	NA	5.58409926309448
ENSG00000087191	7.0287942012768	6.77802842879005	6.41993937545668	6.87714953399345	6.82048678880524	6.97236658242297	6.95381682651945	6.76256172199701	6.71417849517731	6.95818244672284	6.72416525025947	6.88861591791553	6.78777986547955
ENSG00000136754	5.90405521879157	6.84533162742224	6.36158273287047	6.00795490935941	6.30368892117914	5.96959354827512	5.96004658818648	6.06994654246904	NA	5.65427813169771	6.3882837019185	6.48499828685864	NA
ENSG00000143442	4.35566219858541	NA	NA	NA	NA	NA	4.25705682284528	NA	NA	5.71987470264036	NA	NA	NA
ENSG00000099994	6.24529911236947	5.71584413848388	5.13935268141129	6.46943065958753	5.88801716392363	7.80091080916944	NA	6.65645564151932	6.37510045089995	6.06346561523349	5.97147199820474	5.30197336556329	NA
ENSG00000172809	7.20185180600644	6.60891041450909	5.81417858065807	7.79961716945381	8.38429339082767	7.67508630710368	7.28617740135281	8.09705922308322	7.30085857330603	6.56858591560028	NA	NA	7.8562512638495
ENSG00000166887	5.80281431384577	5.39132699448867	5.60351147193217	4.56184337355583	5.70262511647053	5.29298590277196	5.54091974239785	5.65002302646506	5.24627050284455	5.48214990667361	6.07477536528381	5.79073758828216	NA
ENSG00000111581	5.51665258519151	5.49065342346676	5.32843330756535	5.09577440390614	5.84829803606635	5.83262744464467	6.18384360145732	5.34971530057893	5.35133303676243	6.03580993824586	5.99909960006048	5.72489530551257	NA
ENSG00000130311	5.3167878116021	NA	5.14253373488243	NA	NA	NA	6.12776058139237	NA	NA	NA	NA	NA	NA
ENSG00000130203	7.7272654725796	7.56044685214993	7.25041986258438	7.84682973397548	7.33062555640296	7.73618196143267	6.80377490202981	7.02471741308191	7.68045960509583	7.10385149209686	7.49731714257613	6.65795303545156	7.07429021953286
ENSG00000025423	NA	5.44062231199647	5.00955491952443	NA	7.20879993411472	6.59915112208274	6.96295440173195	NA	6.1782986545883	6.41181072688549	6.49914821647775	4.2587457065823	NA
ENSG00000166145	NA	6.23447379147161	6.14466887325306	NA	NA	NA	NA	NA	NA	NA	NA	5.7779861677004	NA
ENSG00000127054	5.35086799628656	NA	NA	NA	NA	NA	5.47916872323674	NA	NA	NA	NA	5.05448291870278	NA
ENSG00000100359	NA	4.38388862958098	NA	NA	NA	NA	NA	5.41933663486169	5.56480311406847	NA	NA	6.54935960092278	NA
ENSG00000259494	6.56381662276629	6.05724810065595	5.77394595845951	6.66331477513542	6.22651115572063	6.28180656647629	6.1138891428343	NA	5.73314238070639	5.79017674331738	NA	5.10409863918838	6.90148161069845
ENSG00000090060	NA	4.66090689430717	5.82145517099499	NA	NA	NA	5.92874249031144	5.39755027216201	NA	NA	5.45574729866444	NA	NA
ENSG00000119414	6.3474007691627	6.29202093585778	6.17032650664798	6.06069697141117	6.37914522371769	6.32959810051879	5.85174994300638	6.62126909349117	6.47927563091936	6.26245404360337	6.69735468975375	6.35864383298483	6.30558638549268
ENSG00000130707	7.82695515944583	7.31490745593021	7.37861894022879	8.86195108493191	8.31408644645819	7.26660209581557	7.36456933186838	6.97068226637031	7.12822629912122	7.19818505905574	6.75182725249014	7.18429796223726	6.65396903610052
ENSG00000183044	6.58860804366291	5.5666346795086	5.85958700852631	8.13489807858769	7.96566748284643	5.9352735740383	6.56228143677169	7.35685287297302	6.4211750373803	6.84171417358169	5.89568509286994	6.12872713337327	7.23146091668415
ENSG00000122042	5.06751720190368	5.70664802612529	6.02846976277196	NA	5.02668169105204	6.43297332698752	NA	NA	NA	NA	NA	NA	NA
ENSG00000122194	6.82414030904664	7.40935368677066	6.63802339125835	7.01774886247034	6.62087036087575	6.53510854052153	7.19557410933494	7.40793952147979	7.68731017367327	7.06327438039371	6.13631375791436	6.54891250314806	6.99650592871045
ENSG00000123892	5.58246897517416	NA	6.14832706575318	NA	5.16872863121282	NA	NA	NA	NA	6.2015255239753	NA	NA	NA
ENSG00000100744	5.74289002195348	7.23285239358879	6.62797178128897	5.97957070362508	NA	NA	6.15419134209021	6.20837057190218	5.83115671197115	5.95406728570373	NA	NA	NA
ENSG00000171914	5.95936674118134	6.35604632908177	5.04054983511886	4.9291546052508	5.08755202608071	5.69585663900634	6.42579346347094	5.43798716300934	5.93814861595629	6.1267070568745	5.65172313096896	6.24101693962187	7.02430775989086
ENSG00000020129	5.60477485392199	5.75681771458045	5.99415079371482	4.63804122157237	5.92378417903132	NA	5.7979907191462	NA	5.90845110687501	5.9806185228453	5.33663542583061	5.43928267316148	6.02890191386145
ENSG00000151498	6.26957330765876	6.25977929305183	5.56106088413511	6.99653199528309	6.09749753871409	6.33660382443299	6.08503026954429	6.06865662432868	5.52892923497803	6.19784883899458	6.23019956699501	6.38852091579391	6.57407807935882
ENSG00000155097	6.72708561331337	5.96955474620122	6.00031648705779	7.20628939746831	6.68218231208862	6.03019781632731	5.9692897170023	6.43870093168404	6.36324965713945	6.18616738388403	7.17987418547709	6.433446586507	NA
ENSG00000157349	NA	NA	NA	NA	4.60234735649103	NA	5.35157110889476	NA	NA	NA	NA	4.74341599624925	NA
ENSG00000100554	7.16801211357569	6.42076838383429	6.73015566717	7.54307215526584	6.71869953043141	6.36985461879907	6.17191320652126	6.1470414384814	6.47560551203837	6.47933061552385	6.43057631003242	5.94491655967686	NA
ENSG00000109016	6.26036685841616	5.72151415699282	6.1145958474088	6.61047474094939	6.42339590799335	6.67503830323055	5.86026722165926	6.58838093240935	5.85830693814598	5.46709798009848	NA	5.09043728839175	6.79629353885249
ENSG00000055147	5.5657409964855	6.07584948822058	5.14699731653638	NA	NA	5.44880578576217	5.78617169886908	5.82079866669313	5.80207665999804	5.89324783957165	5.6563951102825	5.58848248138145	6.07392286969877
ENSG00000099282	NA	6.29967882709985	5.27530442418569	NA	NA	NA	NA	NA	6.5140779331035	NA	NA	5.98249742760682	NA
ENSG00000111530	7.1603148330478	7.29417199026273	7.31415015372223	6.81963338956176	7.48690914980356	7.2795072990115	7.66069883102476	7.34004203111952	7.54145931083097	7.67028106578619	7.19383364363731	7.49598866529608	6.34815643572582
ENSG00000169213	5.28740671077472	NA	NA	NA	NA	NA	5.15598554932324	6.18663166837369	6.34766728323654	NA	NA	5.24047952312716	NA
ENSG00000149596	NA	6.66458056006237	6.33577546926418	NA	NA	NA	NA	NA	6.5446386127051	NA	NA	NA	7.06164254178422
ENSG00000143553	6.08904814614408	5.75984419714838	6.02315447544337	6.31851051677566	6.53043600694912	5.99850196905629	6.21267239678575	6.51902698853616	6.10101583553524	6.28348230542308	6.41737577067087	5.91929932209997	NA
ENSG00000151092	5.17131682465657	5.60757057067734	NA	5.69499430334778	NA	NA	5.87309437065432	NA	NA	5.84422109600992	NA	5.09943029148948	NA
ENSG00000092929	5.65498511167166	5.31718789612287	6.62034321230339	NA	7.14641458223559	5.99790224342575	NA	5.66952444626316	5.95071540633226	5.73645851526457	6.26423617068786	6.67057750417192	NA
ENSG00000197561	6.50934300875593	7.20193086215706	7.23869396260188	6.74764739406677	7.72024033319682	8.07733520029158	NA	7.0882668343692	7.50379679737842	NA	8.12456974325116	7.93920126460472	6.60505348425068
ENSG00000131100	7.28190758153793	7.15704549343856	7.07198897800657	7.79095036341523	6.966493009518	6.84887247641589	6.90801079193856	6.71375592607005	6.99228121620684	6.98693887907965	7.25684867508539	6.59115649473505	6.64281879605971
ENSG00000071082	7.27549073627153	7.23750848524865	NA	7.57739255316393	7.86245236187491	7.77303150871856	6.98432088898331	8.10800525734665	7.02113827852812	7.30638135440935	NA	NA	7.70048637161448
ENSG00000085760	5.89959531716795	5.03550016129269	5.1736233201513	5.8891877358593	5.58507557398708	5.84792621647142	6.00431322235277	6.11751756602575	4.69130999941078	5.35734923131787	5.22436206010748	5.88584020806531	6.6661182765092
ENSG00000085415	5.96380493474422	6.18902375900423	5.63379166067384	6.13150306626128	6.06498536512856	6.06048547298674	5.44665757493924	NA	6.06989678601612	6.24223725867032	5.93849244562976	6.02261795625391	NA
ENSG00000151835	5.9931539575986	5.3705159015258	6.07136389504743	NA	5.81999633494581	5.29779304469441	6.97831597845628	5.3640995517325	NA	4.82810439858138	5.47639471969169	5.88775944037971	NA
ENSG00000165124	NA	NA	3.97167740589245	NA	NA	NA	NA	NA	4.46442421958889	4.74095524008256	NA	NA	NA
ENSG00000188976	5.47158505418519	NA	4.41963992351716	NA	4.29488068503736	5.17485852671024	5.1717476137191	5.73324912051433	NA	5.23023586372448	NA	NA	NA
ENSG00000060762	6.62232802326049	NA	NA	7.80464989808329	7.14852321053484	6.58120997275011	6.13270465590702	6.53313615321706	6.41120978920794	5.60502867434819	NA	NA	8.36535037621184
ENSG00000185963	4.42745364940132	5.17669881351309	6.19624443863917	NA	NA	5.16175445373966	5.45378774086785	NA	4.83283455735905	5.33033616815388	NA	NA	NA
ENSG00000038002	6.22221307428128	5.76473227009985	6.49557026274745	6.24217363092079	6.24339941381097	6.13197235362461	6.73047168000178	6.33710395818069	6.21358079713826	6.59152386844799	6.51565610772469	5.81280041848921	NA
ENSG00000133895	4.83508784723249	5.29795446495679	NA	NA	NA	5.64799411481147	5.45266573772921	NA	NA	5.94739510202804	5.05122309112028	NA	NA
ENSG00000104763	7.9125433629586	7.11712623152454	6.96821909429683	7.79833406680828	7.12886962895334	7.51008839897842	6.96892575983759	7.49444078357974	7.18893590919091	6.55771413300928	7.9198685890884	7.47189337361249	8.31706314465275
ENSG00000082701	5.73610156002197	6.09141522934956	5.75023718024446	NA	5.35351915772034	NA	5.30905257615042	NA	5.99859650851575	5.74842942240522	6.09973378119928	6.01147804143843	6.38491510573465
ENSG00000087258	6.47948570000424	7.65311103041991	7.02930928941204	NA	NA	6.35684798408519	7.30213909103952	6.01322809349407	7.39463600848348	6.44810444582965	NA	6.69250458412683	NA
ENSG00000155975	5.97256382870866	6.62250505854164	NA	NA	NA	NA	5.38423437734247	NA	NA	NA	NA	5.13927217926247	7.04246217787801
ENSG00000092964	7.94842520425255	8.09471094285276	7.80293148396706	7.46559193001226	7.5784424125371	8.15071345767517	7.64298844081345	7.83231291628544	8.07135509487823	8.00538102413874	7.28391895874576	7.72340807558859	8.07689142764889
ENSG00000165283	7.19522565501562	6.91752775211973	6.89141603783023	7.26928107937118	6.96118747999642	7.12042845847827	6.52757106330226	6.85916401880706	7.09054384817416	6.93737759567809	5.01288412227629	6.75838885799535	7.23449176374644
ENSG00000080618	6.25174800693771	6.32328294593945	6.80360964251163	5.87818221876385	5.52224830377366	NA	6.10581199513761	7.1854015897074	6.41439060436849	5.97130916650473	NA	5.98125942582669	NA
ENSG00000170476	NA	7.01556451533026	6.23577370220098	NA	7.24331722772275	7.17151167486792	7.18732501039988	6.7783548071479	6.06788421025114	NA	7.39512517384395	8.11706861275159	NA
ENSG00000175806	6.64949550541746	6.65315250399134	6.54774746144578	7.83662185242154	6.39252988404456	6.33565053149144	6.33272451759597	6.81931805883493	6.51361116578917	6.09808250881953	6.89956817940204	6.46497995104454	6.33973274799192
ENSG00000123908	5.77395818133296	6.67493035203104	6.39156915511984	5.25576643982303	6.03334911611341	5.31985839849961	6.26081288702536	5.41159669874887	6.75156658430319	5.94089531186794	6.36128782266148	6.16686333310175	5.53146017362863
ENSG00000132792	5.69846593031752	5.40414617236105	5.12459224833204	NA	5.49448823937976	5.72448253633691	6.39347453130593	6.0283712898298	NA	5.62402730101689	NA	5.99260593574362	NA
ENSG00000106638	6.70862066607155	5.8099315515738	5.39175470149678	5.64934475066428	5.95129455309631	5.99546605390821	6.36719155008977	6.98906502848067	5.89118841404866	6.11771759267242	5.10765062157731	6.65285341076991	NA
ENSG00000198523	NA	7.10659042879991	6.31803461202142	NA	NA	NA	NA	NA	6.97205200740732	NA	NA	NA	9.05415676962573
ENSG00000167770	7.39268765646595	7.2522325913319	7.70258561794859	7.53762720296802	6.80727681528147	7.09740469259857	7.19156521217626	7.21686017168626	7.58232641890104	7.47961216269552	7.52155275140953	7.39475641719648	7.17217317366437
ENSG00000130725	6.73384683829712	7.28657532606091	7.17138421065797	6.78846656367908	6.49385831464606	6.76451395872048	7.14694083466223	6.9238946882281	6.99452801530567	6.94480940439211	7.09970194959579	7.03768946536452	6.66889437031245
ENSG00000100297	4.71732093000882	5.55148610541201	6.46453540742512	NA	5.78071518169879	NA	6.3154729301552	NA	NA	5.56194682968444	NA	6.19508497644245	NA
ENSG00000135372	5.33899310341124	5.66182956300002	4.94402957695552	4.38650333189348	5.51639103508648	5.49087150211987	5.70976389846245	NA	NA	5.67208319623607	NA	5.45021458626375	NA
ENSG00000112282	4.61785968715829	NA	4.82095485155082	5.03743710507976	5.27284144877277	NA	5.08089818997512	NA	NA	5.04673833263962	5.41907274326002	5.14657359386618	NA
ENSG00000137106	8.1744999647288	7.51895796512994	7.38578048496141	8.40752268847909	8.32454367569032	7.64365648054928	7.83871191924466	7.54488602942614	7.95553454760735	7.84697579743688	7.65604158700699	7.50993375131072	7.96036812533559
ENSG00000166171	5.35884819009608	NA	5.1848571675727	5.41494220521911	5.69262873005977	NA	6.35455945532253	NA	5.43114895864442	5.97303903475531	5.09419190659981	5.49505745497983	NA
ENSG00000109084	7.00361174916047	NA	5.76096203661166	NA	6.88748068458864	6.69477737262787	6.8621960838665	7.64088498425987	NA	7.54240085974548	NA	6.6119054438143	NA
ENSG00000139921	7.25431557115101	6.76198209436365	6.95576340827332	6.60825796237937	6.52909064996287	7.33830956340781	7.01344483126072	7.03559014511664	6.86080759515886	6.86317792019551	7.15058911791012	6.96385926087873	6.7866195003041
ENSG00000142534	7.04707719274042	7.42603071918833	6.03626747681041	7.44414063573498	7.90817698508601	7.76312928666531	6.98504134831647	7.70957777117529	6.80810237623231	7.16094073599011	NA	4.7864815157167	7.27354917631562
ENSG00000141252	6.00242732123705	5.69238276601737	6.09368271725126	5.91448819790514	6.03165185096886	5.18041405983368	6.01155592702506	5.07406982473967	5.71770952278127	5.74933050879235	6.20155599265172	6.3159461797121	NA
ENSG00000155363	5.69911907456654	5.64231033937475	5.66056841521902	6.04102801389308	5.86220678322885	6.29077348970466	6.11039042015563	5.55639439583804	5.4145157383299	6.36491272956535	5.71735521724403	5.98767364605069	NA
ENSG00000242114	NA	NA	NA	5.74652225105152	5.89557180954789	5.63315077777062	NA	NA	NA	NA	NA	5.04159776438749	NA
ENSG00000079308	8.90353181752627	7.73009272139104	8.67174543260107	7.94431278598676	6.4153888154606	7.18374715661367	8.42488105895072	8.12294059237198	8.64521013752043	8.28521086225483	6.77908209442771	7.04754994162332	7.42686766791098
ENSG00000167508	5.84429884654992	6.21140118478779	6.49883566682692	NA	6.33591493563293	6.21855285670714	NA	6.15400619979747	6.33983920629207	6.26111000861196	6.5318419749814	6.82474438555921	NA
ENSG00000030110	5.80034111258331	5.59129742527977	6.28505513345545	5.53792852823454	6.26184292674345	NA	5.78362161074154	NA	5.86622760400358	5.63913741098206	5.92434858358744	6.19252873778795	5.59598653634997
ENSG00000048828	5.92565267479084	6.37557824998147	5.2399456275041	5.40258023986593	5.93295288869373	6.10053333101094	5.74126573214301	6.46638286406205	5.13167332911624	6.63803163471758	5.37343899611968	6.15619704638178	5.14509058885127
ENSG00000152234	9.06106310146904	8.45352965677049	9.09592629670471	9.07820291372461	8.74859564671208	8.49194276337852	8.32105449115531	8.63122878866956	8.69248050893455	8.83473509752092	7.77433831839483	8.31497160543069	9.68168988566043
ENSG00000119707	6.03831902923705	6.00776551714055	5.09833756959017	5.59144026982776	5.86769085939182	6.26997978308366	6.35908597868389	6.01089185835451	5.62942067616621	6.27420340803125	5.6482443812022	5.93202336979324	NA
ENSG00000132388	6.06727588027425	NA	6.50805319780224	6.08566291204171	5.91165690571037	6.05967706925818	5.89287825601198	6.42110503359747	6.04082880403917	6.01056024052883	6.93654556596844	5.95910165299871	NA
ENSG00000167861	NA	5.56883667671862	5.09655208524275	NA	6.49849148726928	NA	4.71140490343341	6.71893396563692	6.0610868431026	6.58412121372353	NA	7.30921904423949	NA
ENSG00000149262	4.9398336279144	5.10077940574529	NA	NA	4.97479316355755	NA	NA	NA	NA	4.79220099758564	NA	NA	NA
ENSG00000090857	6.55923297608767	6.34894669521	5.63164745064776	6.68703529697073	5.97788730041411	6.13852182349031	6.16047120888872	5.89917133433509	6.40030914491006	6.09434079232748	6.61679653205029	6.33891736236794	6.01689420947745
ENSG00000148672	NA	NA	NA	8.05515239192682	9.05358932650254	8.99067335557595	7.01658548334917	NA	NA	NA	NA	NA	NA
ENSG00000104388	7.61476429783597	7.39013574437543	7.47198202686658	NA	7.81801815610769	7.90647213093936	7.71107855786509	7.58045944720076	7.71276459322169	7.54014692039441	NA	7.62270951912902	7.43887727750928
ENSG00000169439	NA	6.00346011817237	6.02380960578185	NA	5.5405358374741	NA	5.7743442383914	NA	5.79463075948568	5.89201238403324	NA	5.713451380793	NA
ENSG00000136527	6.83590608023752	6.82181801596125	6.03834938936737	6.71967940474642	6.52190373880375	6.81352584853861	6.28520735998807	7.13831593835737	6.66848636598557	7.39526094838157	6.00376969279661	6.973220918866	NA
ENSG00000136938	7.28724841547594	7.04254347699221	7.54878245902526	7.30837654229778	7.54312203820433	7.30660381886942	7.47488810014631	7.37753873860585	7.27305016074259	7.42699689134253	7.81805820591701	7.4346650647036	6.88836752314017
ENSG00000174990	NA	NA	NA	NA	5.68850748136266	5.50611413013907	NA	NA	NA	NA	NA	NA	NA
ENSG00000101811	5.56748513419138	5.44538047043914	NA	NA	NA	NA	5.75162725210121	NA	5.90426752708707	6.00695170154842	NA	NA	NA
ENSG00000138750	5.70182093180698	5.45447855699169	NA	NA	5.78028392629398	5.96770761046857	6.42476076740154	5.70897531791677	5.59193005852128	5.80250601875996	5.72177030751534	5.9301679482699	NA
ENSG00000101443	NA	6.03329822924787	5.43466462378334	NA	NA	NA	NA	NA	NA	NA	NA	NA	NA
ENSG00000213445	5.18940044923772	4.89462485885707	4.58916516852721	NA	5.37483667894464	NA	4.70917972334745	5.04610769660328	NA	NA	6.22562638263624	5.05862104341231	NA
ENSG00000111696	6.23194158013752	6.67286197239825	NA	NA	NA	NA	5.06932324643485	NA	6.27805927018377	NA	NA	5.07654342972305	NA
ENSG00000103018	8.14080300496329	7.26686640061736	7.48461320524202	7.53004750031026	7.6347714534161	7.55269434056466	7.74484385465372	6.86402128628993	7.83571588310868	7.56686943369057	7.0797364861765	6.90770245952639	7.78003308929312
ENSG00000172869	NA	4.52714349488276	NA	4.79678576001992	NA	NA	4.62698187148582	NA	NA	4.7568248294249	NA	NA	NA
ENSG00000178980	NA	6.89592342624007	5.75406991421972	NA	6.18468394462894	NA	6.76597641538188	NA	6.5769546802097	NA	NA	NA	7.01801764184934
ENSG00000100365	NA	5.43127138674618	5.80556350491764	NA	5.48603238608745	5.97573098951881	5.06525835776839	6.43367779962412	4.79145865458513	NA	6.86092128926277	5.57919551605122	NA
ENSG00000134759	5.85724226774133	NA	5.73789475058986	NA	5.63547547983493	6.30229040520477	6.07330475515081	NA	NA	5.85698005419437	5.55651319062309	5.5625727338271	NA
ENSG00000100097	8.36639443798474	8.96020315152585	8.54758261633765	8.15425395164975	8.36353108376691	8.79101216929678	8.69370340109663	8.43506446250496	9.10148549832651	8.84544452105994	7.90582123812206	6.54098179047476	8.74733935569477
ENSG00000184840	7.01283654123077	6.84765543504354	7.3294944672159	7.04246220065589	7.61611228912963	7.62134881026796	7.22181257562581	7.34959017079984	7.04142789348481	7.11119144052633	6.0916375111131	6.87530993444875	6.90349090798602
ENSG00000116663	NA	NA	5.78904959532481	NA	4.8248603051597	NA	NA	NA	6.10646013625199	5.24819130933629	6.16618919478437	NA	NA
ENSG00000171401	NA	4.85623399579784	8.34403508946686	5.38272963048936	NA	NA	NA	NA	NA	4.50393851645247	NA	5.23921604478776	NA
ENSG00000103415	6.40762086329335	6.35026906593051	6.1707875200118	6.77724159539559	6.5984692711578	6.80891763326061	6.46003227164784	6.75665242647752	6.29880571552054	6.490635909386	6.69870320711039	6.80535596979314	7.02896627444377
ENSG00000101972	5.56293490750118	5.43942125266638	4.65945693080643	5.14419942897401	5.75095338137709	5.73995741184777	5.70239060221665	5.60519485412509	5.1202429147331	5.81214020137957	6.54474706528669	5.63284090250808	NA
ENSG00000110344	6.33561811712931	6.03129844136131	5.65235886915746	6.34022671748226	6.12012829592853	6.18253021692589	6.4275832585316	5.53286005094616	6.04526880136295	6.31664421820496	5.54933812697778	6.50443861697297	5.94502675928429
ENSG00000050426	6.08100658336783	NA	NA	6.02850677520104	NA	6.16910159317104	NA	NA	NA	NA	NA	NA	NA
ENSG00000183010	NA	5.9856214961101	5.33078779302707	NA	6.65084953345113	6.15483942599968	NA	6.71841387950355	NA	NA	NA	6.98155987169264	NA
ENSG00000196616	8.72023057088623	8.45142281151011	8.4553995383306	8.74709431391283	9.34589708526446	9.09192212697006	NA	8.87329426547747	8.4558747829954	7.91950492723038	NA	8.35840743077884	NA
ENSG00000126953	6.9824883260118	6.76148091585998	6.542944620716	7.17934360131039	6.53217731623644	7.53634785771828	6.78942244667165	6.48734773094095	6.52423769960068	6.03196224051023	6.10799429551351	NA	6.55474846582524
ENSG00000130770	6.6953824020739	7.53265639082351	7.15722406129295	7.31731763729759	5.95824349599549	6.85320322978299	6.41726531231775	7.27124683181984	7.15254381345639	6.21680586350358	7.51105086922945	NA	7.80467947460635
ENSG00000135940	7.44328207690879	7.81643430922393	7.29213066367755	8.05106973557919	7.55046464877556	7.44806405284945	6.93514320657878	7.39717902289307	7.26476864269506	6.70935073689268	6.65346100636483	NA	8.63754144391664
ENSG00000044446	5.07970801830761	5.02581834475828	NA	5.14811554641854	6.67202438632018	6.62887303375257	5.87897174263783	NA	NA	5.2734888673692	NA	NA	NA
ENSG00000100092	NA	6.05081889193714	6.4540355344026	NA	5.13050863670578	NA	5.17451007231349	NA	4.46169214357954	NA	6.79567572825078	5.99537865858794	NA
ENSG00000102871	5.94644243923491	6.11782805919953	6.23003177261693	6.24752748032526	6.07885217371025	NA	6.21289806700243	NA	6.21980357165188	5.75911212165673	5.87100855416975	6.32397231346351	NA
ENSG00000154229	6.84160098212587	7.15584041691721	6.44961329502891	6.31138691102975	5.21796748218911	5.86167418772681	6.53338303362388	5.11865434621547	7.39950519211876	6.96003697781578	6.24107000736858	6.53460902687797	NA
ENSG00000147419	6.25983269906348	6.25853263956555	6.32131955285321	6.31949518033844	NA	NA	6.11347836005652	6.20118719458412	5.96634992887108	5.67823825176479	6.0794364093662	6.2046906889707	NA
ENSG00000170364	NA	5.43776258354474	NA	NA	NA	NA	NA	NA	NA	5.29455041412599	NA	NA	NA
ENSG00000139641	7.56889221126172	7.20615571873431	7.37749652869232	5.9243583233453	7.40439997257935	7.45435652978435	7.07887678676266	6.64700095857728	7.26693999730741	7.59810056434271	7.14281885873435	7.06328032976221	6.63604903973429
ENSG00000159189	7.11715651263549	7.39306216227395	7.70051083551203	7.24310809984253	7.19246353107729	7.50794097047166	6.88228057750328	6.97566260726361	7.25754429521107	6.48345743168952	7.09695566651478	6.93799932272237	6.81788760534981
ENSG00000103353	6.1582116692141	6.23890409860126	6.63810923828875	NA	NA	NA	5.4566013613872	NA	NA	6.66708323198879	5.97813497480926	6.39352227461575	NA
ENSG00000101343	5.25959387888595	5.75208012854534	NA	NA	NA	5.4408565891656	5.66109282876228	5.91266223040009	5.51373023207201	5.75732966051597	5.09374032287325	4.79929800637124	NA
ENSG00000185973	5.53903017522424	5.66116182047252	NA	6.23871449063563	5.01287027102894	NA	6.38091901438068	5.37805573296403	6.21084046579895	5.4601483535032	5.45435683602726	6.29440385011228	5.77461094312238
ENSG00000185104	5.78320983130094	6.18526641827136	6.29163868978513	6.24406189378921	5.89016426275473	5.69098204364559	6.79347873143055	5.62951685897353	6.21788598829159	5.76291557959642	NA	5.94405790627659	NA
ENSG00000196083	NA	5.42550415582333	5.52817507052463	NA	NA	NA	NA	NA	NA	5.89431031017915	NA	4.64022756398097	NA
ENSG00000115919	4.9017851453036	NA	5.94027519434319	6.17593984248622	6.32271357274495	7.02342965957008	NA	5.7900950164282	NA	NA	6.34560005692008	6.22261974623224	NA
ENSG00000111331	5.04379642481239	5.67517921689694	6.36990403130907	NA	6.70548143247272	4.86058530401041	5.95492535384091	5.95440736420454	5.29990363900482	6.16455964494072	6.20037101379404	6.39487239142293	NA
ENSG00000100504	6.78263593204338	6.88402598486918	6.08663905383188	6.69119170872919	7.69265013451152	6.82299536643611	6.53998187393829	6.56919673468001	6.99063439451014	6.21998148608391	7.62026666511663	6.6591220231958	5.81039442812407
ENSG00000134910	6.27205123511955	6.77349550590774	6.29639261352176	6.05383680911831	7.62801228769692	6.87877840164501	6.72031556729271	7.03815734303091	6.19404041013986	6.5575456208372	NA	7.02285698298269	NA
ENSG00000182712	NA	NA	NA	NA	NA	6.40275686534071	6.1549493487476	NA	6.05917515224123	5.66704343774476	NA	NA	6.44954677906258
ENSG00000182809	6.96967703416389	7.6595856910276	7.51409917382188	7.49389132505187	6.63794690551744	7.25004561822824	6.93118469267283	7.18745547700911	8.12659487772178	7.00245688646948	6.76690872776409	7.18577839287623	8.21752630897688
ENSG00000163932	6.58781242553872	5.83205111323561	6.17857628923511	5.54417989007833	6.39630924584823	5.87783846984506	5.83599669340412	6.23253129925483	6.19144940674019	5.14062554160583	6.47433060401635	6.77938773714057	NA
ENSG00000186866	6.16527236560304	5.48636168927767	5.4897717052889	NA	5.19388041458581	NA	5.85606409008588	NA	5.75381194516424	6.16576239977372	5.42466683976289	5.94311552437149	NA
ENSG00000142208	6.28824821174711	5.82035858519715	5.85644018205987	NA	5.68632298651824	5.90643991930754	6.29230460922943	5.61327804023392	6.58594418829952	6.1205553067932	NA	5.90615994034363	5.80211917257455
ENSG00000114062	5.42216752188871	5.77860872556377	6.21947276381033	5.90090457041197	4.37048506749902	NA	6.21252015926425	4.79279868714595	5.95572235562258	5.89540369582973	5.43656769148472	5.69668440410513	NA
ENSG00000133961	4.3297232240579	6.00933856533549	NA	NA	5.18550767783579	NA	NA	NA	NA	NA	NA	5.30186564027887	NA
ENSG00000159228	8.21998825262244	8.05530322890156	8.40384924874003	8.57625134940812	8.25244911393196	8.06991227862952	8.268882145755	7.79127408123125	8.46424940682808	8.22915177063436	8.12354645709621	7.97191776614657	7.56372626940666
ENSG00000127948	7.85839343823868	6.78491520073227	6.26894678848047	6.83443008187349	7.8785150906951	7.04298945528363	6.97443164680733	6.97231184804344	6.90856668077317	6.90097167713349	6.93470164221801	7.07469928902468	7.10771826967127
ENSG00000134352	NA	4.89604190429773	NA	NA	NA	NA	4.53684603378466	NA	5.82267644284162	4.76548715328613	5.66051884401978	NA	NA
ENSG00000177733	7.19534026806746	6.95771252009481	6.91233870543601	7.0538217036857	6.78287234790443	7.53396344018111	7.34588583321635	7.37225397162539	7.12852961655303	7.54202243266498	6.673314945588	7.12658167028749	6.64689158668634
ENSG00000106367	6.73474093031533	5.94267420195805	5.90928494553	6.65194617733937	6.18426072930894	6.37834543663383	6.37119882066815	6.13949291146494	6.08667174607117	6.27090915025554	6.1575546058696	6.46773402883972	NA
ENSG00000141867	NA	NA	5.05121130601192	NA	NA	NA	5.9713704692413	5.46364387578217	NA	5.64031496239212	NA	NA	NA
ENSG00000177963	5.9801306853344	6.39815917044764	6.03553533407613	NA	6.07430952925563	5.69337790838441	6.21514568162962	5.94131061801348	6.16072343496001	6.05637657375974	6.39331561088468	6.35815512650863	NA
ENSG00000119787	6.80147611362252	6.40975552081894	6.29331749991938	6.02525922427027	6.30088738044616	6.07900990003951	6.01063419274916	6.06276845222326	6.21412620624554	6.18130091883535	6.38124950323201	6.54449819719912	NA
ENSG00000059588	NA	NA	4.07778488377901	NA	NA	4.98246158602257	4.42815534799544	NA	NA	NA	NA	4.73950714007099	NA
ENSG00000203705	6.04684620394582	5.62698782325194	5.48886408848646	5.85569584705219	NA	NA	5.97073671958086	5.67959777149656	NA	5.74928919788553	NA	NA	NA
ENSG00000166997	6.59697944510408	5.64032421947936	5.51900033755619	5.61115325440513	5.87663411689951	NA	7.09816113585451	NA	6.23631660518688	6.67477784383475	6.06985921927404	6.04491996726513	NA
ENSG00000057663	5.88153581072579	6.11550169497423	6.47646961023611	NA	5.92177031816776	NA	6.01766021983584	NA	6.2276015778078	6.06337536488461	6.57636669476485	6.53739492236892	NA
ENSG00000111405	NA	NA	6.26518167410176	NA	NA	NA	NA	NA	NA	NA	NA	NA	NA
ENSG00000144580	5.88815582195729	5.6629663561927	5.95306905989481	5.86613296473754	6.1169156113417	5.93135915416615	6.2077831146908	5.44244658887931	5.95670012424209	5.85565658340908	5.74983702879546	6.02391395142897	NA
ENSG00000152767	6.34312715019482	6.25853126549594	5.21843716722574	5.65685107242955	5.80721667734766	6.30376311026076	5.58519315626929	5.64949530409744	6.15646104726852	5.99062839284315	NA	5.71567994318316	NA
ENSG00000162407	4.69806573104308	5.16374744009632	5.60201368192056	NA	NA	6.34351352098794	5.59652107776531	NA	6.33428127210826	6.30435141548719	NA	NA	NA
ENSG00000102837	5.57341703069681	5.79764577307937	NA	NA	5.72322725927924	7.07689960909403	NA	8.03103565169494	7.29455877244992	NA	5.99765248641606	6.53929081647634	NA
ENSG00000188243	5.04750850559401	6.15771556974572	6.08050454686383	6.29715912498125	6.20621576413416	5.251266627454	6.09681905470788	5.94089823942552	5.98610709685863	5.65409092179641	6.10539437848425	NA	5.73934763140431
ENSG00000100403	4.92107230789926	4.52069930561998	NA	NA	NA	NA	4.27793386164728	NA	NA	5.38861604200385	NA	NA	NA
ENSG00000188677	6.28324038383549	5.97898422544435	5.56988182739304	NA	6.02080215597169	NA	NA	NA	5.98631952284538	NA	7.17140209436314	5.0338788228707	6.44468155538747
ENSG00000135220	NA	6.32159236658883	NA	7.27019054145226	5.62526686042289	6.64420397570304	NA	NA	NA	NA	NA	NA	NA
ENSG00000170581	5.62953601920063	5.60920775788102	6.18208522512287	NA	5.90176001111607	5.8825024313806	5.87223955743613	5.31536661621796	5.53846254967471	5.68513340275191	6.03085696792359	5.81812756383863	NA
ENSG00000163960	5.9795665837346	5.73383279760999	NA	NA	5.97312677481857	6.11004504730951	6.06215615564569	6.57591849673142	6.13027514565908	5.49931329426052	NA	4.92391103710246	NA
ENSG00000138623	NA	NA	NA	NA	NA	NA	6.27813799536756	NA	NA	6.30729887989984	NA	NA	NA
ENSG00000183549	NA	NA	NA	NA	6.82302673158729	7.22524652037624	NA	NA	NA	NA	NA	NA	NA
ENSG00000009307	6.44576695609427	6.56811862900139	6.98355536026235	5.37054663072173	5.71950543820572	5.97803515847747	6.46076135889756	5.72570224163456	6.27483363202327	6.39613279779491	5.79926364021272	6.60760156949724	5.80377968047123
ENSG00000132153	5.69701999376463	5.19644583559586	NA	5.90131042604171	5.49889160784709	NA	6.56326788871146	4.40519752998967	NA	5.74804776579248	4.75925920356263	5.00799480052702	NA
ENSG00000124608	5.5851766910055	5.86184650121871	6.11182455493875	5.85536132869639	5.27882678348992	5.30904494565491	5.69145631113238	5.47983307216114	5.54028594841874	5.90034991277315	5.82445864818419	6.14880160358365	NA
ENSG00000167130	5.5386868166045	NA	5.74015981851686	NA	7.34273719994911	NA	6.39426323821984	NA	5.33967434873804	6.12135769378779	NA	NA	NA
ENSG00000168264	4.84588985996656	5.253553278861	NA	NA	4.91471713022551	NA	6.07503897917289	NA	4.56649801860158	5.80347260787416	5.1730452635366	5.03301263230054	NA
ENSG00000130764	7.1392428413693	6.74301772601082	6.49168775566771	6.71536611986052	6.81409970761387	6.48235847612307	7.12782963869917	7.28277256252268	6.84158700589479	6.96189126676586	6.80941833460169	7.05282930953952	7.4606755157088
ENSG00000042445	6.74180615313788	6.25977758773007	5.941774309303	6.02745971640862	6.57606812122521	6.55512233029081	5.94992020178339	6.10482262294829	5.59667223063263	5.94060591377955	NA	6.79558653091036	NA
ENSG00000126777	6.91934271849174	6.99766656213761	6.65691199401034	6.43985565854732	7.09437950430235	7.10607718686325	7.19823929298304	6.90464734524261	6.73578096150634	7.14905153222422	6.95542834619041	6.86117736629572	6.804823268824
ENSG00000152147	4.92340464678488	NA	5.25987383698064	NA	NA	NA	5.55043119324614	NA	NA	NA	NA	NA	NA
ENSG00000173915	6.85837624382339	7.83246141451952	7.39469064599851	8.21360767392948	8.22326682622926	7.86095825239277	7.46912668246384	7.43598243376886	7.52119937393794	6.70508264784864	7.07813367525902	NA	9.04573550960448
ENSG00000143158	7.01187094470499	6.70392963252834	6.20478041788277	7.73216903354342	7.57408714729531	6.66950168039421	6.79858338395076	6.697289061018	6.97054980686083	6.51449364058905	NA	NA	8.52832602379735
ENSG00000181924	5.59767325130686	NA	NA	NA	6.35842672418057	6.29045603585603	5.54191643557612	NA	6.03772227167934	NA	NA	NA	NA
ENSG00000144035	NA	NA	NA	7.93481449864244	6.96871163014616	7.25346227588148	NA	NA	NA	NA	NA	NA	NA
ENSG00000140990	6.67099398896309	7.11846751128036	6.1431215906966	7.41409535799552	7.1547672054303	7.31132455679037	6.62378058843715	6.76568647101312	7.25200521775043	6.50793929526333	5.56247628921858	6.1313675538079	8.35208867548364
ENSG00000148719	6.15481943619417	NA	NA	NA	NA	NA	NA	NA	NA	5.00096723407317	NA	NA	NA
ENSG00000008441	NA	NA	NA	NA	NA	6.00785583469389	6.72108625068574	NA	6.5760382042036	6.40285935504614	NA	NA	NA
ENSG00000007237	NA	5.75923387790051	5.12214018045721	NA	NA	NA	NA	NA	NA	6.77831326166219	NA	NA	NA
ENSG00000144034	6.3505744900652	6.0975731328361	5.76290001579575	6.22527285861943	6.18729950908064	6.14600735402668	6.15546401797878	6.13039970247958	6.37189289833371	5.63445188527572	6.25969898106911	6.05451465725521	NA
ENSG00000136807	5.28269512954205	5.40939810335912	4.6682065676949	NA	NA	NA	NA	NA	NA	5.41298638743759	NA	5.57111823462098	NA
ENSG00000125676	4.38352776328221	5.04469780047075	NA	5.09773741932259	5.81528065703078	5.31942542297092	5.02881339134966	5.5361931789551	NA	4.99274259568168	5.44169612363771	5.13544322968046	NA
ENSG00000142765	NA	NA	5.73846913829679	NA	NA	NA	NA	NA	5.85300060893731	NA	5.79080204825502	6.11764531043157	NA
ENSG00000125999	NA	NA	6.83748430318834	NA	NA	7.79024221276392	NA	NA	NA	NA	NA	8.0596259190176	NA
ENSG00000125814	5.61893420668877	6.10588455553745	5.2729635361475	NA	NA	NA	NA	NA	5.98856824128449	NA	NA	NA	NA
ENSG00000123080	6.15408906901442	6.08549987349629	5.75522622364666	NA	5.40460957155382	NA	6.6522435989026	6.25275699087443	6.56324815775394	6.4805359891955	NA	5.81831895888025	6.02228651831841
ENSG00000138107	7.46498743425825	7.1802715386488	7.20409770378775	7.03882288761264	6.60028093270861	7.50548475401206	6.28885024200979	7.29245694245845	7.42427156148462	7.1704066759504	7.1232148770488	7.3444385805286	7.22204686659368
ENSG00000102934	NA	NA	NA	6.79222804392062	6.36366387029201	7.12009091229911	NA	NA	NA	6.17574474977975	NA	6.2430366300282	NA
ENSG00000055955	7.72771017949417	7.41999281539932	7.91590873415442	7.61495999080038	7.1425845670789	7.3410239873217	7.48610890486626	6.84642423945632	7.34378434535187	7.84061516656791	7.01353629869411	7.85342578402212	7.13302075864129
ENSG00000163681	5.98332853777192	7.4683091488768	7.61196710848692	NA	NA	5.91176875343683	6.94468148589231	NA	7.99658396822619	6.74308113829584	NA	6.72107531703416	7.29429910482729
ENSG00000173369	7.40421799829924	7.18832076751277	6.89820851426019	7.224745080266	6.89970817473853	7.5932036604376	6.81512868550214	6.60749681369422	7.50454092087576	6.60041385562592	7.17511059029015	6.82133728853068	6.70920974526142
ENSG00000079385	5.1536624535755	5.8882468375309	5.78997751585794	5.54529159550724	6.59834393951803	5.79808924035923	NA	5.67750372586947	NA	NA	6.04066736572375	5.68359752144024	NA
ENSG00000105538	5.18018712657069	5.28124948900564	6.01048539490807	NA	NA	6.32527568158551	NA	NA	5.87690320063233	4.9810603670343	6.11005064742953	NA	5.91005639576189
ENSG00000114021	7.2522892595159	7.1356474813278	7.25850453704569	7.97954975456626	7.58454772577634	7.32546746376122	6.81132990902413	7.11771933016697	7.28561944305245	7.10878341426084	6.86963199112037	6.84720416659108	7.30564311226322
ENSG00000165699	4.57984073686844	NA	NA	NA	NA	NA	5.10514747914453	NA	NA	5.1580588105381	NA	NA	NA
ENSG00000120253	5.9523370909082	5.83917799708177	5.65478739102249	NA	6.01400992604753	5.91104496087807	5.98467472282473	6.12018302158731	5.57378882566843	6.271962157824	6.15774960034857	6.24696655318371	NA
ENSG00000107679	NA	5.50551033290379	NA	4.99444880035251	NA	NA	NA	NA	4.48149725553649	NA	NA	NA	NA
ENSG00000165443	5.56389569882838	NA	NA	6.02944814739393	NA	NA	NA	NA	NA	NA	NA	NA	NA
ENSG00000132581	5.42406104415265	5.71285102803412	NA	5.80572459305011	6.133386170839	NA	6.08742138779495	NA	5.87068365947411	5.86360743722963	NA	5.98260979842514	NA
ENSG00000128609	7.12617710826784	7.23914278030018	7.32510488222167	7.73618232366083	7.43126102511583	7.15967321523532	6.92114717022893	7.26455780331909	7.38498512282338	6.50445790543553	5.94426760141039	NA	8.68837216320624
ENSG00000072080	4.58972625625424	6.05511147196542	NA	6.56972464596785	NA	5.96999243688301	NA	NA	5.70998218775584	NA	NA	NA	NA
ENSG00000197594	5.79198956742692	4.7581584798067	4.72230866584391	6.40351570340017	7.05637448544284	6.85236977780008	6.05632383673237	4.98713724342276	6.09858622872902	6.55954980436562	5.54572844479525	5.3664047355102	NA
ENSG00000113712	5.89599128710638	6.30951977809755	6.21781462187153	5.76718180236716	6.33219645533744	NA	6.0185329900857	NA	NA	6.15143482014405	NA	NA	NA
ENSG00000120885	7.48085642730335	7.92709186893904	7.69784632471052	7.91578398444681	6.78039059773175	7.71215150687282	7.85241340860391	7.79286595750954	8.29140901290592	8.12271838846211	6.9887437778873	7.39639168933247	7.18724235430421
ENSG00000162613	7.47107762558345	6.71994986730282	7.50073789993787	6.7884143848895	6.70650476098661	6.86263861647711	7.07848306513973	7.24298929814022	6.63942671784514	7.56168865695262	7.28967101357591	7.22803819085147	6.63630342842596
ENSG00000196839	NA	5.57132040618148	6.36190574849109	NA	5.97701759987601	NA	NA	6.30366869988005	5.88050241487258	NA	7.72915503636193	6.91238987648732	NA
ENSG00000140497	6.38727458767062	7.02649810235144	6.55683418127937	6.99541952936757	6.63164875637596	7.39286202006914	6.26798522568605	6.32584188820861	6.61703160528953	6.3233409234953	6.97027288044332	6.96956991061257	NA
ENSG00000170430	5.62678417456556	6.28171115218651	6.71634267386964	6.14403376256655	6.17577258923346	6.38876612849092	6.9385488520669	6.82368057513458	6.45173780658788	6.5662514001138	6.50811497111083	5.92809231109648	NA
ENSG00000068400	6.21070221889415	5.67405180522872	6.00311722141562	NA	5.55532199968352	5.79465134975611	5.97796420735184	5.19481446421133	5.46460624906359	5.80789729961013	6.16116172363153	5.96056199843163	NA
ENSG00000122126	6.49800771011385	5.26317693242275	5.28934921047506	NA	6.86783858257156	NA	5.59302675682838	7.06860965652875	5.63093707968068	6.21945394832282	NA	5.4786865147142	NA
ENSG00000106772	NA	5.50992330015709	NA	NA	NA	NA	NA	NA	4.79905297414551	6.80734700027406	NA	NA	NA
ENSG00000168530	NA	NA	8.7944634155944	NA	NA	NA	NA	NA	8.08121911824216	NA	NA	NA	NA
ENSG00000163320	5.00500882067237	5.98164693675108	6.7055573048792	NA	5.54734934611859	6.4557932954725	6.87641747231498	5.8118229940106	7.41952127320594	6.49116797743218	NA	5.22895242822049	NA
ENSG00000172315	6.62212772800218	6.27572165980656	5.90292220160675	6.3657008121817	6.2944151720491	6.07762729101731	6.20284909144504	6.17949511813387	6.32762656565267	6.30378128788705	6.35759450754758	6.22080568409789	6.22874745326778
ENSG00000058056	5.99777274624411	NA	4.84641523608729	NA	4.89260817973256	NA	5.65468438528672	NA	5.18328829302074	6.07337768342556	NA	NA	NA
ENSG00000184076	7.27957569612672	7.26785825967908	NA	7.59037490423921	7.83156635949178	7.43818338981716	6.84953545188702	6.72616294506908	7.04761181671578	NA	NA	NA	8.98490968604798
ENSG00000180398	6.04383365413315	NA	NA	5.88785383800586	6.76011312193921	6.25266764205574	6.38975154196427	6.69410174106763	6.90029047949169	6.08289923709971	NA	5.35576675786454	NA
ENSG00000162692	5.36180071782884	4.69089139768646	5.27192586788261	NA	NA	NA	NA	5.30934058493764	4.60281135858542	NA	7.11256111672406	NA	NA
ENSG00000101474	7.37806707247842	7.07901695741776	6.66299458089259	7.01763370299247	7.88203263930542	7.42936262718056	7.64245798272582	7.24256712570814	7.00625435144252	7.53531743951123	7.77435178509918	7.55679084869682	6.86933454898686
ENSG00000086504	5.7989267385772	5.73347134705046	NA	6.01321148947121	NA	NA	NA	NA	NA	5.23369629054324	NA	NA	5.8398203208536
ENSG00000111052	NA	NA	4.59064918393288	5.99379272052332	NA	NA	5.49631775867352	NA	NA	6.07483239172633	NA	NA	NA
ENSG00000137133	7.55065339944793	7.38157336679867	6.84674825972713	7.83296328775798	7.35189638727937	6.56256131837401	7.1461276246212	7.43378212660502	6.77373170851915	6.79591749862706	5.86217720883458	4.9176496609489	7.32932000781705
ENSG00000197879	8.04128859098157	8.01950960764233	8.00066220314673	7.26980441674593	7.52146192955329	8.08129592821006	7.82090805919502	8.26367381384387	8.37119981501633	8.19250779290494	5.68220458250459	6.91133199723276	8.02022737229612
ENSG00000171428	5.58809234821838	NA	5.24024154683546	5.84969081000234	5.74942189523814	5.5903200447396	5.52517958640183	6.06687050855794	5.94523403940762	5.68491067294263	NA	5.85187492009056	NA
ENSG00000042286	6.39865571403246	5.33848111613782	NA	NA	5.36808402001879	NA	NA	NA	5.35257527206265	5.46764405073865	NA	5.85819008725286	NA
ENSG00000095485	5.01207082214708	5.50676787456736	5.26965880632512	NA	5.37287291346209	5.46596212405	5.2463935477948	6.23279618218509	NA	NA	5.64498249259444	5.46135095238171	NA
ENSG00000159339	NA	5.93535788230953	NA	NA	5.86449867970097	NA	NA	6.44474699359375	4.51555520873028	NA	7.0335343633969	5.80002282468513	NA
ENSG00000100226	5.91312931333385	5.95453797879252	5.34278796775442	NA	NA	NA	6.14654805115299	5.57710828941404	5.64111457241747	6.07494931108075	5.44816537655294	6.15276825523244	NA
ENSG00000171747	NA	8.48473708780099	NA	6.78036167156177	6.88817061935686	8.35026918455747	NA	7.69332321330069	5.89007099451047	NA	NA	8.06850522050499	NA
ENSG00000118705	7.91662179357791	7.24056810565411	7.72271709338552	7.29784568090749	8.27774837355521	7.81125236901821	7.73900411179472	8.40910464678475	7.74733552530015	7.90660299051666	5.84424923362981	7.57006403912229	7.18601882063174
ENSG00000185015	5.9720273296804	NA	6.21788383766288	NA	6.01786803761364	NA	NA	NA	NA	NA	NA	6.4121637737481	NA
ENSG00000124831	5.6932662727881	6.26859608107709	6.72761636287906	NA	6.96316010830595	5.82284560240946	5.2478749223587	5.54650383612417	6.0747523489695	5.80609191212505	6.04823986253004	6.48676146822017	NA
ENSG00000113368	6.3072307431805	7.31269797838872	6.51698976216278	6.4245248354926	7.53588144325494	7.73230891721692	6.88135467744646	7.83464029615327	6.82044822380461	6.48515645217262	7.4466358418823	7.14900590535475	6.71823104299084
ENSG00000101337	6.37591954370465	6.10774243977742	5.57242080154792	5.20409716474548	6.79126683065994	5.31526071520686	NA	NA	NA	5.02796479925049	NA	5.60542906863495	NA
ENSG00000079257	7.47963783511828	7.01575574162911	7.23839284177153	7.08976156282881	7.51690968688302	7.86999463030691	6.92644464751034	7.38717889943208	7.50638450187015	7.39771765067052	7.41517976129211	7.08873933678836	6.98930345611256
ENSG00000134765	6.12113288999841	NA	NA	6.53928113350109	NA	5.88520423837907	5.55908420281808	5.734221075629	5.32603019396812	5.45227322150845	NA	4.34947229322544	5.40257581390498
ENSG00000196126	10.1502601458209	7.66964581344708	9.5744963688035	9.93501039326298	8.43154233231025	8.22659909597595	8.58520152495262	8.79769469013567	8.7738576102033	9.21867824350791	8.1963075346494	8.21793613119778	6.79660866188416
ENSG00000166595	6.25664574741432	6.43444518278444	5.6052311146165	6.20739616941112	NA	6.40425279270074	6.55779123156382	NA	6.342674135803	6.38782412385337	NA	6.20762292931365	6.65662143344095
ENSG00000159685	6.35614149573839	6.32468310278768	5.87674242348495	6.3448223591311	5.79672858274909	6.31156848346107	6.77803083723156	NA	6.89627066473794	NA	NA	NA	7.22124848031653
ENSG00000151491	4.53662156218241	5.4011780864925	4.88504273339961	NA	4.78164523011215	5.69939848284233	5.92131522357196	5.80867650508383	5.70494157992158	6.18524643426256	NA	4.89548542227132	NA
ENSG00000171236	6.70771695325886	7.6640932699984	7.71823425187319	7.40498944977388	6.4995718657782	7.06274974503566	7.33006297016179	6.93185074768131	7.80821554600409	7.41606445617271	7.45683968781144	7.82696350937727	7.56511419237675
ENSG00000102032	6.25805220464997	5.61437857910516	NA	7.25449637232364	6.35597659841721	5.72333318622902	NA	6.37357414536367	6.22108364586357	5.15149470117299	7.46768328240516	6.34969752467137	NA
ENSG00000189182	4.67054885265498	NA	4.17595444136222	NA	NA	4.71045631018715	4.94908653242504	NA	5.38642075574991	NA	NA	4.14443731421582	NA
ENSG00000053501	5.72364583935994	5.55984911702115	5.73348328568782	5.50090869752396	5.50486752776786	6.30367599882174	6.14185952497002	6.10023611653843	5.71042236174174	5.66036720798513	NA	5.4232072106835	NA
ENSG00000138246	6.07427367875148	5.76549900712367	5.44288403498177	5.42836504701729	5.77209885885627	4.976893356889	5.70396585261084	4.93973882299438	5.02719552754263	5.36119188096435	5.42790830636875	5.17246281258961	NA
ENSG00000091164	7.1732997740708	7.43615441416209	7.53886344385548	7.34428732368658	6.78235550692653	7.19023854693185	7.45005936896673	7.20531423265536	7.67841278815223	7.35182540793046	7.23208115989505	7.24932376278401	7.49013830367627
ENSG00000197548	6.18316123842582	6.00496403352345	6.72382252907702	5.62907531764536	6.37753746399362	6.49353152894471	6.35014079764468	6.09817689754791	6.23073547313615	6.16206234509447	6.32589634086422	6.65946895417292	5.74664129794581
ENSG00000117448	8.40922617835425	7.96910623410772	7.6512084739846	8.40066457545696	8.06997275999685	7.65443629320395	7.79926297213859	8.07257533380782	7.86111688283085	7.76831895408354	8.13651852411715	7.9833581950982	7.34940960421105
ENSG00000121486	5.5035728004579	NA	NA	NA	NA	NA	5.30009542366253	NA	NA	5.1607872804851	NA	NA	NA
ENSG00000221914	6.61436953440645	6.6515858907306	7.0063746065659	6.34048064465997	7.06641477737971	6.42859543748419	7.09710127938552	6.20390489098253	6.89351478971953	6.96384617650297	6.44322869114735	6.40214553866353	7.33004989664136
ENSG00000186529	NA	NA	NA	NA	7.89242846512942	7.71108155879311	NA	NA	NA	NA	NA	4.67442019344711	NA
ENSG00000138614	NA	NA	NA	NA	NA	NA	NA	NA	NA	6.24766346368163	4.59197351761144	NA	NA
ENSG00000125246	6.31550820645594	6.10326234489122	5.99836467563519	7.61886382275919	6.90473644002347	7.73614471386596	5.82758419695368	6.38305644185009	6.13511386975079	5.87892774454786	5.80229212582955	5.85614533309607	6.25000768124624
ENSG00000127511	NA	NA	NA	NA	NA	NA	4.54772087680062	NA	NA	4.81864671511512	NA	NA	NA
ENSG00000119862	6.62627640355563	5.94437736606593	6.12588087341991	6.23438613950136	6.08540637915084	NA	6.00478219202795	5.84563871115509	6.22343399676124	5.76133453390501	6.50739344821706	5.89846864557988	NA
ENSG00000116260	5.15228570250156	6.52553689988233	6.03382238208451	NA	5.61144835400277	6.1229791749733	5.7346964983595	5.89256302670378	5.84089774766555	5.77677929022425	4.95654960999827	7.04414055573718	NA
ENSG00000183172	5.03538970919868	5.89666009846452	4.9496234524818	NA	6.17849365252931	NA	NA	NA	5.42685346949698	NA	NA	NA	NA
ENSG00000136770	NA	NA	NA	NA	5.47601549525109	NA	NA	NA	NA	NA	NA	5.78618137520056	NA
ENSG00000173598	NA	6.2802901604383	NA	6.60329961395192	NA	NA	7.25445230077859	NA	6.36380942416374	6.24197814483428	NA	NA	7.2313667023389
ENSG00000151461	4.51367030919881	5.29383183530389	4.88781902071473	NA	NA	NA	5.77896243804777	5.00861246152813	4.77128779612061	5.31261549206139	NA	5.520176968682	NA
ENSG00000100285	6.37051308959859	NA	NA	NA	NA	NA	5.18020562296329	NA	6.11830373683647	5.51243889887218	NA	NA	NA
ENSG00000101846	NA	NA	NA	NA	NA	5.44819550593819	NA	NA	NA	NA	NA	5.41524507062962	NA
ENSG00000173230	6.14306270138523	5.68123366564136	6.30236184297647	5.54596526432393	6.12654992002891	5.26536469318177	5.40919992742903	5.193097722088	4.41171161757791	6.07171255736653	5.52386040449845	6.40860826664202	NA
ENSG00000168282	NA	5.63694609366602	NA	NA	NA	NA	NA	NA	NA	NA	NA	5.76497264812673	NA
ENSG00000170473	5.95621320514765	6.13141509580526	6.58220681275558	5.88946020793905	5.86585923383695	6.74916138241703	6.46315068940713	6.25307872019099	6.22304010366253	6.20312060299502	5.71857423109236	4.88546564672607	NA
ENSG00000162869	5.87523303157955	5.17942476330246	5.78437062881675	5.81407492328791	5.59129172708311	6.02962748797716	5.96774885823385	5.16819328163224	5.77117095212625	6.0127252278345	5.703960784445	5.89825038886272	NA
ENSG00000112759	5.96407083058011	6.19542715980394	NA	NA	6.79168369245866	NA	NA	NA	4.65166916633306	NA	NA	NA	NA
ENSG00000183155	NA	5.88942068598879	6.16514957888083	NA	6.24583128767775	NA	NA	6.44662012168896	6.0033122389843	6.33492024720196	6.68553004748234	NA	NA
ENSG00000104643	5.67510644635023	5.61382863469015	5.90828467533385	NA	NA	NA	NA	NA	6.29284280600622	NA	NA	NA	NA
ENSG00000141556	6.22549440868726	5.68213558574556	6.05164284124252	6.47017261703419	5.66671799566942	5.77493419459788	6.39226893704292	5.5477067482424	5.81754325804635	6.37667957410837	NA	6.35107853250704	7.09143727018045
ENSG00000128833	NA	5.40740089014024	5.47336776713809	NA	NA	NA	NA	NA	5.10328595040983	NA	NA	4.75309093950548	NA
ENSG00000164104	6.58069827185628	7.70796330936065	7.49721987126748	7.55561639402664	7.35138486174395	7.13691453230731	8.19513162346626	7.70874505702795	7.64232654201792	7.48206646992522	7.89408324371901	7.32760901569416	7.76988440879902
ENSG00000168393	6.69268914773565	6.0592707768778	6.57866275789693	6.62777346348774	6.94645847247479	6.41699867827714	6.53455518829162	6.33989634278041	6.24139589905843	6.22397110275792	6.54872727300067	6.76849430682899	5.88257644623532
ENSG00000136010	5.03646919891546	5.77749953750697	6.12424893251819	NA	4.76250637635676	5.33950853922318	4.96897143594599	7.28612669526801	5.75393092686036	NA	4.96078245162651	6.50123948389553	NA
ENSG00000006747	NA	6.30693411000324	6.01609619517245	6.03343436416782	6.73891188266102	NA	5.63784932251396	5.80498155985849	6.02733443756094	5.47581772995542	NA	6.94364842625201	NA
ENSG00000162961	NA	6.3421597990232	5.85581189028198	5.53948116166855	6.3890427835187	5.8394361722765	6.84151123110297	NA	6.13816878224785	6.09501448148126	6.43627447709158	NA	NA
ENSG00000108306	NA	NA	NA	NA	NA	NA	4.49255604128549	NA	5.28926248345089	NA	NA	NA	NA
ENSG00000144746	8.067074849733	8.04539672453052	7.63057358304522	7.22286999514737	8.11243806885478	8.19854091291038	7.49804195129231	7.00634214495779	8.11185495561741	7.68316185035889	7.83757746857433	7.81384567902473	8.2618124462909
ENSG00000064787	NA	6.28861698647631	NA	NA	NA	NA	NA	NA	5.38389539434003	NA	NA	6.79339759730276	NA
ENSG00000137269	NA	5.81949970868615	NA	NA	NA	NA	NA	NA	5.51624374550851	4.80142972135041	NA	5.97157215842356	NA
ENSG00000126216	5.1465931020963	5.29899015156619	NA	5.17788995859746	NA	NA	5.91514255865839	5.25824717192739	5.39617262314936	5.77044963382268	NA	NA	NA
ENSG00000113441	5.7739989111945	6.41243791189392	6.11814406744043	6.05316574894104	6.53168874858109	6.20524460956134	5.97040684940997	6.03952831574485	6.19890113481433	5.97328247649941	5.71415729986807	6.12337055600664	6.10791506229687
ENSG00000115204	6.94948092572029	NA	NA	6.45546014558318	6.10919874250615	6.78947766655669	6.38781192124146	NA	6.78471132752869	6.27296828461759	6.0575828701408	6.23355801679539	7.37533954079399
ENSG00000138735	4.86562505228882	6.36252847896361	5.9790086697202	NA	NA	5.55220925156496	4.99248587817988	5.18801619063651	6.86223281820047	NA	5.12911517903221	5.60881662811431	NA
ENSG00000166189	5.32496314355793	NA	4.41658472638052	NA	NA	NA	5.39228015494814	NA	NA	5.72728713486305	5.2357037098744	5.06281353044612	NA
ENSG00000123130	7.30393183576808	6.87299829740411	6.78655049387741	6.7167291697905	6.91620790080737	6.89115791990871	6.47865260152132	6.72356534448545	7.20332477021089	6.93075569927337	6.96115924561975	6.87352257342802	8.24034044443508
ENSG00000114742	5.64076129101403	5.775961444252	5.71656225850467	5.54107807898271	4.99487886701623	NA	5.71718902819577	NA	5.76839270344568	5.2249187027041	NA	5.90007038125588	NA
ENSG00000100442	7.27496616934344	7.29502307979961	7.29709392036812	7.24909589204228	7.09051284573572	7.18013490215075	7.56101765938273	7.23116476032464	7.30269952212819	7.33168960646623	7.16588863550338	7.12746795845896	7.44944088238733
ENSG00000116649	6.55097750619616	6.58169132859524	6.93497658974558	6.20391219180102	6.14900307735241	6.27714964946251	7.3906337854026	7.04823702513838	6.50279035447191	6.89607100803701	6.88723724804609	6.86006140555688	NA
ENSG00000163563	6.09377178149873	6.27201877839538	6.09697743148072	NA	6.84115726049064	6.67182947751168	6.84461250352202	7.15647605066893	5.43406677845173	4.09502713883041	7.20077477394576	5.51365449478887	NA
ENSG00000073969	6.8935155215262	7.00907168446645	6.16465598570862	6.63357989265748	6.9522944871036	7.00906216694335	6.84119725258908	7.30260690414026	6.93235358369449	6.26809545891362	7.16449240909343	7.22190798237682	6.06970515870586
ENSG00000132646	6.52813684241849	6.90735915170997	7.57249061510849	6.4700161019331	6.26464861749917	6.7585333000174	7.29168573380658	6.73490563971267	6.4879641413092	6.88901375106274	6.98763268134044	6.86195930839155	NA
ENSG00000154174	6.75753844531461	6.93870077083427	6.81043398765019	6.99025395325582	7.34367218187521	6.857734160849	6.62339650931896	6.91555476019881	7.04930615610129	6.82001468786214	6.07413434010189	6.91423060339555	7.96971296227479
ENSG00000082153	6.74884452455638	6.30893939600773	6.87394471631046	6.07322891799126	6.9186627630224	NA	6.63868309175797	6.2670132332825	6.33147714761201	6.76380540481278	6.66710195279507	7.00679206192458	NA
ENSG00000113140	6.53660577404404	5.72803562813465	5.23892480366987	NA	NA	NA	6.68773099083923	NA	6.07702762266167	8.5254141801611	6.15143768105992	5.90272538214665	NA
ENSG00000143569	5.62977393901551	5.4126065944333	5.73371547793622	NA	5.50941590262183	5.73260243879562	6.30616123627086	5.44524728488291	5.03098087626455	5.79623928709599	4.9234037282288	5.47570050728645	NA
ENSG00000104324	6.71558041985465	6.50671535846613	5.80089097874018	7.39319078896172	6.29930019370178	6.68348486068414	6.89916696420694	6.34783191107176	6.3645019507304	6.98116759060262	6.5644240957939	6.52475819937833	5.77829435333399
ENSG00000110107	7.14912043520326	6.9287750220229	7.36234764209085	6.80519698937346	7.03923191755664	7.13877061169435	7.54057535109499	6.965306545539	7.15980803749309	7.27330691374144	7.17342903036072	7.48692566716745	6.55026328017278
ENSG00000175581	5.7187787956493	6.11539472968199	NA	6.82923401106938	6.37522600217822	6.18695167648837	5.4766779540293	NA	5.78437401702664	5.8694030251187	NA	NA	6.41251651284307
ENSG00000124214	5.87438323500017	6.00909620079305	5.4978015238644	4.95690250591555	5.31801116122728	5.23208081961098	5.48276957482789	5.30420521852636	4.77269562715664	5.45608512308445	5.21484593998572	4.89488997745139	NA
ENSG00000141699	6.27037600521202	NA	NA	NA	NA	6.1711243091861	6.07040567958273	5.71944413973998	NA	6.3654293738568	5.69873526368673	5.81028482259415	NA
ENSG00000100462	6.60231614062388	6.18678813790402	6.34293855491073	6.20692748528341	6.47981401155998	6.30625079315083	6.46728179967031	6.53973872486716	6.56473592301177	6.6323244897182	6.06333196845678	6.30666925889948	7.17441958249772
ENSG00000156026	5.97968492382703	6.27600575788393	6.65734377527279	6.12601251047321	6.44140318474139	7.19997446549326	5.84636136165627	6.07810701217469	6.44889544209729	6.10516079181553	NA	6.08470210031725	NA
ENSG00000130988	7.64691544441122	5.9149846552765	5.95740890476107	7.194101893522	6.90780195921839	6.42850203820444	6.97238956911218	6.84052855906736	6.74519840364454	6.81383102397816	NA	5.73812180860143	NA
ENSG00000197860	NA	5.56016389692993	5.32401104813134	NA	NA	NA	5.33168564534459	NA	5.40613188216417	5.13225416889984	5.6037802298076	4.78998542166581	NA
ENSG00000178537	6.64442871338734	6.5742142665356	6.71815839364083	7.30500463735089	7.4044373766953	7.13662557467019	5.51777437901845	6.5843637518205	6.46745894118686	5.98843186480997	5.82735275953097	5.8312831320402	7.89226415556208
ENSG00000137815	4.62899141487947	5.7533188185992	4.68495809482823	NA	NA	NA	5.51170962757061	NA	NA	5.29215885700607	NA	3.66282144424604	NA
ENSG00000079332	7.78722759360434	7.23796312729891	7.52621226899986	7.51914497201996	7.0958225272841	7.63223252498548	7.73075043068662	7.54244739325702	7.39441460702956	7.52349564705672	7.64733424085992	7.65365293691097	6.67931626745656
ENSG00000164885	6.17469364535996	5.74440874779432	6.22954227226417	6.60042528694886	5.73648878537057	6.18235207220123	5.95688250838412	7.2536209422291	5.99673999953463	6.53306602071319	6.98228451694119	5.4425029192781	NA
ENSG00000166582	6.6152975942927	6.00881166088588	NA	6.11140274815956	NA	6.42581042546784	6.25600101123695	6.59087670965539	NA	7.29118930776035	NA	6.13631163472654	NA
ENSG00000042832	6.90416895310724	6.31967917661267	7.22508595392184	NA	NA	NA	7.66080047212604	7.94624200455743	6.94679637803379	5.8136402911319	NA	6.96303728919269	NA
ENSG00000150093	7.13541900727408	8.04342900710161	7.31223293050222	6.67701224637602	7.37692888408866	7.78324633081263	7.1258194070061	7.24897608087473	8.16742916218403	7.54401113412559	7.39030998831078	7.37946984512956	7.36973792205589
ENSG00000175084	6.07099541042858	8.85235916225168	8.84932155853441	6.53553516203694	NA	8.28806094714817	6.7317091430249	6.62173641367294	9.18427895089131	8.97971021721999	NA	7.13290704203224	9.72485776632735
ENSG00000168610	7.05891148773452	6.81308297614259	7.15679440205166	5.41108860584553	7.29407612167728	7.08037150296304	6.96463386150208	7.30625224181361	7.25673580740554	7.13671778263319	6.87029652510014	6.93762562889587	6.81124522160208
ENSG00000168439	7.75745183237141	7.58544310292705	7.17496659177186	7.22864659481082	7.46289023182346	7.12562803958434	7.53733085284512	7.76960250803147	7.58266765355329	7.3637892276014	7.88973779716554	7.59273097796495	7.57534192197704
ENSG00000133027	5.27223624035003	NA	NA	6.5722987952257	7.39748191330465	6.97895509849152	7.02575590894045	NA	6.16134625029164	5.88930064541775	NA	NA	NA
ENSG00000132109	5.60758368400124	6.10259218377873	5.6442366304508	4.94886981016814	6.30189000658763	6.20805315061661	5.83812474435697	5.25279345953577	5.89628851490769	5.81796998453374	6.52389636446275	6.01514211207357	NA
ENSG00000149591	8.37462259457495	9.68415410926866	9.66203858260149	8.46399837574447	7.45332231392632	8.85246833149301	8.25589186762749	8.64744325960143	10.0150909098006	8.63073369001642	8.67565378591391	9.13885421160853	7.80618694456948
ENSG00000167699	7.50092651516239	7.50739648844093	7.52407150360309	7.74616242677889	6.96826159503523	7.10913799184052	6.99471245286008	7.59485376671568	7.62899605267618	7.55948347192106	7.75582270801885	7.47019054200546	6.98784379962505
ENSG00000111725	6.48392946321224	5.4184784398407	NA	6.70063073771518	NA	NA	5.96241269469198	NA	6.43323503917896	6.26369409523886	5.87931504433988	6.03441100580552	NA
ENSG00000149273	7.43502723881149	7.47321681336401	7.40399367616782	7.78782609706811	7.98627893877868	8.21696913096166	7.23380681249168	7.95045989104614	7.37311824274072	7.47414248670454	6.3216589171463	6.07807926452943	7.80182973938696
ENSG00000110906	NA	5.50815267146361	5.26125394483018	NA	NA	NA	NA	NA	5.69082985783746	NA	NA	NA	NA
ENSG00000071205	4.72297102791245	6.0864204562933	NA	NA	NA	NA	4.52437284110231	NA	5.70666852964337	5.09412646248011	NA	NA	NA
ENSG00000179403	6.48381543774866	7.65491021207417	6.68020816087351	6.59370877524166	5.28299652131384	7.25840110678543	6.03465923806507	6.80396082538132	8.05233491028243	6.7727670085419	NA	5.42707364001311	6.38217488890271
ENSG00000213079	NA	NA	NA	NA	NA	NA	5.42541618280433	5.78480597840429	NA	5.6577789597715	NA	NA	NA
ENSG00000099331	3.81346391725419	4.89086005447445	NA	NA	NA	NA	6.17210197157255	NA	NA	4.54650850493379	5.0428136509843	NA	NA
ENSG00000138071	7.51471569785197	7.62070157132399	7.84156117661999	7.51859886341425	7.29155966627344	7.70039214902917	7.02123781300041	7.45870037194283	7.64678529619159	7.60802354616923	8.46833762790943	7.85932081015559	7.01691626551879
ENSG00000158941	6.60956269448195	6.65523386319571	6.30661980508504	6.26814321788047	6.49924062520908	6.75541485014409	6.88023538325449	6.59116715507858	5.97547256538544	6.83552499423626	6.53626797414586	6.54038084849629	6.19357324663931
ENSG00000100949	6.04485321726773	6.15162063369772	6.08832475386644	5.20740918638076	5.99359285282124	5.4734364120835	NA	6.20643963451501	5.83395254469668	6.11830752298588	NA	6.25317736852128	5.84864995012701
ENSG00000111711	6.80822747538298	6.20123912066863	6.2627890922342	5.85052719240949	7.97406021305117	6.22058838863792	NA	6.16414482835882	NA	6.64971603863141	6.30721475128612	7.072482023854	NA
ENSG00000198692	6.1326436390156	NA	5.17073993097857	NA	NA	NA	5.77561412796094	NA	NA	NA	NA	NA	6.93735991434472
ENSG00000143153	6.87829327667477	7.65374869378298	7.02313525890322	8.1239731661972	7.38083643032463	7.26709331589423	7.06356047475843	7.08865411292729	7.15203583533815	7.36121055206253	5.62522113830878	7.27164068705348	8.39972594104479
ENSG00000071553	6.46692690565649	NA	NA	6.59113342979603	5.91582524714803	NA	NA	NA	NA	5.5643350447785	NA	NA	NA
ENSG00000136628	6.92007104162504	6.89075913409285	6.32815887084282	5.92615954108745	6.95885442457809	6.67328638761137	6.72020561734367	6.95997085897219	6.35934967407374	6.81637853847603	6.7319479365461	6.92656100673346	5.92546363430692
ENSG00000117122	6.07460590909416	7.78732164832921	7.24192354740153	6.66975843220321	NA	7.61153733810555	7.26068954026566	7.78782474648166	7.55951984930112	7.97779873789147	NA	NA	7.20677742910345
ENSG00000099769	6.55300870572736	6.23128636259087	6.96374213921132	5.72700837538212	6.34281942759788	5.36592826849011	6.50247049030069	6.79598758682052	6.30786124784781	6.33064761762957	5.90458080155215	5.97088011678684	NA
ENSG00000110002	6.0409675394291	6.61377528608189	6.21503690545063	5.24012358729405	6.2205286779816	5.85878298254224	5.53276211964715	6.44858965464275	5.09664932911353	5.66017535844819	5.94185687732252	6.79581115258641	NA
ENSG00000092201	5.87016591643882	5.87903672382876	5.12766993864305	5.39490494079155	6.07807610645777	5.08355568200807	6.28877003938004	6.06402111969538	5.76227827202806	6.88203257806147	6.55637974290272	5.64897891368196	NA
ENSG00000204397	NA	6.32447324294182	6.2847811885682	NA	6.30559391164968	6.39497709985574	6.88026185287157	6.12852023400743	5.75210663802762	5.19839514480599	7.06065852394246	NA	NA
ENSG00000130816	5.06669154664511	4.44187964655041	4.96822931809699	NA	5.78475304828229	NA	5.32786754039299	5.60119798440085	NA	5.38725390450905	5.56091613229811	5.30937790986352	NA
ENSG00000196547	NA	NA	NA	NA	4.69336122611347	NA	5.31362165147916	NA	NA	4.89293253364481	4.88085102627911	4.26318487111204	NA
ENSG00000132205	4.48180080953861	5.72932078772318	4.27521345658572	NA	NA	5.85805133969827	4.58112812470012	5.62226810999231	4.68768261362993	6.21573286136285	NA	NA	4.76447525597688
ENSG00000100266	7.17538252165443	7.12559311387081	6.31264301490824	6.71589435609854	6.40381401703881	6.54159683848553	6.48456173549356	6.8813744039882	6.85334077864617	6.33622273667325	7.11848501047247	7.11530631976523	6.56918352935631
ENSG00000079616	NA	7.21149275430955	NA	6.95277191745323	6.28027272608462	NA	NA	7.09022947177028	6.17938304265071	6.04173180150635	6.0708469105577	NA	NA
ENSG00000112893	5.8875354569115	6.02131884853842	5.67178665980148	5.97866838960537	6.70963485193821	5.19201263310267	5.07294681062701	5.6883790960871	NA	6.64499668241783	5.81330140005892	6.63246363784103	NA
ENSG00000160445	5.27763213161403	4.93003737325033	4.97908064129627	NA	NA	NA	4.67653051307111	NA	5.11478775381605	5.66248282371478	5.13065933881686	4.91744518777768	NA
ENSG00000143149	8.08836950794283	7.62711370258685	8.01774529702197	7.97425869970666	7.86710140486153	7.53605168928688	8.02282849476908	7.59141147639651	7.76086649383668	7.86321828405095	7.79637392529539	7.61317868794789	8.19715613245631
ENSG00000062598	5.82208000124168	5.06895821477542	5.79449588639716	NA	5.7004976948579	5.58023144201416	5.90825200675939	NA	5.92358257137972	5.82280724772072	6.42549451188937	5.37849256749076	NA
ENSG00000150990	NA	4.81864359594016	NA	NA	4.38930022643309	NA	NA	NA	NA	4.22537560562746	NA	4.13040925728984	NA
ENSG00000198099	6.61990687647995	NA	5.21642798441672	6.8069056469711	8.61207650138015	6.30234704072337	NA	5.77771578271412	NA	NA	NA	5.77497611640896	NA
ENSG00000171560	7.99395886367135	8.35420506913978	8.37210010701511	8.20879593910992	8.15641655548237	8.34180209377882	7.57324578940065	7.94496386509264	7.8599793961669	7.69964439262358	7.80587610839197	7.62337807339846	8.13058298793896
ENSG00000112977	NA	NA	NA	5.44336202395992	5.73296117947383	6.01935162402432	6.37752139670242	7.1149601560741	NA	6.06109673779529	NA	NA	NA
ENSG00000104918	NA	6.06469446966975	5.55411227744277	6.36602071223836	6.82802253337106	6.37412737442769	NA	6.70201260146849	6.00899494388344	NA	6.77720402876526	NA	6.87478389020121
ENSG00000115539	5.44276189043112	6.41763442353538	6.00363385602046	NA	NA	NA	5.69944533108982	NA	6.3059919557075	5.97309050587136	5.41700798421397	5.34266045433251	NA
ENSG00000070182	5.83281116641105	6.1508960059459	5.76186331359013	5.68181770889628	5.87371011213123	6.38947331935288	5.62959426835667	6.46515890442888	4.80891331731899	5.12260817910536	6.6997438365508	5.27096639139328	6.53508720750385
ENSG00000172175	NA	4.78815549399062	5.11584371161002	NA	NA	NA	4.56148244841627	NA	4.41320231426117	NA	NA	NA	NA
ENSG00000188783	7.90954476400998	8.13412701061363	8.22334223600781	7.67590465560142	7.52146144901514	8.66514882585788	7.96473654693905	8.78851458474443	8.98202445580116	7.86934922430007	6.9495803321311	7.67101826185737	8.20676318410199
ENSG00000123570	NA	NA	NA	NA	NA	NA	5.22693444848472	NA	5.71120254196068	5.82356378926307	NA	NA	5.75174806016288
ENSG00000171557	9.33263564970232	9.07367127197277	9.68553383513064	9.42446404387705	8.89840365838751	8.50436757715668	8.77147075356823	8.61058087012094	8.88946450091298	9.03717190932879	8.59936348465745	8.74747666565927	8.77163379591005
ENSG00000109519	7.48749530919223	7.38389269506302	6.49660978763424	7.21645964579997	7.00251821354394	6.70913642615869	6.76611474619328	6.0072765107604	6.02655303094128	6.06731408451364	6.64638602883254	6.43017158960833	7.0861664599219
ENSG00000105227	5.34500103817804	NA	5.06256146901222	NA	NA	6.08175262572845	NA	NA	NA	NA	NA	NA	NA
ENSG00000112699	5.62638669301814	7.3375007142314	6.44928843705629	6.22435330583375	5.70282864805947	6.30810718261006	5.97224914570723	6.40188362334758	6.32183615323067	5.75674951046032	6.7233860700953	7.82197205949364	NA
ENSG00000140598	5.82794765106725	5.61381868492609	5.89868507859834	4.86511526079233	5.13380773414322	4.70850190325262	5.66284558217794	NA	NA	6.30991808378677	NA	5.93887002654354	NA
ENSG00000112640	6.03774330922962	5.76111067528443	6.31863871420544	NA	NA	NA	6.05347683590704	NA	6.39039453124615	5.70922376103496	NA	5.98522356383618	6.30573385968702
ENSG00000183605	6.33519704507756	5.43931006475949	NA	6.33350678760365	5.73865263577283	NA	NA	NA	NA	5.05366984308855	NA	NA	6.24582245850398
ENSG00000154096	6.721370963	6.79746984474524	7.58416989543157	7.43795892574816	7.11650801442591	7.70778577459694	7.14209529321242	7.46644078402446	7.55760368226901	6.8962239377921	6.79523316942629	6.81861955220245	NA
ENSG00000117984	9.10561216957937	8.03402234025409	8.05361212215553	8.50220645847005	8.554056837865	8.35144717512147	8.09942164993779	8.24177097828955	7.91050018753095	7.7420809676261	8.44769422513823	8.06396406244973	9.04672507307882
ENSG00000205220	6.78507345440989	6.76979384095562	6.9755806342149	6.35322570599484	7.12038003739509	7.25615028682163	6.42544433068403	5.93110463300933	7.265841075215	6.24445397114671	7.38830008080941	6.41967584295514	NA
ENSG00000166913	10.118064050737	8.19059361682181	10.7250927658022	9.78764913011916	8.37922558600441	8.385434733446	9.37894186006485	8.85036684097715	9.00659509162715	9.87286793572899	9.01832225265035	8.727575722795	7.78046668777144
ENSG00000128335	6.19908547510357	5.913548070937	6.19824036414967	6.08058259001026	6.34934204183352	7.18087180598689	6.18578952848342	5.97611590900266	6.40946608257728	6.27137216996194	5.95842666430011	6.544169419719	NA
ENSG00000122367	NA	7.46312817467909	8.58808675118103	NA	NA	NA	NA	5.66448149668976	8.36596344553311	6.90610067914735	NA	5.912829900114	9.24108912338578
ENSG00000147955	6.77945141991769	6.34479609451977	6.94675717541866	6.17132202505614	6.6795399627396	6.7438614913755	6.89645892001092	6.61488805706717	6.97754812830849	6.75951755184425	6.58943506872118	6.21320850234737	NA
ENSG00000154059	6.20192014450365	6.22096001253759	5.9098067369919	4.74186868140186	5.36244600074334	5.02695870550895	6.39578839989788	6.00590521589068	5.96803183839739	6.17588863417292	5.96859714402894	5.97741040965577	NA
ENSG00000062822	NA	4.04517746013778	5.4610306317385	NA	5.0807893301339	NA	5.39323825785062	NA	NA	5.12979851426308	5.44213041815581	5.63794771096298	NA
ENSG00000214717	5.35133239962638	4.98905091003152	NA	NA	NA	NA	NA	NA	NA	5.31322620815474	4.68455412300119	NA	NA
ENSG00000112851	NA	4.87312080090845	NA	NA	5.33246322099811	NA	4.419805760721	5.39907755902783	NA	NA	6.03971816758787	4.64779845731312	NA
ENSG00000205420	4.93302642805054	5.99693753132882	8.28561125284741	NA	NA	5.95385293540845	6.4651344914952	NA	5.9596108891994	6.35884201820381	NA	4.27751078350648	5.64247940761754
ENSG00000170584	6.3429994942039	6.84024696501476	6.82629052678153	6.82562759799195	6.19248384993034	5.79875045387687	6.90391844189524	6.80750197852702	6.70755204284341	6.5706734750373	6.5500158474439	6.58817609423198	6.56168636672764
ENSG00000105220	8.40832766289241	8.06049258592538	8.51287837070758	8.12031279411414	8.34662336293252	8.03772821712898	8.005766117166	8.14735393185564	8.45680784161943	8.23165033182901	7.23644784281619	8.27902750738414	8.58615574073566
ENSG00000198951	6.43157630774982	6.39504215913729	6.4327487858919	6.43824915319955	6.36720098745098	6.05925664862331	6.38197870691208	6.24623463606892	5.82929134079923	6.53967677628338	6.36455229617428	6.41661214553178	NA
ENSG00000110075	5.31008833221087	5.87324559298645	5.25124350483246	NA	5.62822100860664	NA	6.06198788237741	5.68668061092897	5.26809821509014	5.62580829475576	NA	5.40471790088807	5.66038197459383
ENSG00000124614	7.75374387892137	NA	NA	7.97772167696761	NA	NA	5.60200527104207	6.32624458294488	5.63395268394082	NA	NA	NA	6.38817320064787
ENSG00000112531	5.95781820993817	6.11010044844494	6.01925201172452	NA	5.92730306749321	5.913514131085	6.16640816881964	6.38407105304365	NA	6.44916552028595	6.4180951181825	6.13003601461821	NA
ENSG00000171951	6.16556636916181	5.64296128431634	4.49559804167306	NA	NA	NA	NA	6.30409007084326	NA	NA	NA	5.41221948645552	NA
ENSG00000109736	5.37549491481441	5.57138304377995	NA	5.48596438229206	5.62758618364873	6.72672681480721	5.76625296957504	5.29019053440738	6.03733125233022	5.75220772196722	NA	4.97329745327132	NA
ENSG00000125656	7.08127164269869	6.58761630050622	6.53498815045919	6.95259746594797	6.66677390509202	6.89741716818428	6.1542542449209	6.35668943737054	5.69647954950876	6.11297618386412	6.90585108448878	6.46786882488772	5.89510546773992
ENSG00000166340	8.69000486378069	7.3911168748619	7.3960437090152	7.98514146702914	8.20009642039021	7.94764624153012	7.95502764710142	7.94277150405557	7.69352354601305	7.7240762903252	8.42826698042788	7.81126947269278	8.78277949287038
ENSG00000083312	6.89897878766718	6.97655001851594	7.11693222978755	6.59229701239159	6.83735794020334	6.7143416294996	7.16320491864744	6.96546454596069	7.05428997158894	7.04376991845765	6.44916309979232	7.14836714294823	6.78673192930293
ENSG00000137161	6.0341230939374	6.02015972859231	5.82733793312395	6.11420306932744	6.04735224449391	6.05996512264976	6.90763101839519	6.54189888601876	6.37588161018534	6.45524495219475	NA	6.1876510610369	6.25708076681521
ENSG00000002834	7.27633253196516	7.61244472247648	6.79687916879401	7.4454798363456	7.35453675747908	7.773346174108	7.20874236657825	7.65048218206721	7.65561344968761	7.50877924207484	7.89221376551434	7.58364801916712	6.89135217358841
ENSG00000005187	NA	6.02656564203251	NA	6.98690588944601	6.83057084454931	7.59044385850928	NA	NA	NA	NA	NA	5.23621874530894	NA
ENSG00000119139	4.57616363942921	5.44905572264243	6.09698657413749	6.28442524983176	5.87303570955779	6.27229898018709	6.30011537293635	5.35194686687964	5.25371529727256	5.93012059606934	4.54965452814425	6.46142557129004	5.16453207032604
ENSG00000123106	5.27905064819903	5.64108690575468	5.33603917349349	NA	NA	NA	5.551434574097	NA	NA	NA	5.7799180238576	NA	5.88107129992422
ENSG00000000419	6.77426083000192	6.03624429125403	6.65812454707538	6.72320521890809	6.35911177626354	7.26421097526216	6.82811264491895	6.80599308626853	6.54556642205953	6.73571713615069	6.18214439034528	6.60315592632038	NA
ENSG00000170906	6.31910605930978	7.37106655770918	6.01002987284796	6.72709796513666	7.07976349078723	6.75910943193048	6.22468004480897	6.12497197877293	6.38788492078086	5.88669786947768	NA	NA	8.53797382596521
ENSG00000071991	NA	6.2992636332088	5.81250086716863	NA	NA	NA	NA	NA	5.84315167535334	5.76126821767704	NA	4.3031565834595	NA
ENSG00000120686	NA	6.76741523451011	7.10851190348752	6.84998217138626	7.14153791839118	7.64315576718296	7.40546466570981	7.31924092497007	6.90877574920527	6.49682204715912	7.00491951224537	NA	6.2477970001097
ENSG00000109586	NA	6.19221988974363	5.82859488768022	NA	6.33246322099811	NA	NA	NA	5.7572375880786	4.77298284372053	NA	6.82097880287672	NA
ENSG00000118960	6.80577299185676	6.5566937598014	6.51191948197701	6.49668710406909	5.79455304387487	5.91414533245656	6.43448850739264	6.98574711641079	6.2940962612751	6.26526944933556	6.96786466643159	6.46260533198525	NA
ENSG00000135040	5.02681915924123	NA	5.65133171812476	4.79021187050277	4.92739118374096	5.37380444329052	4.99047045645119	NA	NA	5.45032886554116	4.97741842141797	5.59590854446267	NA
ENSG00000077150	4.56345597663057	5.72939006628611	5.4215060863488	NA	NA	NA	5.80952044940167	4.85548995848318	NA	5.92018108324441	6.10733795455019	5.95301024308325	NA
ENSG00000137198	5.78468219160079	5.73070941362172	4.78402306921845	6.08348254445924	5.61132207909477	NA	6.98932249398233	NA	6.27237717018219	6.53196897349346	6.34650265613495	5.15347639919864	6.05992800937728
ENSG00000099995	6.57982526750064	6.52607119125372	6.56276907212088	6.50230423633802	6.50753954799682	6.74591315657273	6.75427478006742	6.42080410999398	6.33952989775601	6.88487305694232	6.68016021171027	6.6116327479862	6.04841037865857
ENSG00000132953	5.53270193362492	5.20401967433116	5.92448262729201	5.49499945886788	NA	5.59468784452606	5.82230653038366	NA	5.25697414368921	5.70132167199705	NA	5.34054661658396	NA
ENSG00000134884	NA	6.44585620981135	NA	NA	5.78013526669124	NA	6.81440049188859	NA	NA	6.18981036993502	6.12944228639821	NA	NA
ENSG00000129562	7.10904388922087	7.50897275071361	7.5702487282969	7.34438675320586	7.87819172695881	7.74893512286111	7.42330165856265	7.96444536046237	7.38022836519085	6.68716612884704	7.27427318970002	NA	7.24084646777447
ENSG00000005022	7.2716478555341	7.59795906778502	8.08540542773579	8.06577306780444	8.05118407073854	8.2561172113104	6.93910353602406	7.76635531622686	7.06314508623888	6.66066273110997	NA	7.6469069481543	7.64484438083393
ENSG00000108344	6.94130940464924	6.73734530332664	6.60187369099161	6.42796782028235	7.23128852686395	7.10886696767161	6.46928858354911	6.89926219607243	6.58400929517569	6.58283234367945	6.59169675654111	6.53022660339548	7.01823758233916
ENSG00000122692	5.9408241193358	6.03990690062241	5.41907415249168	5.72188866949911	5.51896276345462	6.53177517535103	6.29153653912012	5.89284866943099	6.24620087226828	6.06758461716742	6.37988232813503	6.29970550410747	5.77924846963212
ENSG00000094631	5.66035422533213	5.21695662749355	5.48521453354842	5.42825465448579	6.22740509342858	7.09803305279223	6.10770513837351	5.68317800584938	4.8317980075994	5.82247172976412	5.47563187191328	5.6934968407456	NA
ENSG00000159202	6.34870334085869	5.89536694002891	6.53292537170075	5.94074724153675	6.2339836080156	NA	6.35731077701433	6.44069419469549	6.62057362147746	6.6457758503921	6.82054738903318	5.95902257534337	NA
ENSG00000140988	7.06814069343293	7.1548078343965	5.92054089628339	6.86958900834542	7.53547408977995	7.81988276236076	6.61903612734538	7.70407956851749	7.58709379021096	7.14738978949785	NA	NA	7.19615006129241
ENSG00000166902	6.1638468757942	6.22847064929639	NA	6.01344160740595	NA	6.01023499586811	NA	NA	NA	5.66084043475321	NA	NA	5.4314177092126
ENSG00000071859	5.56886292907481	NA	5.17254909296992	NA	4.45192049491805	NA	5.86454086838653	NA	4.4564400498745	5.19732145300699	NA	5.70349613362987	NA
ENSG00000116774	5.65600232068296	6.49496322682771	6.19218814363871	5.98949103572814	NA	7.22354118122688	6.99329770092224	6.49043263520579	7.53263067830342	8.27691389433554	NA	5.65781064641048	NA
ENSG00000007933	4.8479693955661	NA	6.09600263511328	5.8792024236256	7.46294892271039	6.32712007872669	NA	NA	NA	NA	NA	6.50463004278191	NA
ENSG00000132570	5.67740723837463	6.3869171649806	6.23591425664177	6.40444932181092	6.27096926923402	7.04179069224996	6.80342798184751	5.80214946568346	6.29392433331774	6.16924098137722	6.41539524622517	NA	7.4221653642689
ENSG00000170791	5.55294792358539	6.02665589344606	5.57289474695742	6.28229469313774	NA	NA	NA	NA	5.68889202136872	NA	NA	NA	7.08554546114188
ENSG00000090863	6.47889319996441	6.29122406302124	5.9625892240762	5.76401765654597	6.25386701144575	6.102100425486	6.60961920087885	6.07774033569494	6.3823728862152	6.8533696819422	5.58575011119008	6.19271347516805	NA
ENSG00000211445	7.39152533892042	6.92596614752229	8.17534702498219	8.48848339398614	6.65082950858752	8.0474288393864	7.61860699267388	7.62531019181639	8.15871931242787	7.48988185411399	6.83447545626215	7.30569141808091	7.72851509521472
ENSG00000104427	NA	5.20589630912473	NA	NA	4.89980277340342	NA	5.90476950449122	NA	5.69223701875993	4.97220193873878	NA	NA	NA
ENSG00000125826	5.32725673542553	5.83666256894668	6.12915819651172	NA	NA	NA	5.78560252389806	NA	NA	5.04233955428893	NA	NA	NA
ENSG00000073712	8.64060234301168	8.52540168942334	8.85325792567753	8.3159688967805	7.81638234656802	6.99380780299242	8.24793637706737	8.08870515977664	8.91536188231954	8.73688903420756	8.28857201784041	8.43908372208674	7.27264312084842
ENSG00000140740	7.7380692142468	7.81638654307955	7.92990781553522	8.09036599670277	7.80347726291586	7.79252526017516	7.41626910740971	7.66728159094784	7.72471721857502	7.43797759727911	6.68751646159131	7.38806471634024	9.38317247026955
ENSG00000100324	NA	6.12330588765886	5.34263220429459	NA	4.92027099451958	NA	NA	NA	5.48647596593088	5.44988072794095	5.54530649515711	5.69946074836643	NA
ENSG00000143575	5.37082754778438	5.6039830181314	5.08482747200317	NA	NA	NA	NA	NA	NA	5.19315351143436	NA	NA	6.03119156512402
ENSG00000167987	NA	6.37196274920418	5.78225278072404	NA	NA	NA	NA	NA	6.15063000089289	NA	NA	NA	NA
ENSG00000142173	7.81761020303388	7.75074667824391	7.93016866638157	7.03943710513156	7.93046815360351	8.4176989743053	7.48860017310655	8.51591538244746	9.10811945291043	7.38521883365174	5.48041426826025	6.31308587078922	8.41634027529411
ENSG00000163939	4.29782614258533	5.60969750165583	NA	NA	NA	NA	5.04494602053536	NA	NA	5.23634404988174	NA	4.10500371430728	NA
ENSG00000102890	NA	5.00813579792133	5.55065212826661	5.13587991751447	5.38887887671674	NA	NA	5.38501728425761	NA	NA	NA	5.86638675669875	NA
ENSG00000196188	NA	NA	NA	NA	7.50690680867674	7.29746430054534	NA	NA	NA	NA	NA	8.67139416482659	NA
ENSG00000125780	4.50894697982187	NA	8.59976997610908	NA	NA	5.12372745478802	NA	NA	NA	NA	NA	NA	NA
ENSG00000134389	5.68389317777525	5.81658381808844	NA	5.25803446808932	NA	NA	6.75659508902757	NA	NA	5.78178635923714	NA	NA	NA
ENSG00000117751	5.71219496941917	5.98772784889582	NA	NA	NA	NA	6.56841446609778	6.09907510729973	NA	5.84297530167156	6.01648471226195	5.75470800035531	NA
ENSG00000151552	7.65951099271086	7.3449877629839	7.19467931584365	8.02459407935183	7.88838097320984	7.16057426141504	7.38978411250935	7.4246692852418	7.54833424245806	7.17227710631908	7.45417391890788	7.21033602773692	7.58907171283905
ENSG00000140092	6.30770091574708	6.34950707476966	7.26742436721724	NA	6.39835342070347	8.18349432472598	7.56005182160482	7.31770211681081	7.57735599187299	8.4822560734487	6.26202717230622	7.09865688819097	6.79316659035921
ENSG00000070770	6.58706834867088	6.04380765766985	5.86894551567553	6.01593134053813	6.39353773368612	6.34216550378678	6.5632379522685	NA	6.1016842698205	6.65086543911735	6.50786630549745	6.24318053485417	NA
ENSG00000126432	8.37951901293715	8.53683533061261	8.05352656123465	8.45089963489588	8.28342206216159	7.99053627049463	8.08560354004556	8.34063097636639	8.07600774258773	8.14265986441698	8.10341050436341	8.28149976075794	8.38448956320927
ENSG00000066777	5.05991043947559	5.23275842360106	5.28643925514358	NA	5.81210177224981	NA	6.56450103007998	NA	NA	5.94155873998643	NA	5.66633448587232	NA
ENSG00000168397	5.66797565951655	5.39413592277294	5.81545666495631	NA	NA	NA	5.88950254979298	NA	5.87170677888896	5.60583037830028	NA	5.75199680588705	NA
ENSG00000115386	NA	NA	NA	NA	NA	NA	NA	9.33456883237512	NA	NA	NA	7.54988739646916	NA
ENSG00000133789	5.84935171678416	6.08855164602905	6.46325884959174	5.8087336360088	5.75468732440327	6.06361972774807	5.80518964068851	6.40222262637897	6.47846319541288	6.18973702423912	7.21045276798418	6.58863095495634	6.26604596591476
ENSG00000135829	6.94953369677087	7.11539322498696	6.84771056231941	6.78485453082917	7.43028496578226	7.40180204659582	7.37371086634258	7.28014436692768	6.98624590189214	7.28773383706753	7.30577128706755	7.07587923226291	5.51186243845271
ENSG00000176014	5.8664680489545	7.1321974901523	7.56314865711047	6.03837743309094	6.97045714472113	6.42861859491631	6.33330657379224	5.74238848279777	7.42357779227761	7.1916028327838	NA	6.65321337969331	7.09203135497453
ENSG00000080371	7.33463978674603	6.91875066525725	7.17141766892697	7.37651456953873	7.10828136315701	7.42034303443055	7.10529532087187	6.91556452594452	7.23837957024886	6.87621663205611	7.07996973599017	6.91843186054741	7.57391907553349
ENSG00000103121	5.36724407113523	5.84461895497001	NA	NA	NA	NA	NA	NA	NA	NA	NA	NA	6.48674239351637
ENSG00000114331	5.49938964958854	5.90519360131778	6.28826761785476	NA	5.46463518710436	5.51054293670934	5.97068071278924	NA	5.06221469899906	5.72053370651166	5.81524224696439	6.03699609964002	NA
ENSG00000124523	6.11214748990035	5.976227623714	5.80565292111764	6.49095140178708	6.25580795901283	6.29561122379837	6.17279517834353	5.84541617887604	6.12257598610738	6.03836647695377	5.98804453009763	5.71183355718765	7.54037908811774
ENSG00000009335	5.67531998333929	6.01044743819868	5.81684428603135	5.62229958562132	5.77264120647233	5.14159999366535	6.27823060296655	5.32226249218702	5.73185837256552	6.00959881160952	5.14454487736141	6.15662374811773	5.09158586758386
ENSG00000173467	NA	7.21973038962529	5.83235247772685	NA	6.690681034859	6.92838466733282	NA	6.09345417799484	NA	NA	NA	7.45253082899093	NA
ENSG00000206560	4.95787534644373	5.44100196658029	4.7084969692474	5.42960995901957	5.58193279645007	6.06113337883559	5.88612281086526	5.83882375078511	NA	6.07679984297618	5.18148566963367	5.57906275068319	NA
ENSG00000145882	6.60780938212124	5.83402404310756	NA	NA	6.07120581918802	NA	6.74069949351294	6.41465711704047	6.67004167653157	6.78465797803873	NA	6.22343791068582	NA
ENSG00000039537	6.2395802210835	6.64208343461417	6.95437874707199	5.99579896076651	5.35993520964519	5.69026540130361	6.24841932655388	6.6885650072171	6.49396332932926	6.43023124455376	NA	5.72582309017718	5.42507902978486
ENSG00000099204	6.81583217751357	5.5919068169067	5.49243067158335	5.38331636961637	NA	6.17827129891936	6.24022234955383	6.48037808238894	NA	6.30910232141894	NA	3.91977568843391	8.13859057307135
ENSG00000136986	6.55052770973636	6.18478366227364	7.26509872959042	6.23713053491079	6.84852364177407	7.23480039601276	6.04528789422675	NA	6.48605230181073	6.28622534516286	NA	5.79570749547958	6.00497599257786
ENSG00000091732	5.3188523730185	5.61890582884962	4.76854575694212	NA	NA	NA	4.86865191464565	NA	NA	5.13465622120549	NA	NA	NA
ENSG00000166401	6.03004564338164	5.53080466574593	6.00939275771566	5.78117542512666	5.64407718072833	NA	5.57906692591057	5.54943764721035	NA	6.55454030219482	6.45258069330951	5.92339626681473	NA
ENSG00000164530	NA	5.721691175194	5.81003846844778	NA	NA	NA	NA	6.2015159703358	6.16691935692126	NA	NA	NA	NA
ENSG00000163918	4.92806283379201	5.83888215346624	5.0923448640608	NA	5.8203571219821	NA	5.68718173964102	NA	NA	NA	5.44129038988249	5.20110490603391	NA
ENSG00000167196	6.47458045234238	6.13286000681683	6.01410976859108	6.14493631269259	5.81966283386508	NA	6.49834968270173	6.17844123818705	6.21172689054145	5.54425278939394	5.98651873487769	6.45916890807529	NA
ENSG00000170312	NA	5.39284241489771	6.65679477326823	NA	NA	NA	NA	NA	NA	NA	NA	5.36975028188546	NA
ENSG00000156453	NA	5.93820537312712	5.56247179767332	4.95009980422603	NA	5.99308225605602	NA	NA	NA	5.13309413130749	NA	5.94126579826017	NA
ENSG00000105258	NA	NA	NA	NA	NA	NA	5.78797052236398	NA	6.14239819710237	NA	NA	NA	NA
ENSG00000197702	7.35595430837715	7.92454720945018	7.67554854978713	7.29293511678343	6.72236948514926	7.41060910770553	7.23849959766626	7.00281291464488	8.21819091911884	7.43484868215865	7.54314471197428	7.50902085306338	7.0735552088772
ENSG00000170558	5.79069164555396	5.56366244658726	NA	5.90565675875798	6.79444468783531	6.70359610008339	6.56852830285443	NA	5.25374454286725	7.016281404755	NA	NA	8.17706646833513
ENSG00000138942	6.05705720863742	5.81834628832337	NA	6.04337209058195	NA	5.99110942249537	5.99321351640647	NA	5.79774962447914	6.12628924941973	NA	NA	NA
ENSG00000159140	5.20848324437608	5.88079917245032	7.55050735539503	NA	5.27033263307932	4.27295950329348	6.11008931614129	5.47234270865929	NA	5.81471284881078	NA	NA	NA
ENSG00000112425	5.30397320254031	6.06426578379281	NA	5.73680983329571	NA	NA	NA	NA	5.74340652577829	NA	NA	NA	6.35902604682406
ENSG00000160789	10.1297425503922	8.76963403878388	10.0185113443819	9.43919617372854	8.95231361661459	8.90364411930243	9.55513397801042	10.0926504003088	9.35433134059408	9.93989125921369	7.88561951021907	7.90125088031668	9.25786131800193
ENSG00000104980	6.66767631287361	6.36411099372893	6.00464901344707	6.4411877321281	6.07060275455514	5.72534511743255	5.77008957280227	NA	6.19873691479072	6.23440828005949	5.75822621554173	6.50817303535751	6.90560496239469
ENSG00000108591	6.56280397832939	6.084322618347	5.59307892748514	6.13271724604945	6.26203115030111	NA	6.63006024472433	6.31329709163062	6.60700985940588	6.38399354032965	6.81403330712191	6.42263650354464	NA
ENSG00000143341	NA	NA	NA	NA	5.45486774962209	3.8423503896772	NA	NA	3.31490159997864	4.75583661174624	3.94975121329872	NA	NA
ENSG00000203667	6.83961767503481	NA	NA	7.0266692539735	NA	5.71113513901425	6.21923991729513	NA	6.67911639807127	5.64359506964218	NA	NA	7.31205069508354
ENSG00000145907	6.64368281358329	5.96235940886716	6.86821068196508	5.86906451501009	6.82605244377718	6.10554962493511	6.47391521382064	6.53159903615463	5.71541636011999	6.14335511705036	6.63978173600337	6.80991709275826	6.47208332555609
ENSG00000139132	5.73845550851879	5.09468868592772	NA	NA	NA	5.13056029464475	5.53293027834305	NA	NA	5.53430224698251	NA	6.14210892933496	NA
ENSG00000100294	5.97773799029717	5.61607207243934	NA	6.27192422199916	NA	NA	NA	NA	NA	4.84112699451629	NA	4.80210493001155	NA
ENSG00000171302	NA	5.53007862297682	NA	NA	NA	NA	NA	NA	NA	NA	NA	5.84171141909143	NA
ENSG00000148090	7.42141311046172	5.61746255917447	6.12596280404751	7.59774484170229	6.21484076598862	6.56620399590881	6.00683970691068	6.16835414896302	6.39426468004374	6.28975390100363	5.93324232895559	6.30778663245033	7.5161175767921
ENSG00000172534	5.60284341123373	5.87216102314935	6.03460828409477	NA	5.80912197771058	6.0869709753716	5.89112906362578	5.4700672728255	5.47136628513878	6.23827459473208	5.64036879406686	5.83134680458101	NA
ENSG00000134020	NA	NA	NA	7.08446244908337	NA	NA	NA	NA	6.18141989397677	NA	NA	NA	NA
ENSG00000132688	5.10284200202348	5.85363499332806	5.08004616281871	5.16056369159564	3.6880782849858	6.68849030490425	4.92409692231249	4.45720618915332	6.30905130705048	5.48385738648835	6.59694555397455	4.78591048219047	6.42956247443774
ENSG00000186832	5.35981162855004	5.90199470480503	6.9724192208273	5.95775750083226	6.23581721472965	6.86310456920395	4.97934457252758	6.05712398146518	6.24592553455552	6.63511041430079	5.99733024972392	5.50490014742058	6.80439174326206
ENSG00000146282	5.68966352412565	NA	NA	NA	5.46520526933967	6.10805599139123	NA	NA	NA	4.60845793443382	NA	5.59108269474645	NA
ENSG00000115414	6.93272013948989	8.02637700966163	7.21647352479665	6.73765163207781	7.77926113325793	7.87675019687494	6.70056530395849	7.24146946377049	7.65613770790904	7.57252678171991	7.46284058981753	6.13660071762735	5.36531082478137
ENSG00000112297	NA	5.79595273183048	5.73970931055585	NA	5.50891879499281	NA	NA	NA	NA	NA	4.88762129013057	4.73498028111379	NA
ENSG00000067057	6.72749866040662	7.4427364121401	7.57079146987718	5.53431458423002	7.43359293921358	6.40858194435566	6.86090550174734	6.83167098077222	8.14083083809741	6.97587535469027	6.95874385730979	7.4183595903213	7.78440246114527
ENSG00000166925	4.79597728841407	5.42352026572005	5.2044236198986	5.09691302707776	4.68135905000467	NA	5.66701355864274	6.05291676270337	NA	5.45839542824801	5.98560895749282	NA	NA
ENSG00000105726	5.47630555440091	5.93982967585737	5.66502950985138	5.16906441942853	5.91281490336669	5.36327111687995	5.9808746445795	5.79202869493773	5.6368665647554	5.75926128607333	4.51353762372333	5.58070051014976	NA
ENSG00000035141	4.87839539511664	6.14211595774405	5.89084228941519	5.95763355128515	6.03940283383623	5.63251608654921	5.71369419164557	6.07024303712305	NA	5.62332108823321	6.2185660901428	5.72008248699511	6.47900309362914
ENSG00000177700	NA	5.96207997423616	NA	NA	6.46808354180947	5.99931257331003	6.03036396564709	NA	6.18914141788794	NA	NA	NA	NA
ENSG00000213064	NA	NA	NA	5.54667067414233	NA	6.53905919640707	5.83906093008808	6.44351779601981	6.19941324761432	NA	NA	NA	NA
ENSG00000092199	8.58367023208592	7.53526451149373	7.82195304369521	7.80669911018535	NA	7.87927653235737	7.25406214778025	7.96816335562865	7.78194203067818	8.25319789917545	7.91987822145432	7.52782130016068	7.39294074291817
ENSG00000118873	6.17330713124953	5.72795481845882	6.30931956578734	5.94138929677432	5.7060310556265	5.25045007403886	6.23034280418328	5.58106941146101	6.21546135658494	5.79737029101248	4.7209411308063	6.34653360499652	NA
ENSG00000151726	7.58391425516604	6.92788581603838	7.0960761468704	8.13763396906815	8.47425158481808	7.39133636363761	6.86073638671206	7.81431780142077	7.43040711041216	6.51947008952411	6.74825255769608	7.39079475249001	9.08697431007684
ENSG00000084090	5.33031535212141	5.424459892945	NA	NA	5.79582113835	NA	NA	5.4976618688566	5.63684768340722	NA	6.16730763224545	5.52546698874945	6.27214220655435
ENSG00000176623	6.9742235032681	6.43168158480434	6.52464129425536	6.85274416004763	6.59064843312864	6.89014555623573	6.35594219586429	6.15915927219482	6.30418343817988	6.38913765866707	6.7076899427917	6.6053130151431	7.33738756365904
ENSG00000196576	5.6078589235352	6.25854394514365	5.72308311736879	5.9396417788025	5.87806026916081	6.18539641113008	6.17309026746398	5.89025463202771	6.09687954325092	6.37734667092519	6.21810583993065	6.53670535030869	6.13416718883999
ENSG00000113790	5.68254709109528	6.28580212923261	5.78289103878488	8.02277140261102	8.0119548873843	6.53330163132691	5.8893693561613	4.73342213868932	5.68178146550803	5.62618700501696	5.71733986192522	6.15393102562423	5.78054271306387
ENSG00000242110	5.8501191266401	5.50141900196494	NA	7.61085744766543	6.19184251144461	NA	NA	NA	NA	NA	NA	NA	NA
ENSG00000186468	6.750737261792	7.31801184187979	5.51026348121592	7.12205101670147	7.55289074748138	7.37329416346954	6.78543653230861	7.35358017178609	7.06975380588444	6.82286039318861	5.56969820154575	NA	7.33608859199813
ENSG00000114956	6.40306902075298	5.30624561825329	5.69245993896025	6.03188311075996	6.27363613240146	6.25905058073129	6.44516910814118	6.10191882198013	5.91425746127465	5.53486818725923	5.01323387401432	NA	NA
ENSG00000143851	NA	NA	NA	NA	5.72413379550628	NA	5.89555288289296	NA	NA	NA	6.17438750246477	NA	NA
ENSG00000110171	NA	6.66454435705968	NA	NA	NA	NA	4.43334849888272	NA	6.12406535075672	4.85805541513208	NA	5.04215323270927	NA
ENSG00000116761	5.71145863232328	5.28011570093875	NA	6.81417523239091	7.00634546482639	NA	NA	6.17294642833638	NA	5.25745414894382	NA	5.88640144506246	NA
ENSG00000087365	5.92553009929766	6.4300584702724	5.85318330506863	5.72669444189698	6.30672909350076	6.18105277617399	6.6656237336883	6.67654449078721	5.7093886060255	6.84104135140764	6.42811756890065	6.40887804414509	NA
ENSG00000145703	6.80261285134338	6.82435676364146	6.22753446278591	6.34060579946021	7.61594702427645	6.26323039008938	6.4067178785373	7.49031286873397	6.62896503200123	6.52240231722478	6.93593334130186	7.57714260473127	NA
ENSG00000109452	4.48381543774866	5.34166121808451	5.17477133689672	NA	6.3450012944167	NA	NA	NA	4.60679474803596	4.31595889687543	NA	5.54371694389659	5.20872459071193
ENSG00000165898	6.44875793880896	6.00354381728349	4.86519665656207	7.16221911861446	6.12030615080976	5.69248986495117	6.30494310970631	NA	5.95009954577431	5.43555060578893	5.54419835275202	NA	6.46042934177597
ENSG00000180198	6.39959677060054	6.30105099791801	6.29038126287421	6.29690610269829	6.80968224875163	6.67463023505907	6.40123074725902	6.2748539534998	5.99238094880459	6.42876025310662	5.66178588850712	6.72612064480115	NA
ENSG00000150593	5.15884477363499	7.28385648910363	6.83812773888731	5.31459314235816	6.04127220341146	6.37816455681936	7.04682014710846	7.63393953529934	6.78158111663539	6.90566491105136	7.09849061657969	6.75300198509709	5.30491644943116
ENSG00000117335	6.03954196708802	6.16620790786156	5.1135396635719	NA	NA	6.25896617085216	NA	NA	NA	NA	NA	NA	NA
ENSG00000197635	4.87916471861182	6.17926990208344	5.48315279764017	7.1871817501462	6.85420015433948	5.85206927655427	7.38446696867277	6.35598708762542	6.62556559201308	6.89428002189537	6.16366899770747	4.86493559356446	NA
ENSG00000205076	5.53628060724838	NA	8.22960075014745	NA	NA	NA	NA	NA	NA	4.7082744966796	NA	NA	NA
ENSG00000102316	5.8681467830425	NA	NA	NA	5.9504679392718	NA	5.77582500889487	5.90537549629501	5.45373752415365	6.48225963891191	NA	NA	NA
ENSG00000107341	5.30209271584336	6.09330540315496	6.38737326575193	5.47341690064383	5.86413818477496	5.64265148015978	6.30623011148282	6.09903954806535	5.77034226450543	5.90015471658105	5.97805073574743	5.89129081859753	NA
ENSG00000101138	5.17814206983774	5.41869520774233	5.89809290471437	5.67367458721473	6.137708797396	5.8618681124513	5.85795690993494	NA	NA	6.30027039238203	5.4042510861339	5.52553136682278	NA
ENSG00000164867	4.48845200199112	5.03120529624882	NA	NA	NA	5.65870997625938	NA	NA	NA	NA	6.19334640700293	NA	NA
ENSG00000131966	6.43001129532361	6.161632533471	5.52557587030288	6.11125997964879	NA	6.25947922824539	5.53567974212211	5.74099525552224	6.36003376011621	6.59225378238154	5.64402003657382	5.51310282752057	6.25598832933131
ENSG00000085449	5.96420690380983	6.21479869896088	5.50049963239467	6.31169140397428	6.1831822333059	6.32937651919731	6.56885913018412	6.54072994565321	6.26054882999522	5.91773218140499	7.13719064840322	6.39585692394116	NA
ENSG00000123561	6.13510083376572	6.77211620190706	6.81290251093525	6.8490018479647	5.89691159641742	NA	6.21404215453358	7.37916006628828	6.08141115814155	5.91320016123006	5.73638689975139	6.40137513334923	NA
ENSG00000198382	4.93387806053791	NA	NA	NA	NA	NA	NA	NA	NA	NA	NA	NA	NA
ENSG00000135002	5.98063956744374	5.98525249012789	5.44584220380947	5.96412716648988	NA	5.71706825236224	5.39964117800841	NA	5.98633179643299	NA	5.36245404168606	6.11072964707339	NA
ENSG00000151779	5.43299026670992	4.1585290234029	5.15889213542775	5.33038657259828	5.12981621308081	4.96669626823704	6.32613464687675	4.93653773585314	NA	5.48543226640983	5.65943236248319	5.67072652110406	NA
ENSG00000030066	5.19614321040827	5.52345540180599	5.61325493525788	5.53527792791236	6.03374719840647	5.14762031639866	6.0564399984941	5.40808660648942	5.41373002280314	6.01773588825897	5.20603962172763	5.7612289478412	NA
ENSG00000173744	6.33046821723176	5.56303962978541	5.58615219693542	NA	NA	6.4260638458177	5.96163895553913	6.30093545803282	NA	5.66594347035771	6.465138340381	6.06721258485154	5.92306119453658
ENSG00000155229	6.11229293343255	5.58630379150599	5.88474129538013	5.52468319246119	5.92927124936926	5.63556744862141	6.41219163302546	6.18365480990101	5.97828725275847	6.37302983237129	5.85413299779718	6.22264129663452	NA
ENSG00000133704	5.55756734933071	5.1802731503721	5.88877989866423	4.7177335077729	5.83152027065418	5.19661382575724	5.89513826291337	NA	6.25506474100122	5.67070315557869	5.2939254276782	5.68537578793548	NA
ENSG00000061918	4.78970759785856	5.38462082369639	NA	NA	5.60787041548861	NA	NA	5.49857043484736	5.84661130643834	NA	5.44579014382697	5.99341038815868	NA
ENSG00000173163	6.05840796834736	6.0253109196096	6.39995503133683	6.58759302267694	6.51449625343808	6.22393057472753	5.74316289771688	6.30222315113469	6.21332570727824	5.86474060169528	6.1509287421557	6.05065735349614	5.99304780073685
ENSG00000157483	4.20897851727625	5.71132112030736	5.81083873757554	5.2263519145374	5.65746108834791	5.50206217591405	NA	NA	NA	5.29157378629197	NA	5.84515830069187	NA
ENSG00000132361	7.32906075439676	5.65610654580389	6.85672752920609	7.02552292061935	6.5239779411436	6.479821429431	6.37038677729607	5.78662704103624	5.97049733512894	7.22028740465504	4.96076930174741	6.47104790084885	NA
ENSG00000026297	6.60098378012383	6.75306558108136	6.15680929029811	7.06560475889262	6.22441986164603	5.88946900929743	6.0671951637383	6.96853417429926	5.82503945377282	6.0586093233548	7.4602531486916	6.78873476116204	NA
ENSG00000171566	5.8643398963068	5.35434122869	NA	NA	5.74377995953498	5.90991878183003	5.95559338431818	5.11669660497811	NA	5.85359929506364	NA	5.61730633824708	NA
ENSG00000107021	6.06837141803264	5.25126855313318	NA	6.1534889182015	NA	NA	5.60301583285233	6.11210888169468	6.14538783484594	5.91446127639053	5.9264029785552	5.56126047115197	NA
ENSG00000118363	6.65498837480217	7.20772676396346	7.10573832046218	6.99177985843054	7.45920428914688	7.56541288468137	7.08145491175109	7.50357453882255	6.82724347874723	6.76989436931331	6.44053587721204	7.19746643480445	6.01375082369547
ENSG00000181929	6.91740793947077	6.38975583957041	6.37123251189235	7.12816682555277	6.64416511030959	6.94914770514533	6.64763815833867	6.92296773206818	6.84733776741307	6.32007679522201	6.68088727436962	6.76302721971541	6.69710952310792
ENSG00000176788	5.76941301780787	7.41265138508654	6.39444764646039	6.41278565078463	7.06109992018913	6.65030277032089	7.82358216181893	6.65692115936459	7.46630415396406	7.23319173130522	7.19375674786908	6.77938773714057	NA
ENSG00000116791	7.78785747151259	7.50115358792129	7.31864915376491	8.7094210218719	8.12198337078876	7.59199276498761	7.27274146720016	7.87767291498958	8.03015301216417	7.38422542420576	7.54913460443632	7.47054382009888	7.98708850468355
ENSG00000185022	NA	NA	4.8313171099659	NA	NA	5.60783632166011	NA	NA	NA	NA	NA	NA	NA
ENSG00000140945	5.25248894448499	6.28945753064881	6.20310938251509	5.39488362218606	6.11223820306364	7.1587042734628	4.84800603979367	4.72754561389356	6.14157836769491	6.00235989994828	NA	4.32699936063797	7.65384184188159
ENSG00000169908	6.23912422409478	5.74931102028219	6.4129119773882	6.42152624874661	NA	7.75865747730277	5.93199252654657	NA	6.53294678420291	6.49374006686527	NA	NA	6.19927726852169
ENSG00000129226	6.01452053875792	7.13346224681472	6.30867427524685	NA	7.38346335128583	6.44634838950438	6.23388006368136	6.92843709310667	6.21407001717124	5.72499423630768	7.64664812296424	6.57535744459928	NA
ENSG00000104969	6.74112876188312	6.92758255437857	6.41847687028598	6.1188139874101	6.61220895554687	6.27211481071897	6.92579145883474	6.49855993953536	6.6916825181512	6.95033663422326	6.38034965247563	6.71777309915002	6.48546954828549
ENSG00000110108	7.34312461007541	7.25503626412855	7.65171267269097	7.24226548220855	7.29538646358066	7.72656468459295	7.27913749758608	7.65574256369263	7.50271922841154	7.50131366130258	7.82329919119696	7.20995898784436	7.61178204930606
ENSG00000158769	5.38374353028812	6.52206411671797	6.70118547748283	6.55657512066055	6.95706287742363	7.17872392427172	5.96127845700703	6.45261337709588	5.7507853703541	6.35116073583742	6.66521885823121	6.89121686623671	NA
ENSG00000111843	6.67050307273652	6.85766711666231	NA	7.29233352889565	7.21916571084562	6.89663511430784	6.4511171855885	7.1510856983451	7.38457934524896	6.26426456404229	6.19890422849769	NA	7.67726240697958
ENSG00000103502	7.0175233810646	7.03474896627607	6.93892044225213	6.59560141406622	7.11168808301515	7.32487262295369	6.87114065832113	6.47362190033825	7.06154441894048	7.05460066270026	5.79179928056897	6.06197202521234	6.33831453081606
ENSG00000122359	7.03346808497246	7.74614284098375	7.7806492422519	7.28856031532751	6.91323174756144	7.83239394315225	7.28503368937477	7.53164711667161	7.83870896366203	7.55301400097647	7.90284122188166	7.97649977962043	7.95741878850025
ENSG00000140505	NA	NA	NA	5.85020136563909	8.16425447228797	8.31270596560246	NA	NA	NA	NA	NA	NA	NA
ENSG00000128928	7.77676350856952	6.88571402372888	6.22488652449706	7.76312077499684	7.39677049597845	6.77589099339392	6.48766223159828	6.95151336701507	7.03073426742307	7.12744752610955	7.36059007662731	7.4403674460512	7.27071836943306
ENSG00000198203	NA	NA	NA	7.37315189412803	NA	NA	NA	NA	NA	NA	NA	7.46977598759613	NA
ENSG00000127125	6.72574244880458	6.49389611584318	6.82800881076669	7.14536294544906	6.8355665871179	6.165302715067	6.84924192308561	6.67031987938958	6.52900857011685	6.42585708439234	6.88557781678136	6.92446801722761	5.76027416325406
ENSG00000116586	6.5087082107826	6.1867720328864	6.56150032640639	6.63028087819667	7.16226550498658	7.07583203479672	6.48016749767831	6.65836717617283	6.07966347820935	6.10286100307388	6.25230268076766	NA	6.86438038810648
ENSG00000106327	NA	NA	NA	NA	6.56237062960647	7.15407171559449	NA	NA	NA	NA	NA	NA	NA
ENSG00000108578	6.39839514210244	6.42307736471861	6.63119752656885	6.5427149450933	6.4956070120754	6.59377773870282	6.51784871184011	6.48728281889989	6.43173507261272	6.20495783922956	7.02932493159549	6.44966553326238	6.77626466774373
ENSG00000167768	8.52871868806486	8.35767850701516	8.31571532213595	8.02198217360299	8.07805291400629	9.16649156516121	8.12715955909476	8.80253383838093	8.79716519007443	8.1837884372033	7.46416293757588	8.2302460768268	9.34574265086118
ENSG00000147459	5.1249623326838	NA	4.68433197822768	4.60381558115192	4.83785481424133	NA	5.13928787672209	NA	4.79770215046322	6.25772658334899	5.5765790844805	5.59569864557369	NA
ENSG00000145375	5.0753478601995	5.02029142476342	4.36170699808116	NA	NA	NA	5.63294301805898	NA	5.17514392252633	4.74893598023499	NA	NA	NA
ENSG00000100003	NA	NA	5.85968965155172	5.72098254016236	6.68535675256209	NA	NA	NA	6.6204873954587	5.4030928331888	NA	NA	NA
ENSG00000185787	NA	5.87271467305381	NA	NA	NA	NA	6.09171295843167	5.59569309930325	5.03073775238962	5.43464932653577	5.6538432961309	NA	NA
ENSG00000176102	5.86373140975053	5.69316530621404	5.59774889005213	5.24869513446058	6.11890427274373	5.83377254912007	5.99827355927213	6.01740843055179	5.61085273121951	5.96410949248649	5.81837469830098	6.2581106569617	NA
ENSG00000103150	7.08654662331536	5.96608720408676	7.58633287007284	7.05181601192111	6.42709568543824	7.10789485312388	5.75539528594797	6.09103830907932	6.54957933382903	5.78891402425759	6.23558732384076	6.50378488141701	8.13059996417201
ENSG00000052749	5.18297185263975	4.88672906047876	4.66298541754891	NA	5.07033159406103	NA	5.94238104012402	5.8436042572847	NA	5.12605339416673	NA	5.20907054180874	NA
ENSG00000130508	5.09043441617512	5.33077263073228	4.77646811781743	6.0542367970365	5.3428804194593	5.96232031674145	5.75358854764941	5.7466521211683	6.42675379594868	5.90004802713498	5.6482443812022	NA	NA
ENSG00000166816	5.91593775269739	6.09924231090406	NA	7.17751853147729	6.74420414474323	7.14345132872884	NA	NA	NA	5.94171610962764	NA	6.52088242400633	8.02337437641416
ENSG00000072682	NA	5.79800165470987	5.44588314794846	NA	6.2793394389112	5.58514428197978	4.93488116382292	NA	NA	7.00396977578416	NA	5.22468372389238	NA
ENSG00000187840	NA	NA	NA	NA	NA	NA	5.50523729836438	NA	5.45422696858031	5.79256140715727	NA	NA	NA
ENSG00000134184	6.96191917905155	6.35823054570007	NA	6.47189870181286	NA	NA	8.09867062035783	7.00434540131457	7.93572569449381	7.82220301801794	NA	NA	6.41086357911796
ENSG00000178996	5.65937289017787	5.64968426272338	5.81656537251261	5.73427414121483	5.83802969289761	5.90905786431343	6.49588840883214	6.30617827885652	6.10116387290825	6.12242251638529	6.9597160192766	5.77985392359935	6.46736382782029
ENSG00000135972	5.75233526985715	5.22029713693655	NA	5.77771261949521	NA	NA	NA	NA	NA	NA	NA	NA	6.28330819928914
ENSG00000140443	NA	4.3984106586285	NA	NA	NA	NA	4.70374943063745	NA	4.1836060426582	5.64718333637286	4.2522802788652	NA	NA
ENSG00000124209	6.42564243547855	6.1837918254751	6.66089806303594	6.27019556976136	6.36994721117032	6.28875555159821	6.23536626929096	6.36758173403028	6.21489857512483	5.76896172393749	6.41075414678801	6.16575928755699	NA
ENSG00000137845	5.78758089837872	5.97371096751044	NA	6.12704139712659	5.86119684040421	6.51506876573376	4.96318627091457	6.16549432910863	6.45163834510848	5.3147891904194	6.23635489589622	6.74275936801443	NA
ENSG00000100106	5.83919141211212	6.55102859854978	5.8854595656221	4.81908809096723	5.26375274227084	6.44489578525183	5.97504257707042	NA	5.87726905215203	5.66405145719831	6.28109797280977	5.41849688625122	6.41392453411254
ENSG00000211456	6.97989264906694	6.51514275599895	6.38559986455256	6.48705141807085	6.95522095802438	7.2049099382373	6.81111555594654	6.56621287489383	7.05757496746861	6.49225095714703	5.55853213667815	6.86408027648154	6.49325752655062
ENSG00000086189	NA	4.69269061935326	4.94654475293556	NA	5.43731665826471	NA	NA	NA	5.33210505862157	6.18506086957861	NA	NA	NA
ENSG00000185418	5.31442135541559	NA	NA	NA	NA	NA	5.62096865600549	NA	5.24500328327049	5.39501878153699	5.16728038752401	NA	NA
ENSG00000148346	7.03096384237828	7.46430923591576	7.56354261480634	6.84099602641004	6.78766713096646	7.83476221840736	5.32347690848524	7.21154599492372	7.44378417324901	5.72556319084201	8.17995357875879	7.96767469189371	5.76277593512079
ENSG00000147457	5.7258461151604	5.36893505299537	5.08671320324996	NA	NA	NA	5.3988099811929	NA	NA	NA	NA	NA	NA
ENSG00000182004	7.15573609788185	6.92236677631315	6.87687144626876	7.45044785528808	7.74851963172801	7.97604972640623	7.45194927763588	8.03920663606503	6.92447818195482	7.14877417474335	7.60031602786928	NA	7.56468953386155
ENSG00000178104	5.20826125888923	5.15341308011472	NA	NA	4.66509079913286	5.15777638566465	5.42461389477629	NA	NA	5.71375895607265	NA	5.5042696417493	NA
ENSG00000116690	4.58770357282436	NA	5.12835091797804	4.02178753978573	4.62507835056537	5.2619094823423	NA	5.40593255081178	NA	NA	4.2070601152916	NA	NA
ENSG00000100348	6.55643593626727	6.06339711556226	NA	6.99874748498136	6.60477345424597	6.63830432037369	6.63216209344101	NA	6.91717523376249	6.18694983249434	NA	NA	7.02812884199254
ENSG00000086061	6.94666730851991	6.42498097599871	6.46999192966224	6.68071858521036	6.98401361187937	6.07892759196688	6.97042532232347	6.3033904796075	6.54833088009118	6.87056037757718	6.61492467469093	6.80670014405009	6.19718525921142
ENSG00000068976	5.50795490016617	7.02023426960558	6.94712865199496	5.23419744756574	NA	NA	5.82472032306501	5.53436278307746	7.08676511282718	6.26707040507476	NA	6.1742732304709	7.41143304070956
ENSG00000137100	6.82514155348971	6.9284277592194	6.99890854422372	6.82584947876346	6.50749534408918	7.0800876160715	6.68212134388524	6.91394164285197	6.85539052242503	6.6505053634598	7.00050190829178	6.4690556732998	6.73594928019623
ENSG00000126226	5.84935599843486	5.25914971536816	5.49689234901824	NA	NA	5.51036554826378	5.90619390515928	5.42202907412073	6.30339146836318	6.13152593478162	5.94069697919961	6.26724865766778	5.97435969832379
ENSG00000178921	6.18125651781459	6.20969530395379	6.44222391879422	5.62669863876101	5.90789926841991	5.22784089580405	6.50618342897964	5.94178812036541	5.75550500835605	6.65732957450089	6.8110054343433	6.50155705841787	NA
ENSG00000183048	6.22582599146189	NA	5.78940608750603	6.84278144648786	6.61385147932562	6.63914301718706	5.99302397240598	NA	5.62680012161871	5.10204260723811	NA	4.81930194608087	6.36750049976548
ENSG00000162909	7.41550113474331	7.54942532823406	7.48602558995786	7.15677411356396	6.87417261899081	7.3541825040321	7.6359263752554	7.66014412133671	7.76564196366629	7.69683460824206	7.37445473170837	7.71648938760871	7.64731536932601
ENSG00000254685	5.484612988015	5.16825016222631	NA	NA	NA	NA	NA	NA	NA	NA	NA	5.32460327051295	NA
ENSG00000141429	NA	6.03226181724862	NA	NA	5.97734998276399	NA	NA	NA	NA	NA	NA	5.59715671432275	NA
ENSG00000136783	7.70263516668316	6.41009672246186	7.37247221570078	7.31917048316457	7.15257570276641	7.35932021642771	6.93895590129754	6.71837909372869	7.17671365488508	6.91788916812133	7.22823875957365	7.08967695848712	6.87947012893096
ENSG00000103507	6.37526226935757	5.68980744797374	5.30704038874249	6.27760549753584	6.34596758960668	NA	NA	5.71817910649923	NA	5.84580702864407	NA	5.62107666964322	6.22619405078485
ENSG00000100614	6.45863517080707	6.78184860327352	5.75369722866277	6.90899758537968	6.04204348653937	6.23198970142524	6.33269734408693	6.43937438292099	6.83689269671693	6.54557638638342	6.94253853275558	6.72378206000964	NA
ENSG00000165525	5.11321209351214	5.08297520838912	4.62008011646361	NA	NA	NA	5.7256433195109	5.41047476176458	5.41261147980413	5.37788147274816	5.12702779423012	5.22633214600829	NA
ENSG00000065243	5.83832006364078	5.79509325305817	5.41078655153803	NA	NA	NA	5.11022877582781	NA	NA	5.78960001581303	NA	3.7781541152958	NA
ENSG00000257103	5.16761267272753	5.92023184383374	NA	NA	NA	5.65306470374716	5.81011009454302	NA	NA	5.87020951866668	NA	4.70437123277142	NA
ENSG00000103356	6.03202098483876	5.38286010457236	5.88129566515682	5.69569119331237	NA	5.49197031901059	5.20660347507453	5.17041140221986	NA	5.03304869205197	5.15997191289582	5.71203611502937	6.2738666430563
ENSG00000187555	6.37804522617496	6.65672666770514	6.29645907117854	6.29910552981036	6.48171910328919	6.41710414904474	6.8968943927968	6.3399669295922	6.27960448250437	6.98554281777233	6.71910982097954	6.65941377914316	NA
ENSG00000141503	4.35303097576528	NA	4.47296404943477	NA	NA	NA	5.03887523311688	NA	NA	4.81290895384388	NA	NA	NA
ENSG00000125730	7.88073617887685	8.37161487869251	8.48064842341196	8.1487987809505	8.09405760843377	8.06064354173306	7.88877761163995	8.05329824492792	8.23455618130587	8.41252588136359	7.81304278514096	7.94748238064973	8.05690113567357
ENSG00000155008	6.5610681310796	6.83045633885229	6.42641702781927	6.81552884514408	6.11028808368157	6.87382674778255	6.41230151267771	6.09506507727183	6.70416630626581	6.49113689534364	5.35555059920263	5.11646363078826	8.26497587611331
ENSG00000143196	7.14742896869866	7.53124290871195	7.39894902943624	6.50997674981799	6.81999633494581	8.0812494032986	6.47543444401035	7.3737629325503	8.06491557435003	7.84905592779609	NA	NA	7.51403734668772
ENSG00000135069	7.26674290121975	6.17593734089358	6.20750988374483	7.78372039577362	7.11347397346208	8.1256940985761	6.56472733797391	7.05454628228607	5.29998581383135	6.52945581240359	6.34162441975472	7.01649521760547	NA
ENSG00000136872	7.62106197871295	6.51288547607534	6.324390320986	9.32431586723074	8.73442124179603	7.25025701782344	NA	6.68433658208487	5.82384568049423	5.68642933107851	NA	6.44369628618695	NA
ENSG00000157601	5.15712419550487	5.41821296627845	6.50391303539847	5.56540002951595	7.15135612209712	6.10581709514131	6.33814164261582	5.96281448037691	5.87367312208635	5.80980289220754	7.22674450330805	6.75778592408511	NA
ENSG00000015479	7.01240119954043	7.03426658167283	6.32593006458842	6.05594799224291	7.14012942080928	7.31223216982848	7.44317328672755	7.27277517099632	6.8255714673198	7.49956673962992	6.72161828354182	7.04831354141408	6.73146150239143
ENSG00000071127	7.69007692935972	8.12760927529215	7.88135131692517	7.47709384904578	7.78211874847943	7.88647763210769	7.65556362039398	7.68817879054038	8.54687045899299	7.88142771785825	7.41354475385304	7.97918821474684	7.83865817276407
ENSG00000136950	6.54844341602032	6.71734818677192	6.77208586263629	6.92216988193571	6.35291156922611	6.80242707084412	6.64124443661584	6.41437728350873	6.52540950473041	6.20119761823403	7.38549027337272	6.94204775489466	6.58013176029179
ENSG00000041982	6.48110730738959	7.73956766508476	6.66937402919407	6.59776087671898	7.23254741740233	6.65610422916713	NA	6.88404555565838	7.83103298513957	6.54570790224635	7.15745389872631	6.59552517429045	NA
ENSG00000169372	5.82573112036763	6.48560618764056	6.42523599461663	6.24766023119957	5.39550271353532	6.585660302496	6.06205584055788	6.22464674789597	6.29625243669689	6.05357593686486	5.6194209673785	5.79570749547958	6.428486557554
ENSG00000176340	NA	6.24802694101945	5.2016664127066	6.22363595365179	NA	6.4017476072267	5.38389579689043	NA	5.04542549401465	NA	NA	NA	6.55449907892722
ENSG00000100823	7.68027607033796	7.4221290022106	6.8344254678616	7.34238377390751	7.00380241506566	7.63800007278235	7.65072753967082	7.61625048108886	7.59210654542938	7.77598270316275	7.49529912500106	7.41647425237872	6.54156026795168
ENSG00000006625	6.97983471309707	6.9869195551589	7.82034842959533	7.31762618022591	6.74786683554149	6.88285265224526	7.02827387816699	6.84933555687825	7.05695570816009	7.1636148287543	6.57666401129219	6.73138195261009	6.25650948531435
ENSG00000099624	7.48099694771007	7.86767305050922	7.52666501064023	8.18208487335529	7.74196450674762	7.68464549457933	7.3849339401437	7.66457902338479	7.22511340353294	7.49949377345018	7.17454829272277	6.37239912738889	8.37985737455669
ENSG00000116688	6.25782251603448	6.07538383190847	6.20709248700899	5.30703874864993	5.99620139113682	5.46853921851879	5.86132809133936	6.0934727205887	6.40536465724528	6.18424416877809	NA	6.09868555733194	6.93044437854405
ENSG00000107897	4.44997181056689	4.90500515546637	NA	NA	6.24844147177433	6.49881598335932	6.10770372520756	NA	NA	NA	NA	NA	5.7569560229359
ENSG00000102081	5.70535046288571	NA	NA	NA	NA	NA	5.9634012103465	NA	NA	6.65866097930986	NA	NA	NA
ENSG00000144908	7.06287742031822	6.10554817460955	5.48183566939464	7.35849526511274	7.86823482697589	6.51175320421354	6.31326339575422	7.01852851809689	6.10669926852103	7.05643568105425	NA	5.18979469392784	6.20978686881652
ENSG00000188690	5.94848143023252	5.79049015418739	5.84335206580704	5.99039046532964	NA	NA	5.89965378886091	NA	6.18030315842264	5.62662400163124	5.99636210260502	NA	NA
ENSG00000090372	5.61501619459061	5.54631399621899	5.58497977104968	NA	NA	5.68667257008712	5.56483846413533	NA	NA	5.36958239088552	5.46776512952955	5.17018304629471	NA
ENSG00000076513	5.10092168032085	5.74305799606511	5.67897920807963	NA	5.24508185784224	NA	5.9630176510599	5.54276520950147	5.9633290383476	5.22742844349074	NA	5.54642475445467	NA
ENSG00000023839	NA	NA	NA	5.29596372469257	6.6458429275055	6.14108873391965	NA	NA	NA	NA	NA	NA	NA
ENSG00000100201	7.0365044211507	6.91621500069529	7.1753545045024	6.72369798002972	6.67511961436076	7.31791525436239	7.48634794033914	7.56392990673018	6.91466735416874	7.4709606298422	7.46798331314725	7.55286954037851	6.52316624519087
ENSG00000136152	6.18746839664571	5.46321371411492	5.64130596615484	NA	4.9789719826311	5.78467581016899	5.67693025568852	6.06500334321493	5.72278337292057	5.91393453244028	NA	6.33364226427459	NA
ENSG00000112739	4.90468850243911	5.47772259906497	NA	NA	NA	NA	4.68175513693129	NA	NA	5.45972143731552	6.28466813720307	5.52664573979407	NA
ENSG00000206418	5.87691703372723	6.05825153229026	6.30859003618502	5.53138249101763	6.12598469494573	6.55301860158061	5.76655405970176	5.91687557937445	6.12603663949127	5.49922135299014	5.95362293361687	NA	6.8311458646876
ENSG00000027001	6.28933710789457	5.6991927202672	6.35428854967881	6.21181252478367	5.47845789432864	5.72563733480425	4.87743405255543	5.67920475993203	5.51283962501832	5.55945391311326	NA	5.86968768662247	7.16941858853972
ENSG00000196177	7.55977005033764	6.5599828595096	6.70385493764602	8.23334389224056	7.87580643087254	6.9037380015174	5.84828365924209	6.331084439132	6.76320882885771	6.5575519364196	6.68537305515453	7.09983077384868	7.74474679080048
ENSG00000111832	6.34920910766538	NA	6.52802260624997	6.67077674116395	6.47984666381392	NA	6.52421525250099	6.51756183630672	6.82852667827387	6.6352300255923	6.14999413565181	6.66579108400085	NA
ENSG00000198171	6.72327379016809	6.71248553682642	6.33811682689858	6.63776036688085	6.60247643294953	6.82378496051179	5.85150726137146	7.01484862113133	6.3575039499982	6.95098491443679	6.42073271191642	6.4389423067076	6.13492419527517
ENSG00000134755	5.41423776548672	6.5209690603897	6.97018150978481	NA	5.52952572100924	NA	NA	NA	NA	5.99867999198606	NA	6.28281506543369	6.90983067097411
ENSG00000131016	6.26103266527801	7.17581898299105	5.95211932651853	5.43725764563999	5.96588102294385	6.54612148534232	7.56835256563549	6.31078037726116	7.01562063286722	6.10931981263927	5.05740746140547	5.61511213554765	5.25126956719174
ENSG00000065548	5.7486486861035	6.0585106072896	5.7822716516062	NA	5.63866948952146	NA	5.63215648589878	6.06254724276761	5.56110214355477	4.9913932205059	5.86316616514512	6.11931614995555	NA
ENSG00000103642	6.85433836302664	6.17977984491733	NA	5.80321414533141	6.95490601264028	6.5507797380637	5.84843435307926	NA	5.58675970145413	NA	5.67170605156232	5.52106673881923	6.8981892973561
ENSG00000105676	5.17369842285414	6.18443402654979	5.64672823173382	NA	NA	NA	NA	NA	NA	6.33162354730904	NA	NA	NA
ENSG00000108515	NA	5.63889401844514	7.67021035092704	6.14353638383468	6.8385524495726	7.68502380199017	5.41376077393155	NA	5.86410803328409	5.53180909551154	5.32725569521913	NA	8.71187576706987
ENSG00000070010	6.6601805152313	6.40103370129215	6.34653536223753	6.42542302083041	6.56767835656338	6.26108113913167	6.54034297313397	6.65166284519749	6.26027735159784	6.52861546512313	6.71435834423256	6.35215139887083	6.58306436642271
ENSG00000197614	6.95887194976293	7.65907712894344	8.03619901502529	8.11546424767777	NA	7.57719927650711	7.17877840913419	8.3484480452978	8.13865001396305	6.77350003717673	NA	5.85696138932173	7.99843650375858
ENSG00000187522	5.13109679259079	5.70130260198251	5.97492883336754	NA	5.37722484024941	NA	6.14771234354179	5.44545556961277	NA	5.09732590295907	5.5373848915602	5.92868636324056	NA
ENSG00000104518	6.21869301999136	6.49456834379696	6.36887865738624	5.85107031469303	6.57835836431494	6.138530140622	6.40697705519514	5.81287869254796	5.86020752915962	6.01805009248819	6.91690130614239	6.19897099962907	NA
ENSG00000141030	6.71662453123266	6.55167193955287	6.25611915172134	6.40885424008574	6.5064961451691	6.66753007417872	5.91860769254439	6.58376214883594	6.70740686825024	6.77972836371085	7.01936682575874	6.63632969963471	6.84780432291987
ENSG00000090621	6.60111203881244	6.12202682371352	6.04484610370477	5.03692967514526	6.30585545469687	5.89988317879269	6.10826244943197	7.52914214567198	5.26076999663955	6.7372858285584	6.48500039734991	7.10356035703877	7.17541597004184
ENSG00000179218	8.09310193222437	8.05949554319939	8.05676838807467	8.01224178272921	8.63665323803442	8.29329173978537	8.38349802198326	8.20237467027836	8.16093367951422	8.26672516015275	8.20763153913674	8.41427584833953	8.07208144515606
ENSG00000110048	6.88672726013992	6.44969883210345	6.59234736447928	6.23845116600457	6.47200608707117	6.65844251881611	6.55159851944582	6.3848829507276	6.64804953608387	6.52312598774899	5.89378671320635	6.57976405122534	5.60216297548983
ENSG00000154721	NA	5.99922715259078	NA	NA	NA	NA	5.75358253519676	NA	5.98951411062906	5.80815649437475	NA	NA	NA
ENSG00000183098	NA	5.84430668401951	5.82506356607107	NA	NA	NA	6.58092960795264	5.00432103570045	5.85284592045287	5.50384856198274	NA	5.37395333707353	NA
ENSG00000065427	6.88140314419473	6.95911166336263	6.65701105891928	6.61632377907961	7.20176291804292	7.05611218268845	7.19962895370746	7.39916045104531	7.05337468071749	6.88312694753061	7.09998835007052	7.00212658779552	7.68206674698132
ENSG00000147251	3.92001369485685	5.10923357515535	4.54036671059062	NA	4.91122097998607	NA	NA	NA	NA	4.38399523830448	5.9839914715192	4.41864786165927	NA
ENSG00000133216	NA	5.64396660282419	NA	NA	4.92283321128418	NA	5.81137242687521	NA	4.20089804772134	5.47713868042927	NA	NA	NA
ENSG00000101152	6.68797668122605	6.41275050543793	6.54425234372127	6.54966801340668	6.85998667272988	7.10126472605366	6.40805840313069	NA	6.75061810971546	5.83417083564337	6.63233840997543	6.55585135781658	6.8311458646876
ENSG00000179958	5.37759762610892	6.62641120722686	6.43803361663912	5.93950689249904	6.30380288679862	4.67698427220668	5.58885221141944	5.99977764496611	5.43391573931726	6.43093729850622	6.22686328308121	6.30925435273397	5.83448207148818
ENSG00000138326	7.1427456488596	7.08087195527736	5.38681073841516	7.70476030280838	7.61966255287186	7.51364204408727	6.69769703055009	7.42301057560583	7.18045168374043	6.89050966224915	5.28360641922458	NA	7.00932946269427
ENSG00000157823	5.67772554636421	NA	NA	5.76979706992676	NA	NA	NA	NA	NA	NA	NA	NA	NA
ENSG00000128789	5.38188138576359	5.62466443808709	6.55657837476562	6.15859167762773	NA	NA	6.5651975881851	5.45251943927098	5.86256912537097	5.55383276272218	6.01679305056522	5.77315395416001	NA
ENSG00000075151	NA	5.1027924717323	NA	NA	NA	NA	6.06690690719749	NA	NA	5.09217066335391	NA	4.3076094634021	NA
ENSG00000112697	5.99332157925841	6.1295363202436	NA	NA	5.91098173804248	6.44996830800171	NA	NA	NA	NA	NA	NA	NA
ENSG00000132561	6.03537882228629	6.35009563982687	4.47444251650388	5.47192204138522	NA	6.02826648601602	5.78999175167413	5.14943584378138	7.17443315644745	6.48579361044324	NA	5.16366617937694	NA
ENSG00000075142	7.18167535396642	7.99950941980837	7.14521192792255	7.50684852424111	7.01299015710405	7.51899252827777	7.38056157058736	7.41063921718623	7.63942619872661	7.46275680237248	7.69257724464682	7.43102600096386	6.5961957760771
ENSG00000228716	NA	5.68984968866748	NA	NA	NA	6.50005903753435	NA	NA	NA	NA	NA	NA	NA
ENSG00000179262	6.57493883981342	6.49617245059829	7.13418046163876	6.04390971866162	6.31701747823698	NA	6.57971318794876	6.01942019709455	6.78880759216014	6.63928098472938	6.27491160781073	6.76955994046126	7.03444472252174
ENSG00000146648	5.44636514185823	5.85332465316486	5.93980844713159	5.4862907137619	6.16063351036949	5.82771983604615	5.55580999793914	4.70614527204516	5.68828334675208	5.65788425452077	5.04606734999325	5.73987407014798	NA
ENSG00000176393	7.13006030031539	7.25499442245484	7.29202154908449	6.99533908990558	7.04788508598369	7.06682798203904	7.48116244012203	7.63867663105497	7.39917072664852	7.24711647724596	7.48025525883719	7.22341639977758	7.16413939187662
ENSG00000100867	NA	NA	NA	NA	NA	5.81476501660283	7.46250057688455	NA	6.73258325395895	7.08671452543534	NA	NA	NA
ENSG00000113851	NA	NA	NA	5.05696641472996	NA	NA	6.19813963810635	NA	5.28947208672102	5.4764693703414	5.00610578580978	NA	5.57514678551549
ENSG00000132386	6.80835993157418	7.42890918071446	7.30574261262012	7.24500892513725	6.82747855513455	7.18851442403906	7.54115489578494	7.51020824070285	7.90569209502255	8.203376103285	7.20780530161359	7.3322548208976	7.18189015821742
ENSG00000142748	5.97337597304911	5.80709653473454	6.34910106050081	6.06558134346262	6.14401024063552	6.79597947151262	5.54945457144565	7.12008384759893	6.00740074637646	5.79460080423128	NA	5.78167204317077	NA
ENSG00000183808	4.82445978859605	4.96088099268191	NA	4.90567110232367	5.29588542867083	5.48714739767349	6.10709392728421	5.12319485787696	5.06341043114678	5.93668672746479	NA	NA	NA
ENSG00000120054	NA	6.02829945832552	6.49785601387705	NA	NA	NA	5.39995243010708	6.78190071718485	6.35454124358056	5.88889036475506	5.97943859514795	5.51080034074096	NA
ENSG00000181991	5.86769258940066	6.19682237814583	NA	6.50346863070723	NA	5.88877816920673	NA	NA	NA	NA	NA	NA	6.84470045597259
ENSG00000141385	6.45420710948765	6.75675480004641	6.65659319188575	7.08918166381861	6.79986435737399	6.48340206647367	6.13119732938937	6.4968291788718	6.31128828200409	6.30466267751939	5.03412710525386	6.71772485607686	7.83259807356993
ENSG00000144591	6.77382296575129	6.47962523681772	6.14967663448029	6.46403201263073	6.67545850626306	5.864952678815	5.9736251930924	6.97441483851566	6.51217210695909	6.31521635924583	7.07342473604439	7.35576675786454	NA
ENSG00000156502	6.48091232986578	5.35141206200127	5.66064460446804	5.34070106829849	5.12343842440078	5.56586883618862	5.81524861565339	NA	5.26075857744276	5.2009308823935	4.87821912263443	6.0633425317792	5.94642988973915
ENSG00000109320	5.81698989530431	5.85487114416484	5.79261126391215	NA	5.98048600084043	5.39443695067501	5.77805297633685	6.40010510296371	4.83506305215792	5.7546589525944	6.6339880385197	6.22052425805985	NA
ENSG00000011376	6.31255022818782	5.7869764561508	6.11616311818996	6.6373500295231	5.81511392613784	5.96804756940941	5.96080190952718	5.25308296366668	5.67252009442455	5.57149641998724	6.36626154140701	6.35516363711884	6.00400007501207
ENSG00000241839	6.1310724768874	5.64044506029561	5.1273290481374	NA	6.31432868300441	6.03246665881076	5.34890176746488	5.9587079166731	5.80784370234866	5.64821968272867	7.23558732384076	5.7351657072449	NA
ENSG00000159640	5.13347503683809	5.70833156529171	5.75617007286587	6.0531564089074	6.41514168425881	6.25830685792092	6.08643959583043	5.7232831832232	5.6029335986295	5.55268098267382	NA	5.83324208789373	NA
ENSG00000158006	4.88300333849186	5.49264392685628	NA	5.89000185475813	6.01814309556238	NA	NA	NA	NA	NA	5.535930006304	6.22264129663452	NA
ENSG00000148057	5.89800624623106	NA	NA	6.31937250651164	5.37343142918579	6.45132245046792	NA	6.3828412869674	NA	5.76623175855066	NA	5.39744483972079	NA
ENSG00000029363	5.43340011445801	5.72147970284965	5.29198895082857	NA	5.35204308949893	4.76718897603644	6.14167745867807	5.47438990152205	5.45646144209466	6.57041138098411	6.42841634057032	5.13346310003705	NA
ENSG00000154001	6.09303877530763	6.07649396910054	6.61836334525005	5.35820226562197	6.27976117181156	5.86263598266502	6.05784748276814	6.08193153919073	6.26548705461825	5.99281526386092	6.40404579448181	6.31238536742044	NA
ENSG00000100632	7.18043674828619	7.5901577913181	7.33145435926576	7.60704697184347	7.62489860622133	7.72059709062113	7.42367546427337	7.77391659687509	7.47398202238727	7.13387820437175	7.88119337406779	NA	6.97784860999645
ENSG00000183801	5.99486548766147	6.90408307507498	6.83049354230087	6.4644067341507	6.30357492564548	7.78231524188519	7.39489425291692	6.88031757258736	7.9148700454163	8.48986061060201	NA	6.24375567779844	NA
ENSG00000144040	6.29754166781816	NA	NA	6.54735578491356	6.52924792286125	6.47824429450384	NA	NA	NA	NA	NA	NA	NA
ENSG00000113396	6.23078795866598	NA	NA	NA	NA	NA	4.90251477150035	NA	NA	6.40853943812652	NA	NA	6.99416483785097
ENSG00000038427	6.33462426719592	6.77503930033558	6.26471971522616	4.98619452732007	6.04436494419309	6.42271417631604	5.33371866370079	7.04739639529237	6.79173922409616	6.49043263224256	5.26110617381716	6.61402836529805	6.28414342713417
ENSG00000107819	6.42612612064773	7.11034267872594	7.08958297708505	7.28200673152648	6.82038585957654	7.493116155801	6.08734499584052	6.15531364866375	7.01100132823412	6.79935330097261	NA	6.3075385755407	NA
ENSG00000089472	4.79348305801577	6.11664792178683	NA	NA	NA	NA	NA	NA	5.19750375436079	4.74344367418793	NA	4.72948099504364	NA
ENSG00000102007	7.10222397930853	7.59262076311355	7.25237939201291	6.71494419446601	6.54993603115877	7.6145098648623	6.8401805071051	7.32802677221834	7.56297385782527	6.82045202676778	5.69317020476398	5.84967300176219	7.48323682145745
ENSG00000130254	5.59548637474321	5.75904211484435	NA	5.32059424574187	NA	NA	6.3114218918027	NA	5.12919237723414	6.67529653892462	4.48565536291095	NA	NA
ENSG00000130244	5.84096101618483	6.19998147904843	NA	5.66734538744385	5.04680173282445	5.95635042191104	5.7926586320087	6.08589907956893	NA	5.35917910523492	NA	NA	NA
ENSG00000012822	NA	4.74764400867446	4.47257920715713	NA	NA	NA	6.16723336864586	NA	NA	5.34683911182421	NA	NA	5.61705317850789
ENSG00000178952	8.25796857359249	7.7029830768528	7.88511565892832	8.22698165924844	7.82002922495653	7.72310515999013	7.82133286593363	7.56613196583183	7.60554160813298	7.59247556193542	7.1335840907781	7.89501371394927	8.87118945420657
ENSG00000120910	4.37986728908088	5.46225835447299	NA	NA	NA	NA	5.88806857300667	NA	NA	NA	5.40944570146415	4.52345574013907	5.67036642333941
ENSG00000137409	6.87340973843802	5.96401274051745	6.30972558423808	6.38745880214143	5.75641255559572	6.72219339809081	6.25017857594096	6.00860191435797	6.47623560769917	6.35711045962985	NA	5.52414513080027	7.19858105118164
ENSG00000008869	4.28920978264499	4.78270145069246	5.20524381746421	5.24650856359801	4.79354880912789	NA	5.3864615670793	NA	4.83480856852655	4.14684485083701	NA	5.57532874577782	NA
ENSG00000068878	4.54081731265073	NA	NA	NA	5.34025753283631	5.47597139772882	6.34677249767157	NA	NA	5.21770708728435	4.47531027154173	NA	NA
ENSG00000136371	5.59750838718996	5.85501360523779	5.64952947811811	6.89681149343903	7.05674862892475	7.19774667534247	5.82717277231715	6.24164946256655	NA	6.08070664337939	5.61345451833724	5.67995133256435	5.71511364114738
ENSG00000185624	8.5770686485247	8.19841245445002	8.40607874241781	7.66176528941673	8.87809133909195	8.38202558819452	7.96792447714089	8.78437389020267	8.05098317502591	8.02531406335748	7.52586959112322	8.73645487686588	7.72868644833665
ENSG00000198886	6.71889179736579	6.85300801653406	6.08145239987308	6.43352791413454	7.70396957534135	6.02333561907704	NA	NA	NA	NA	NA	NA	7.94554696594876
ENSG00000138030	5.76049787522653	NA	NA	7.28097600772821	7.31377216702251	8.40924438140468	5.39232550450351	NA	NA	5.619781984799	NA	NA	NA
ENSG00000110934	NA	4.8980444807618	NA	NA	5.749074606721	NA	NA	NA	NA	NA	6.93266751601195	4.79217415825653	NA
ENSG00000124641	6.18506028252139	5.8579907071404	5.98554517687365	NA	5.3309404571295	NA	5.66021318296426	5.95139092370905	NA	5.77939648104343	NA	4.66964229341117	NA
ENSG00000169032	6.61285698550409	6.6947447602011	6.75490477700616	6.77252538556224	7.19497980209865	NA	6.06282175596132	6.64617207355054	6.97135485913879	6.5158673964688	6.89180293943957	6.93596086602594	6.93280643099258
ENSG00000100982	4.92325609400194	NA	5.51225343974712	NA	NA	NA	5.8576699562575	5.76304540021912	4.77788511378143	5.90522745486301	5.31032262849854	5.24859358321034	NA
ENSG00000110435	6.36270537884479	6.35656394612778	5.96714576690103	6.59730836802739	5.81342137586557	6.09721083651849	6.50991344700594	5.97670398777745	5.70857668898348	5.41956001785431	NA	5.86885142006513	8.30610799250493
ENSG00000243279	6.97268439820901	6.71114807116062	6.26946058915892	6.24700586128356	6.68476128669393	6.86904582557273	7.19412833827817	6.22255583252016	6.98800086914166	7.06388020597531	NA	6.492888400936	6.68767135808752
ENSG00000117632	6.61920765897549	6.56151896632625	6.99401111193033	6.89068131889782	7.33984067992756	5.95758105087242	7.86014126997287	7.12087606266442	6.71386418020663	7.72389709122305	7.61472051355267	7.1285933519959	NA
ENSG00000135250	NA	5.34136867423617	NA	NA	NA	NA	6.14548011531324	NA	NA	5.08262146886417	NA	NA	NA
ENSG00000110245	5.68389707065082	7.514314338756	7.38781808372867	6.54573856061181	6.98030162229779	7.00982715590421	7.54401097103836	8.29039889336914	7.32075829829165	6.4208016248476	6.86048527552567	NA	6.69441589301544
ENSG00000160310	NA	NA	NA	NA	NA	NA	6.14402371249201	NA	5.72757168760601	5.53990423488231	NA	NA	NA
ENSG00000101596	4.89862646708017	5.40169112015217	5.32657820713418	4.54640832990094	6.06651318433235	NA	6.19226589546213	5.43576955474793	4.55446105744646	5.26819798005351	6.19296136000377	6.03768946536452	NA
ENSG00000101210	7.32364017408335	5.56702793500062	8.1950808930142	NA	NA	NA	5.22010717317328	6.4077154660163	6.37630386796507	NA	NA	6.78523250949512	9.04439187154357
ENSG00000169764	8.23360808977481	8.05421887575821	8.56249839081742	8.04110998516687	8.78605557678299	7.58663652698183	7.92153992241398	7.91726714466747	7.78043072660727	8.04782846045065	8.10441931894455	8.10733125854591	7.98784592204077
ENSG00000124787	5.79121329428985	NA	NA	NA	NA	NA	NA	NA	NA	5.27576435643737	5.4543146312218	4.53275585457535	NA
ENSG00000160213	8.31679501153585	8.16663693884525	9.47291729263054	8.33755580944803	8.19870485250482	8.13102237719993	8.24260154920911	8.36304296750639	8.40253745260429	7.988700944335	8.14460229334271	6.06144135084677	8.08397961847787
ENSG00000157193	NA	NA	6.46258749134387	NA	NA	NA	NA	NA	6.33033518771686	5.82201288493832	NA	NA	NA
ENSG00000167283	7.2185922799063	7.43507073251686	7.6994586900445	8.34231299668065	8.33058752128821	7.99170742154689	7.21108517354185	7.83318273878409	7.64107454357121	6.60974402238177	7.32812194935108	NA	8.84025118502942
ENSG00000145192	7.18338832051509	7.78282532165016	8.20033119084286	7.73286630692851	7.52648268065867	7.23154737759112	7.68058285866431	6.98317671382336	8.24301479828149	7.95023864080158	7.24577995946856	7.63921302059619	7.40059289676993
ENSG00000160439	5.82666547410386	6.3198221723125	5.87908918945583	6.38909676978977	5.75731213353292	6.42226941968799	5.58259471250019	6.41193934803541	6.04532485545374	6.14171415767986	6.11184974149228	6.58398575061975	6.67200922071762
ENSG00000159840	6.48434566259913	7.90943315677901	6.93040694476109	6.10971134853239	6.0966726369742	7.35313088803089	7.03934250855092	7.08103958770308	7.64631432132111	7.39362557363563	7.16547844643353	6.9455696342088	6.16437504154973
ENSG00000181467	6.03656356579727	6.84791150432704	6.160350719297	5.51980082503616	7.12008876443926	7.17326922603668	6.73212558757173	6.15663804947041	6.95258706954025	6.43422559001163	7.03152786581485	6.34735909090843	NA
ENSG00000124193	6.64610952197885	6.71718432386763	6.37410225612643	6.53761063955017	6.58044477406395	6.02754733389127	6.49718173115387	NA	5.67766681744372	6.37203462955496	6.97381781255083	7.15717532876005	NA
ENSG00000166471	5.68569804757346	5.74278213972669	6.41070249062713	5.63748303653195	6.47694995900112	7.03508203286221	5.9335168121825	NA	5.85383771303136	5.73127007259341	NA	5.8661566591204	NA
ENSG00000144118	6.66986152369041	7.08390666889856	6.77310839749088	7.58278228018684	6.54231498145505	7.70156983173025	7.19069456522654	6.72897930081875	7.34804426500254	7.09083608348474	7.28545753712921	7.25908269937335	6.44771847731625
ENSG00000101346	6.73367736199802	6.10440839927326	6.24989546086785	6.34915694649611	6.48443781696659	6.45124509529385	6.82827335135008	6.86767556050704	6.56524458055562	6.93381327786895	6.57077550838126	6.63772403784696	NA
ENSG00000132141	NA	NA	6.32082839291934	NA	NA	NA	7.23418329471269	NA	NA	5.7630584441808	NA	NA	NA
ENSG00000175390	6.93075146706607	7.02225575851732	6.82092948941539	6.72544965031467	6.80026062150205	7.2464687012287	6.87601907172801	7.30700536923939	6.73184201106544	6.99629505470494	7.19015305083658	6.91590637920263	7.12990339390012
ENSG00000090273	7.4578136249489	7.0200636075477	7.13110646837355	6.69359097464587	6.70254697672198	6.47401015996376	7.47021575171773	6.67711941837044	7.08033672394245	7.06923410222435	7.02658370964793	7.36785712341921	6.33742974148042
ENSG00000136830	7.14571907358476	6.83971021659542	7.43448734013418	5.38602903000403	7.26788787506767	6.98204113441371	6.45316002056963	7.28250671510112	6.92976625730301	6.67207732256083	6.38061646935268	7.41848315861125	NA
ENSG00000146457	4.19156278759173	NA	NA	NA	5.16159410884574	5.88477916392972	4.85176997857545	NA	NA	5.8646553873048	5.66442170122325	4.24410450048579	NA
ENSG00000188643	5.93013681226005	7.17984820636082	7.54647895230739	6.54246784275373	6.55795722918492	7.30240726150564	6.92584589719621	7.01283934303973	6.99740351575489	6.84789045742103	6.76522043938225	NA	6.76011483298284
ENSG00000162645	6.63602999394489	6.84934311330644	6.9559122833288	NA	6.37394075178737	6.28021357816191	6.28563322561419	6.32028354739296	6.67802629110947	6.23353321915286	7.42229549703722	6.59909020324886	NA
ENSG00000086200	5.88846593266596	5.45477992568549	6.18354831852878	4.68528767854263	5.80391167056708	NA	6.10421408210052	5.29952156540998	5.95638184041071	6.15155663901178	4.38116626199934	6.03157628420653	NA
ENSG00000171115	5.0883841860977	5.17228951294538	4.51521265964082	NA	4.66789617711028	5.25944504326933	NA	5.70803772507236	NA	NA	6.91474775528511	NA	6.05878789194789
ENSG00000113141	5.51364369230904	NA	NA	4.56257943017363	NA	5.75350977932684	6.44494690074798	6.5162061019147	NA	5.77291317365125	5.1099884765781	NA	NA
ENSG00000072501	6.25205108098822	6.56119633725264	6.02214548444962	5.57883934270052	6.33532833641704	6.33529558706163	6.67201176745951	6.42766694725705	6.07390532253087	6.56772055023634	6.71069404528854	6.49837081446722	NA
ENSG00000167526	7.00618587771851	7.14658724247362	NA	7.71956270107642	7.70274180776885	8.06554135512434	7.86632191451945	7.87912297265222	7.10809624398898	7.12957909341827	NA	NA	7.77733813628932
ENSG00000065135	6.13975394831477	6.67701507498153	6.86335561426847	6.65251083164424	6.30002310102786	6.69137823778213	6.69584375151337	6.49734683792867	6.97587153199614	6.76703633193931	7.04897498188439	6.53560604230518	NA
ENSG00000102109	6.66472657013781	6.47412878548467	NA	NA	NA	NA	NA	7.13149107826103	4.66520529583861	NA	NA	6.28176314056877	NA
ENSG00000145425	7.14749700157187	7.35535066464744	5.87186467447259	7.49117656578761	7.70127626551299	7.89364171058645	6.54423829958239	7.79334247796594	7.09223669079911	7.22463302157817	NA	NA	7.59387105009904
ENSG00000171863	7.41660099915538	7.44139045372235	6.16841935649179	7.87906736630672	7.91523687953283	7.8781911348497	7.60704636859679	7.75557110277802	7.37959119539617	7.62634247102161	6.4423474026629	5.98268469615438	7.2835350628631
ENSG00000144381	9.28715288042692	8.21577334135127	8.13708254272648	8.58620087379518	8.78365780633711	8.27032915601292	7.86526984733581	8.17157472092131	7.95587486812282	7.85246159671282	7.98086388719794	8.26445889397419	8.65553301993003
ENSG00000141564	5.35492512227289	5.51234994911875	5.00170203402487	NA	4.58289371074346	NA	5.41258932837929	NA	5.72453530422278	5.33284059937458	5.26440831046233	4.89272577200281	NA
ENSG00000054654	4.37248854349302	5.52099960171392	5.4163656733738	4.87909537993365	5.92664701940154	4.88267183614617	5.96851057341682	5.24634421001608	4.82526769526466	6.12002199244264	5.82357581955613	5.7715068368242	5.38227950494634
ENSG00000137563	7.44796730549078	6.75613649913884	6.15538974159168	7.97921084568683	7.49392518997697	6.1015612496707	6.06442355077641	6.66004743126164	5.15208618881279	5.76014469079329	7.2914555771886	6.68633999714132	NA
ENSG00000125454	4.89743463970793	NA	NA	NA	5.9384523046747	NA	NA	NA	NA	5.24723457822642	NA	NA	NA
ENSG00000141447	5.60854742686711	6.12807838790685	5.90256472226193	NA	NA	NA	5.55576549652852	NA	6.04610644362849	5.88830137507848	5.52167324484367	5.27944367949551	NA
ENSG00000119927	5.8928990831645	NA	NA	NA	6.25125947184576	6.77389428521473	NA	NA	NA	5.28227962516385	NA	NA	NA
ENSG00000133195	5.38971525247177	6.31293474436266	6.2532258581144	NA	6.43296062804832	5.75015422405103	5.88749198153532	NA	NA	NA	NA	6.72886340328124	NA
ENSG00000173171	6.83733881863477	5.79646448238778	6.44883056722791	7.18419860441767	6.10850642113514	6.7926568010463	6.50815059736295	6.46054294116038	6.48845943511005	6.53888588547708	5.63571482090648	6.50388638766544	7.05982811874917
ENSG00000205560	5.55434376513072	NA	NA	4.88740073387562	NA	NA	6.12405161211334	NA	4.36010975776588	NA	NA	NA	8.67282342407673
ENSG00000113966	6.13808154649575	NA	6.07091754918912	5.82153278774992	NA	NA	5.63906093455515	6.35592686680473	5.63659682469663	5.73400728249788	6.02280030317932	5.67961286558407	NA
ENSG00000107099	4.9901163963541	5.08510917812263	NA	NA	4.83641146132228	NA	NA	NA	4.50035990850989	NA	6.06055402994142	4.82557855843186	4.26539925007191
ENSG00000116747	7.05735237693875	6.74774714238345	6.57011351752672	6.55184005764678	6.70600464320375	6.58892158305308	6.91730778483932	7.08372794281667	7.12201394517083	7.00465139053304	6.57547352197722	6.87902915974048	6.45267130085135
ENSG00000144224	5.71997836580606	6.04795384999207	5.95614205236792	NA	6.67222956212678	6.38487481496775	6.26270156592624	5.61745194116315	5.8018296986555	5.88154114092598	5.75414711648562	6.26379294821683	6.23482573881781
ENSG00000134825	6.22569687165065	NA	6.55646730403655	6.61003566635468	7.11809127802583	6.62556951405805	7.09666285224433	6.95104002066267	7.21795097096918	6.67352143825351	6.1553758664411	NA	NA
ENSG00000198786	6.65915528094063	6.63142066817649	5.0690739455375	6.43035548063069	7.61113581653083	5.7923268503725	NA	NA	NA	NA	NA	NA	7.95032956609221
ENSG00000196329	4.78074203597301	5.56550324447589	5.68193733628399	NA	6.00925366813402	6.85189133866539	NA	5.23335308324997	NA	NA	6.70280321485437	NA	NA
ENSG00000069998	7.12405310269017	6.45361472297975	6.01480448176183	6.78241624786104	6.18709888642045	6.27616928084313	5.51756830551678	6.22652654868866	6.3351936289844	6.4281272263388	6.81951701952757	6.79873786969427	7.36856176837318
ENSG00000134202	7.37558939916347	7.73454664229344	8.00286053575456	8.12231251082203	6.77911085668435	7.4710741393277	8.57534272060502	7.59069292672137	8.2027058208368	8.39616933224246	6.73646772401463	7.23404109135052	7.87137450973748
ENSG00000100985	5.70028522093858	6.55861623482857	6.6570969700148	NA	6.3030794770189	7.08798424509229	NA	7.51439682650028	5.74781697555081	4.28834975131433	7.85882552822764	7.11295466369511	NA
ENSG00000009765	NA	NA	NA	6.48618699942371	NA	6.44934455196422	NA	NA	NA	NA	NA	NA	NA
ENSG00000122140	6.53407159201997	5.06836165126665	5.31219848597674	6.56408774813619	NA	5.79040626198355	5.76448057195201	NA	NA	6.14589898662329	NA	NA	6.91368010218795
ENSG00000078018	5.03538970919868	NA	NA	NA	NA	NA	5.49785799101518	NA	NA	6.66676543958546	NA	NA	5.26492604026703
ENSG00000100558	5.51332680054615	NA	NA	NA	NA	NA	NA	NA	NA	5.53100238717249	NA	5.40420748323445	NA
ENSG00000198589	5.63251863463518	6.17972895909696	5.59089066816799	6.0114057395885	6.4860703827143	5.73928188322013	5.30984698044631	5.5643553516956	5.11737898740817	5.66510902679806	6.16331170070508	6.40943907572021	7.19433617082655
ENSG00000106028	7.25845382916571	7.3667710296214	7.04282604162429	7.38077825849563	7.45588420344441	7.12182144269731	7.67055863585107	7.43676116044707	7.42662577608793	7.33786347922016	6.59395692767123	NA	7.69558225710467
ENSG00000138594	6.22975326388531	7.00264134139396	6.83786634150119	6.94549831312672	6.26939158971042	7.10053353602596	6.5082932674226	6.62163942167396	6.73989717448345	6.5554693876282	7.06419644280946	6.70820649369119	NA
ENSG00000095380	7.00674098644354	7.72923635155238	6.82442876755375	7.02113354502581	6.93558941849302	7.01263949009661	7.04773058100112	7.6424872298369	7.73573641113483	7.63056760898378	7.80762588707607	8.01805127259117	6.61266689052745
ENSG00000128245	7.42489564224353	7.70039980881956	7.76699382191791	7.42684243437154	7.5936069891594	8.04188148854972	7.4776830203286	7.65827205071948	7.91123172834058	7.43975004412945	7.61451625639344	7.69617770181699	7.71985570523115
ENSG00000079435	5.26218995991301	5.84497932692654	NA	NA	NA	NA	5.0275524479658	5.4281222686477	NA	NA	NA	NA	NA
ENSG00000131148	5.47603415907845	6.05954828446755	5.70615357743037	NA	NA	5.94538443098659	5.56900689435952	NA	NA	5.6925637334056	NA	NA	5.88640601732129
ENSG00000167930	5.40149986190473	5.75429323929095	NA	NA	NA	5.52600992043441	5.7651460555053	NA	5.61022625677804	5.77438830186986	NA	5.13102174616002	5.8909691588582
ENSG00000111786	6.44776252062749	6.54765381499718	5.91804953228764	6.61448798388112	6.57786071465088	6.54782706147817	6.54136040874008	6.5954201311882	6.72991739215772	6.6370800550256	6.35743627220234	6.34025084280506	NA
ENSG00000120008	5.32621412269237	5.31150084001062	4.9778013693851	5.25784326124066	5.53392491488472	5.36970784725955	5.62496931942473	NA	5.10115697204903	5.93743039790569	NA	5.25685768275163	NA
ENSG00000013588	NA	NA	NA	NA	6.58304350361974	7.8668562762411	NA	NA	NA	NA	NA	NA	NA
ENSG00000176422	7.29177241546582	6.37489218953243	6.89689065964459	7.48613051787717	7.41004152941826	6.88109707005304	6.49171425615434	6.82241480182832	6.36524474397246	6.33021407627403	6.3002299108987	6.52931288044752	7.13185436752891
ENSG00000174547	5.76021886015689	6.20866758977087	5.35423799153185	6.63500477447013	NA	6.40198472528103	6.06290539410472	6.61928358115727	6.08118255052926	6.37743667326211	NA	NA	6.46161129046396
ENSG00000123338	4.98551082986087	5.50257159965934	5.48691278455126	NA	6.47183376466124	5.73229542883868	5.70024083275884	5.3169240416885	5.09719457312077	5.43228579522071	7.15498365103922	6.12805781400104	NA
ENSG00000125843	5.33515689953474	NA	NA	NA	NA	NA	NA	NA	NA	5.36926195136134	NA	NA	NA
ENSG00000054219	NA	5.65576075627611	5.29515761835592	NA	5.26023972427306	NA	NA	4.95958843763149	NA	5.07426222192216	5.46267501288835	4.91734073880317	NA
ENSG00000124145	NA	6.42183460372306	NA	NA	NA	NA	NA	NA	NA	5.93437898031853	NA	NA	NA
ENSG00000112210	6.1793637801961	7.55861357829527	7.01137368793334	6.31844394886866	NA	7.04273643604512	6.24382196272975	6.54581685975208	7.50366196180673	6.26426039158698	NA	6.44429174220177	NA
ENSG00000028528	6.92213739595405	6.77979689830659	6.84002765360079	6.50530516716086	6.43421425321133	6.6096203802355	6.66786673001629	6.66226339810515	6.65085841512424	6.53511095638171	7.14669279866032	6.77354203112926	6.53058921455484
ENSG00000142552	NA	5.39412571255686	6.14364367452879	NA	NA	NA	6.99060525345996	6.13634634295594	5.67915480064285	6.20457317063883	NA	NA	NA
ENSG00000163818	6.17561187670299	6.604652993386	6.21139910823709	6.58285327758216	6.35351915772034	6.15064352255587	7.39965297095476	6.11950852648879	6.30191271929759	6.63516418344228	6.34116825677988	6.33843894633601	NA
ENSG00000124104	5.51697438041582	NA	NA	NA	5.67700208566554	NA	NA	NA	NA	NA	NA	NA	NA
ENSG00000140043	6.76432748486319	6.44894950569435	6.15598874101803	6.81452159164715	6.41146725735896	6.90209547867775	6.71798199972675	6.35691729809278	6.52748951399085	6.71281609250323	6.13027381328608	6.45227690015139	7.0299733469847
ENSG00000109180	6.7432466830064	6.76647498257583	6.47766992477587	7.07765532854926	6.69955749892577	6.79835683074317	5.87745711889262	6.51265949171038	6.43804348502306	6.42767147412504	NA	6.16908741842921	7.34302402120035
ENSG00000168961	6.02942436405802	6.64385774525692	6.46142068818471	NA	6.69775344705806	NA	6.59167118486438	6.54690626915635	NA	NA	7.23472509643173	6.5905842165311	NA
ENSG00000257727	6.83125438707004	7.13696695139515	6.28659457268796	6.9953612808115	7.34218782607002	6.92506063450512	7.34052395565541	7.0197298274624	6.83990631723623	7.23369853620336	6.1093351447367	7.43405625293304	5.80056119628879
ENSG00000137513	6.48804266217037	5.59951029295672	5.39936300814813	6.24217072928482	5.44046834657767	6.02206486725025	5.81782042276355	NA	4.74372325042442	6.00472885798037	5.61747345522749	5.52302431460128	6.26541169600127
ENSG00000196655	6.02394394999993	6.18371945538003	6.3810748206627	6.18476463405405	6.39272603308583	6.49164749617778	5.94877526104949	6.51072133259036	6.04133920616634	5.74074474066387	6.43612779562507	5.95497040204228	NA
ENSG00000149541	NA	5.60963545293881	NA	NA	NA	5.52903195965171	NA	NA	NA	5.91425835705385	NA	5.2289099482007	NA
ENSG00000163798	4.61567655983325	NA	4.40301609055735	4.25229360893458	NA	NA	5.93337153937725	NA	NA	5.4492240821763	NA	4.4169566869873	NA
ENSG00000204084	NA	NA	5.34099330616469	NA	NA	NA	4.73578089669137	NA	NA	NA	4.33587841295871	NA	NA
ENSG00000172766	5.03486899636113	NA	NA	NA	NA	NA	4.85458084664498	NA	5.03358969386953	4.44453312761192	4.92242329812554	5.01770596408772	NA
ENSG00000101986	5.65530544474579	5.04955866034571	NA	5.1423573884696	5.55370538417947	6.10779687848535	7.20664357798623	NA	NA	NA	NA	NA	NA
ENSG00000125630	4.54743008581827	NA	NA	NA	5.17796110251543	NA	NA	NA	3.92860547692144	4.9006460159061	NA	NA	NA
ENSG00000136897	5.26554889912032	6.48143185576878	NA	6.03869545546514	NA	NA	5.57494677778841	NA	5.36828869538512	NA	NA	NA	NA
ENSG00000088387	4.67451483003769	5.05847114516597	5.48941999735858	NA	5.28778298089206	NA	5.10986387387243	NA	NA	NA	NA	NA	NA
ENSG00000120948	6.80574525347054	6.41056928299421	6.86368980969966	6.6307548455824	6.79659121299248	6.84475229342206	7.09764438163948	6.97502040969432	6.81788688107409	7.19128313488351	7.09839484097408	7.00778279442962	6.80439174326206
ENSG00000112159	4.66847910293259	4.34118665650106	NA	NA	4.66724279669719	3.93200232266335	5.21592945059938	NA	NA	4.80180237764958	NA	4.41212198452681	NA
ENSG00000143742	6.72451343744146	7.06615828581249	5.87145763256651	7.03522155379405	7.2375808030691	7.24478402033335	7.56130053426698	7.45630201197366	7.13994733158632	6.26973867074343	7.00178006827082	NA	7.17160202798392
ENSG00000113387	6.93578423702395	7.35138098692032	6.42074775868137	7.09019026659376	7.33399866582606	7.01417091521314	7.42181809800689	7.59796400701757	6.9822852974275	6.89258615972325	7.56996777889169	6.89067107832884	6.33109964210181
ENSG00000120699	5.36522583152862	5.86100351912313	NA	NA	NA	NA	NA	NA	NA	5.20774217875585	NA	NA	NA
ENSG00000158435	5.71924010872421	5.1425199473411	4.97162250024979	NA	NA	5.23882756114698	5.81983803189664	NA	NA	5.41421263149528	5.21015665809868	5.1867859555889	NA
ENSG00000170043	6.33904855173659	6.06536258490202	NA	6.08871832915715	NA	NA	NA	NA	6.20936510309225	5.76137897559579	NA	NA	NA
ENSG00000187736	5.52950735010904	5.86273064900657	NA	NA	NA	NA	5.30263568215776	5.67613471314076	NA	NA	NA	NA	NA
ENSG00000149257	7.35309037534852	7.14293046031381	6.69080889147133	6.80318539679647	7.06307271649453	7.55221233399897	7.63880897464896	7.20222632002564	7.26694957121201	7.72826291602623	6.83653425447796	6.85213799703044	7.27089045974543
ENSG00000131504	5.98015285558399	5.86039036428622	6.05003801636791	5.93335589811484	7.01848940168683	6.10054825291074	6.00810191027888	6.08700798961264	5.92735836770611	6.07952424997425	6.87063650278032	6.79544824441979	NA
ENSG00000081307	6.68484689550241	6.40703832808605	6.42020495845122	6.06060591844873	5.49820025877092	NA	6.33237845660839	6.2116792527029	6.33177683783977	6.15387755812742	6.75861038316233	6.53594136439738	NA
ENSG00000135919	NA	5.91075076330337	5.71412966149186	5.98336858730587	NA	4.07184732107869	6.53390480397095	5.70577951185349	6.41381152058399	6.68543306914122	NA	5.17415277045795	NA
ENSG00000120925	6.42701520590799	6.41809280733241	6.06037113790308	6.45276489784848	6.44056668111376	7.00410909691776	6.3417704427665	6.02183563157401	6.45980402195215	6.42855599902614	NA	5.91134964968604	6.20289983791812
ENSG00000141367	8.29839263964562	7.9101600240624	7.94776071794497	7.69088477405586	8.3165215255372	7.96439577497031	7.93671405983906	8.10464667274188	7.93495112913456	7.99655035979665	8.13071862007301	8.25339826600372	7.19727262775795
ENSG00000186432	6.42584491447511	7.05988480090276	6.81355509430329	6.1182545608113	6.59337837475419	6.8845462749679	6.64810570971366	6.4816932183082	6.84400155452459	6.07425475686684	6.73743644373107	6.22078404241448	7.2348390924801
ENSG00000166947	6.07327833563583	6.25239813387883	6.32289841130207	5.67623175393107	6.00144333276315	6.04966212018592	5.07393092739313	6.176658446127	5.81906373874807	NA	5.96552974423795	NA	6.8807394665249
ENSG00000129128	6.55337801628645	7.03378584463335	7.24605887495382	6.83640474632575	7.02859807970165	7.51465758918049	6.72601566577076	7.40165947074254	6.59961594235587	6.62607032968467	6.00333275680137	6.92459644972357	6.21215698491725
ENSG00000124333	5.76509185451026	5.83236050115754	6.15018431275145	5.90441544003002	5.82814624751499	6.29655970885295	6.05990240700585	NA	NA	5.8596072181433	6.02880055699564	5.79655330538848	NA
ENSG00000117394	6.01666949718679	6.29945035800613	6.47842876208227	5.78862978896024	6.17163388560644	6.67750063246466	NA	6.61003998920116	6.22898391275377	5.62360706639174	5.993566596964	NA	5.69510590737254
ENSG00000163131	6.22264292935745	7.20778949849483	6.59444625450204	6.8916749689821	7.32111553453365	6.78294448606505	5.78705470646815	6.47513943802115	6.43758800328865	NA	7.58773103967541	6.67413072979982	NA
ENSG00000182872	5.02758389930429	NA	NA	NA	NA	NA	4.81257092556759	NA	NA	5.80380533873321	NA	4.93202336979324	NA
ENSG00000099864	NA	6.32356475597467	5.59400982146169	5.43811355042294	NA	6.33996319374244	6.67546090722391	6.05134059882589	5.74568548395715	5.74561349231016	NA	NA	5.89888449310021
ENSG00000049245	6.01728382156002	7.35451662297442	7.09240954484162	NA	NA	7.60772135290182	7.56534459359914	NA	7.8388330631903	7.37290157296673	NA	NA	7.38455578610536
ENSG00000109743	NA	6.87078036222645	6.04390048359234	6.17521563501308	NA	6.41960452949625	6.81413517210663	NA	5.84263475846872	6.61446982817838	NA	NA	NA
ENSG00000183624	NA	5.55515912734701	5.45681916198896	NA	NA	NA	5.49699503434429	NA	NA	5.09637128508742	NA	NA	NA
ENSG00000071282	5.98010259574272	5.98877114372785	6.8785361238821	6.3596137348123	6.55178178627836	7.17076804665292	6.36153230598842	6.12621449447203	6.82446314232647	7.19813813929563	7.65673951862521	7.05786585791803	NA
ENSG00000165527	7.15315054543819	7.22526416075085	7.41711872209869	7.48093638133158	7.7417669623728	7.46567140504678	7.12193879181442	7.2680456021668	7.44766763047856	6.8836665109304	7.43970730649669	7.56617335704841	5.97642251301822
ENSG00000161011	6.65206252493357	6.10600497707449	5.24947735973105	NA	5.89514986548703	6.23098041482543	5.6773475524071	6.64512724457687	6.02974389685264	5.95439365491506	NA	NA	6.44313856178939
ENSG00000123607	5.04493063027087	NA	NA	4.43219919249324	NA	NA	6.1434394214701	NA	NA	5.14363632870895	NA	NA	NA
ENSG00000167965	5.73778879170967	5.88479802481582	5.42806054495578	NA	5.93287331013128	NA	NA	NA	6.13229671130388	5.45021960631849	NA	NA	NA
ENSG00000187796	NA	5.71109180092171	NA	NA	NA	NA	NA	NA	NA	NA	5.13803662952548	5.82113635574691	NA
ENSG00000053371	7.93257427164574	7.32419153988292	7.45803583221708	8.13371599444282	7.56840103833153	7.35374465155244	7.63271700480925	7.56076501467637	7.82976739146335	7.71652685532327	7.5060342310132	7.62847821326687	7.19495140191432
ENSG00000170296	6.99727989845053	NA	NA	NA	NA	NA	6.9300560387899	NA	6.80438403817953	6.72878219743633	NA	NA	NA
ENSG00000106541	4.33599917760813	8.50080090709753	7.85793348567996	6.67796659973237	7.98162404266783	8.29430509544261	4.96847586797742	7.28437405694791	8.18423138536377	NA	NA	9.01151308355584	NA
ENSG00000158186	6.12039568035565	5.33809308890687	5.05482798169488	NA	NA	NA	5.64076082329988	NA	5.66131636242445	6.01793438821363	5.17769846321422	NA	NA
ENSG00000184007	6.14638373378175	6.58226296246225	5.98322283599794	NA	NA	NA	NA	NA	6.66083044812003	NA	NA	5.94418067503555	NA
ENSG00000122378	6.40114363879716	6.26591460824687	7.65012776418205	7.23104312762064	6.91091690310621	6.86792149384388	7.21136631132568	7.08802911819035	7.10429935829584	7.35171506484355	6.33261372288245	6.46146287593698	6.89014305497506
ENSG00000122824	NA	NA	NA	NA	NA	NA	5.95751579272682	NA	NA	6.03671676559163	NA	NA	NA
ENSG00000104332	NA	6.30079450457299	NA	6.94594391882563	NA	NA	6.80124117697344	NA	6.67714125264829	6.6173402190766	NA	NA	6.37852613663862
ENSG00000164597	5.97278732418434	5.57993925400638	6.073164021831	NA	5.79800860951712	6.21221828565187	5.79504132779745	5.92288442341323	6.39820163323816	5.87873097939355	5.35379858877015	6.42195611098514	NA
ENSG00000005381	6.11686661940046	7.09794957548174	6.11308972326896	5.73521101413816	7.47592242878727	7.70160182701041	4.75707849708336	6.32812899508976	7.01904359102799	NA	6.73085525903646	6.73200264513588	5.40342804751525
ENSG00000124570	7.8459430195588	7.780345071856	7.55282924682146	7.65558905158291	6.92785021810363	7.46041437332386	7.67344260315922	7.68897804494022	7.82688951626425	7.83292508061076	7.99704809635437	7.91834501901904	7.87026299190136
ENSG00000188313	6.04519013013944	6.88828698079577	6.12463840221137	6.78849598006704	6.34365506826958	7.05868451425676	6.29059027428304	5.97378487250793	6.62435499997701	6.04480045202382	NA	NA	NA
ENSG00000101323	NA	NA	NA	5.99044946792217	7.2036162887837	8.38053782594949	NA	NA	NA	NA	NA	NA	NA
ENSG00000156261	7.57840128369603	7.30184915721726	7.52024285416902	7.34739569217703	7.64878826063731	7.5751025660079	7.71832551339909	7.39960958672193	7.42068631106628	7.42405752893866	7.13193210597227	7.21435219353092	7.46333480901986
ENSG00000107581	6.79086096283999	6.81521195693142	6.43404630089127	5.66702212820405	7.30673918021948	6.6522235976663	6.93843883187812	7.13638162474421	6.57875692769608	7.1670767679836	6.88977909315947	6.61059317533661	5.63770519009727
ENSG00000124486	6.18034614174789	6.09017365048097	6.35685924179201	4.37908724022691	6.35556945764684	5.31801776920374	7.00868729284389	5.13645956015217	5.55500446228586	6.36075062628777	NA	6.34180960208767	NA
ENSG00000100296	5.06393352416304	NA	NA	NA	5.94069948420124	NA	5.46066669915037	NA	5.18641691765424	5.88766966587228	NA	NA	NA
ENSG00000110619	6.18235402523522	6.77424196903218	6.87594466741798	5.01749586118152	6.44670602836936	5.93433865966547	6.47411900560748	6.70218527522398	6.59539206372722	6.35284369151293	6.74205210334929	7.02268626303006	NA
ENSG00000159335	7.21031073140242	7.31179351171616	7.61848717975394	7.62771659774268	7.90863274884734	6.8478831677337	8.01785021036646	7.45772949615124	8.25467475283198	7.99747806423231	7.58206507130279	7.27217937080702	NA
ENSG00000085872	4.93265262616542	5.30115898715112	5.37383652176681	NA	5.41659424912611	5.00949820838916	6.29255615022332	NA	NA	5.83396363990475	NA	5.45376028200728	NA
ENSG00000100147	6.41522020841832	NA	5.84761012887133	NA	5.93124398731363	NA	5.72895652992363	NA	NA	5.50021978562942	NA	5.40755676011144	NA
ENSG00000013503	4.81690283912288	4.46295479277914	NA	NA	4.6260289642574	NA	5.87508284474114	NA	NA	4.44631196140546	NA	4.86310493117553	NA
ENSG00000118508	6.5131676646889	6.5204983110108	5.68172331025161	6.00709140471404	6.44183964911814	6.99874330885139	6.11966369336506	NA	5.87179328940518	5.66347369149557	7.20464189115411	6.45146332870278	NA
ENSG00000130724	6.59314145093107	6.43021056884327	6.55576849396792	6.59929033094414	6.41849432602484	6.34248596636758	6.69833623098221	5.73801156546908	6.62559364424698	6.52996108743756	5.94984112375634	6.3322548208976	NA
ENSG00000152601	6.11210205477089	6.78012142417534	NA	NA	6.67616893550382	NA	7.00682485078637	5.99399962995663	6.21250742647386	6.07384650476744	NA	NA	NA
ENSG00000108671	7.19927770024065	6.93909024706255	6.94970367215916	6.86974894184852	6.83581082842744	6.78016277119112	7.05587279070544	6.99094800627842	6.67506099308172	7.07459093626346	7.41491795719587	7.11145402859426	7.33996342663763
ENSG00000132437	6.03530966326197	5.33864459967569	NA	8.14951618415325	NA	6.4327564146336	NA	NA	NA	NA	NA	6.53453547196379	NA
ENSG00000185070	NA	NA	NA	NA	NA	NA	5.80009007819623	5.79163666945468	NA	5.34556985978011	NA	NA	NA
ENSG00000163466	7.44290475433137	7.64150941194116	7.29266467380642	7.76653092710682	7.23668507866807	7.88059878276877	6.40615011681077	7.18483014293993	7.83361810447787	7.44839668327211	8.24086306360095	7.75303375662029	6.53981706572039
ENSG00000100711	NA	NA	5.77057628638892	NA	NA	NA	5.82461316496518	NA	5.51255325037878	6.22211925912562	NA	4.96327229703495	NA
ENSG00000123989	5.08689347130946	NA	NA	NA	NA	NA	NA	NA	NA	6.16492065101863	NA	NA	NA
ENSG00000175662	NA	6.42323092764806	6.21730239557199	5.50297543781789	NA	NA	NA	5.34102073041663	5.8866432121683	NA	5.18356382642441	5.00562150394858	6.47823372280443
ENSG00000130768	NA	NA	NA	NA	5.96876600061576	5.76518753623066	NA	6.28017998303381	NA	NA	NA	5.20862563629229	NA
ENSG00000071626	6.28622164618662	6.7792588040826	6.80958683933889	6.14466999474092	6.42085775274412	6.87425500795926	7.11920787262144	6.75333635030882	6.54166131906973	6.5137998619955	6.71242912475794	6.5824074186219	6.59371913146053
ENSG00000122971	7.41585907844949	7.46616990162068	6.3718504524132	7.72219167711589	7.44512321835217	7.03641661698206	6.2900463396278	6.88671984486346	6.46237088944198	6.4411142817483	7.5229724481849	6.98260979842514	7.93899916247853
ENSG00000088827	NA	5.39529633816874	5.55592741320341	NA	5.78143661703823	5.35639956868437	4.9548817284251	5.01206052149198	NA	NA	NA	NA	NA
ENSG00000115419	7.19439855290568	6.30817552498233	5.93119696809184	7.68194166178156	6.83533207328478	6.88760516634692	6.1226208646557	6.5620680692893	6.14047561817349	6.2033582975314	6.29807809201835	6.2044660383957	6.34849576445715
ENSG00000106397	5.98974673149592	6.1283752743632	5.49570756909542	NA	6.24454422811707	6.3069573062251	5.97604941082671	6.01762408320702	5.96291620755738	6.87597647621021	6.2215098164414	6.46089051892749	5.54556808875718
ENSG00000130175	7.91365719020385	7.83787721445089	7.7130821663353	7.60877475764379	7.91092229091826	7.4192615241494	7.98127395896078	8.03191776010693	7.82858113842993	8.14446293379048	7.74569237177911	7.95337093616329	7.69977281611069
ENSG00000244462	6.06136458834987	5.51853555956143	6.24533903513443	NA	NA	5.77945980808381	5.96541084440047	5.65390599757129	5.72054907710635	6.30081945045869	5.80538741192267	5.90434291832324	NA
ENSG00000170191	NA	NA	5.40708661209534	5.32551398807999	NA	NA	4.74441036417875	NA	5.04581715863019	4.99896424039789	NA	5.01003887473384	NA
ENSG00000105364	6.18107145782262	6.33202367893474	NA	6.39966867865156	NA	5.87844081060367	NA	NA	6.10571460952845	6.30348362899923	NA	NA	6.576078990164
ENSG00000173992	6.72362342740055	6.94453441937913	6.81498076507261	6.53546417576504	6.19695171350143	6.19969386317469	6.85112609400002	6.9501680345657	6.35848814985916	6.53905178053013	6.53299379453091	6.43613064905383	6.64368954916202
ENSG00000132199	6.39464426873532	5.69086478639903	5.5710725832144	7.03877414251559	5.35673382483577	6.74993378864392	NA	6.19810655875862	5.98232406554949	NA	5.9950678733532	6.11525113271618	NA
ENSG00000103653	5.63565073098763	6.12650240870966	6.2728995078937	5.53996418306008	6.8697544253511	5.68034573708174	6.06134162015829	6.90580661408254	6.6856736337479	6.01813676698942	7.66888250288329	6.90824949439397	NA
ENSG00000151116	6.2761261877843	5.6977603471335	5.81838379924031	NA	4.86862300551919	NA	NA	NA	6.35902485181082	NA	NA	5.6315904813043	6.1346551885804
ENSG00000169057	6.6075315683507	6.78324662653971	5.384364665005	5.87826226048563	5.32688094832151	6.90611791300573	6.59254159455715	7.50617954992572	6.97318939526378	6.65660954234642	6.3814159378481	5.39747365724391	7.26914180236751
ENSG00000162599	5.95378867593723	5.66714816284874	NA	NA	NA	NA	6.15166325557038	NA	NA	5.43866911805491	NA	NA	NA
ENSG00000102218	6.1669035238718	6.01124595850638	6.0927497022958	5.53744065150791	6.42934656481263	6.22625522535193	6.08885156661916	6.53848344535063	6.10381190194215	5.82875510902984	6.72327248054916	6.10539909232566	NA
ENSG00000130299	5.33167019053261	5.12612560690749	NA	NA	NA	NA	NA	NA	NA	NA	4.96907044266408	5.49983028428789	NA
ENSG00000169896	5.24543863403577	6.17914521276656	5.85483102811618	4.58511031141391	5.93339383014749	6.16400094766134	5.28914818732522	6.44686926280789	4.77937678140047	5.35260101057971	7.00783981326804	6.20675204001782	NA
ENSG00000196975	8.16171436158689	8.13568733846557	8.75880592651189	8.8466255319894	8.15059743193337	8.51520225655554	6.91976717934708	9.29125079476213	8.59190998244069	8.42937137115137	7.93013490602454	8.26680116202602	6.95112584778439
ENSG00000035403	7.88152497664763	8.79856307350898	8.45619321960191	7.52758090505564	7.92816922504472	8.34876659780131	8.14292675328841	8.08844063453828	9.04059968057059	8.47367964825767	8.36015341540499	8.04975985184871	8.62305932238646
ENSG00000110700	7.28292052175	7.0279265485479	5.48094906508414	7.54941780187989	8.03743688056721	7.97460146411469	7.03152489410162	8.02583543740673	7.07756647223648	7.37108413693374	6.46186000686242	5.64468644507168	7.62457518599141
ENSG00000173221	6.1869871855896	7.48313903172965	6.81843589061616	7.78742804345888	7.81258404819265	6.97691596873782	6.64214284047268	6.76905910103534	7.22230953522206	6.87093619174931	7.62621665074844	NA	7.64318920984182
ENSG00000111335	5.37361072831293	5.29722615125404	6.5670336092552	NA	6.64080512269683	5.99544653787618	5.23113090152555	NA	5.74721990304542	NA	6.07480907725603	6.02292525217751	NA
ENSG00000213585	7.80881765565415	7.7791366513799	8.00920438020809	8.44832566969242	8.11973507750524	8.05297687497854	7.1285492176021	7.70887281937248	7.87597672948005	7.33600848877346	6.4985768347623	7.25699708075696	8.93416949057957
ENSG00000164347	5.64752395233575	4.78200998804512	5.82339921149571	NA	5.24913934916198	5.66919160184492	5.22261125208398	NA	NA	4.84817187801345	5.22904305265089	5.96875868652791	6.08524405088816
ENSG00000084764	6.13580663677011	6.10255915468594	5.96777406340313	6.01771755028265	NA	5.60602458805457	5.86435580446609	5.64568501073571	6.11639666119691	6.33230371831375	5.04422658109766	5.45573027576569	NA
ENSG00000185650	NA	NA	5.43411810338164	NA	NA	NA	NA	NA	NA	5.02452964166404	NA	NA	NA
ENSG00000061987	5.37533821335518	6.33273289678405	5.93246950097528	4.84185063620754	6.209732337857	5.23191934183188	5.63187409150861	5.1166796111061	NA	5.42962106272108	4.71950726060917	5.99344691879603	NA
ENSG00000130635	5.28391152630373	6.17749533090074	NA	5.01751261431989	5.56652603028861	6.38144236436086	4.80989004392845	6.78222537688331	NA	NA	NA	NA	5.82470468591453
ENSG00000179889	6.23963877922077	6.72364181967787	6.39636778307569	NA	6.32197224829851	6.1584454573376	6.86060400051971	6.6108503480802	6.28907981279277	5.44843376969546	NA	7.35559225639923	NA
ENSG00000131495	6.23258956275479	7.39038844446709	6.22706037909387	7.31784478267955	7.17269261160014	6.89628277565254	6.59248850216909	6.79848808080217	6.91566333488088	6.29157378629197	NA	NA	8.33878778464806
ENSG00000136279	8.22605339284573	7.66341923460968	8.698419929403	7.70724784784121	7.39578832123126	6.89499053001485	7.9290526936248	8.21065496773575	7.49199271594272	8.06505855705958	7.89712375295938	7.30057617926161	6.71469186850406
ENSG00000140403	5.27831908917881	5.60298507508354	5.40535294639197	5.42427609106253	NA	NA	6.57918499784461	NA	NA	NA	NA	5.64274950620652	NA
ENSG00000128284	NA	NA	5.37821244295521	NA	NA	6.19365619465253	5.54891834384199	NA	NA	NA	6.34884067249253	NA	NA
ENSG00000166589	NA	NA	NA	7.02255410459779	NA	NA	NA	NA	NA	NA	NA	NA	NA
ENSG00000164764	NA	6.98136130604574	NA	6.40919754634813	NA	5.86442241760544	NA	NA	7.55008929132511	6.11505617771916	NA	NA	NA
ENSG00000108406	NA	NA	NA	NA	NA	NA	5.28569113325801	NA	NA	5.00202226952303	NA	4.8874937755009	NA
ENSG00000149923	6.22959214666452	6.1081511142067	6.32757744070947	6.02645752137559	5.9187733901597	NA	6.15887382687042	5.6649239309949	5.40326330281072	6.1445666284029	6.34867921472431	5.92262296552482	NA
ENSG00000145819	NA	5.49007738382462	NA	NA	NA	NA	NA	NA	NA	5.45864962173908	NA	5.16009702303738	NA
ENSG00000173546	4.34135537486371	6.87166694115906	6.5865077510254	4.71478288515963	5.6080259777528	5.96764068009172	4.11275825580933	4.64618373220456	6.27834881902168	5.42327793140994	3.71461338197316	6.22735657692859	NA
ENSG00000083845	7.17565883924662	7.54333717550313	7.239804736253	7.61153654249584	7.6454313964586	8.19765190104089	7.05195941526051	7.94861851250871	8.09340065104679	7.52379081322169	5.95944790233975	NA	7.50660207074337
ENSG00000116754	5.83773990989265	6.35499994870725	NA	NA	5.86559400053857	NA	5.88090600194847	5.78521357532008	NA	5.75769997481312	6.0131561757438	6.0331460048872	NA
ENSG00000177119	5.394913434041	6.24807348785895	5.3309629896622	4.87510145010559	5.64031863160836	5.40902677955304	5.68323734458153	5.2138001273516	6.17551852757764	5.85068707955307	4.78422412786643	NA	NA
ENSG00000170242	5.11499909485731	5.53274685927025	5.82140344053175	NA	5.09902491058379	5.29887766758091	5.90402175113507	4.84286216978062	3.82933761711091	5.77137702981637	5.62701142094214	5.1987433700406	NA
ENSG00000132382	5.63835944840148	5.39182020098882	4.89605747948445	4.6266434573462	5.65391494067218	5.36605799455901	5.98216695796456	NA	NA	6.09682549455175	NA	5.72551856193063	NA
ENSG00000069509	5.4168733997768	5.19554236746108	NA	NA	NA	NA	NA	NA	5.2775544328279	NA	NA	5.95961530708804	6.15705770092684
ENSG00000143409	NA	5.7754703039702	5.50634506150533	NA	NA	NA	NA	NA	NA	NA	NA	NA	NA
ENSG00000100997	5.29184559567324	6.06731379142755	5.61265633471296	5.76601929111181	6.29800991360292	6.06149776770151	5.55885921930205	NA	5.93815461676588	6.2727247134463	5.94449974830462	6.32424527225438	NA
ENSG00000112305	5.609914410086	5.61305945750639	NA	NA	NA	NA	NA	5.51976465880046	NA	NA	NA	6.1125661077677	NA
ENSG00000144674	5.64176336399817	5.46853541634785	5.48778730941348	5.28788935125515	5.8380791443884	5.32067794283668	5.6685835588799	6.02894523115698	NA	5.55171230407269	5.2105267639205	6.06415034833272	NA
ENSG00000142949	4.67791705232803	5.91878001193823	5.88507252040112	5.21905964631139	5.63048261357372	6.01800575076047	5.21416719852044	4.85298435171258	5.09753127872736	5.75854755703032	NA	5.5278960009674	NA
ENSG00000082438	5.67539738797653	4.94965398356434	5.54737490587461	NA	NA	5.71925600572157	NA	5.23291848994893	NA	NA	NA	5.32494394709295	NA
ENSG00000239264	7.65372512522011	7.94119344369055	7.53288949598517	7.30120458809532	7.66396679313043	7.7593135853236	7.71372846111974	7.72871892931956	7.43262450891633	7.42751789530009	8.04509379725783	8.50385255488531	7.08759327055228
ENSG00000164877	5.22448126530363	6.38389096064163	3.64949105121254	NA	NA	NA	NA	NA	NA	NA	5.18719636154637	5.7952810894739	NA
ENSG00000147224	6.6467256931101	6.79294819876088	NA	6.73432824654684	6.4351957371589	7.28211292755245	6.99026138042379	7.48870702620367	7.10671487367067	6.68134047325742	NA	NA	NA
ENSG00000197345	4.85405085679899	NA	NA	6.10984044827073	6.17306546714199	5.7953978465989	NA	5.9502825873289	NA	5.61523586546674	NA	NA	NA
ENSG00000106804	6.65390705823965	6.87907492715376	6.80954550912123	6.72558146715474	6.5112309787979	5.97381867009838	6.28983929720536	6.11543393275615	6.54416197831669	6.52051597001952	6.58264128802776	6.20661790190847	6.23893260445332
ENSG00000049323	5.24498418814299	5.86811081654553	NA	4.90649445819325	NA	6.13970275222067	5.32783681107887	6.06868028106199	6.14621220083067	5.47596865342018	5.20228554013264	NA	5.68932044580957
ENSG00000058668	7.02583739130139	7.72773551349832	6.85261306610989	4.73256730022207	6.70042218829617	6.74885456287485	6.96209035032604	NA	7.36922253662307	7.18732810662527	NA	6.45865609719396	NA
ENSG00000178035	6.46702657956977	7.05053033053633	6.82479274395064	6.36674391636623	6.54020723650485	6.64087355470223	7.12535750771129	6.81059984210786	6.50479917778918	6.96809014738327	6.06173682564086	6.57340159171289	6.35337122234741
ENSG00000109861	6.30088027211506	7.01884627540827	6.80820354172492	7.42909119923916	7.38193832688971	7.10127244256123	6.60934984708341	6.44547955471828	6.02012704194448	7.04178377969009	7.39281341454997	6.74862074744951	NA
ENSG00000100445	7.1022676698496	NA	6.84003771547403	7.13926165212967	6.57682547588548	6.20952067522412	6.48971165999883	6.05827202804849	7.07582646498865	6.12281994635081	5.98140761802109	6.1329600306221	7.10637411978398
ENSG00000164830	6.07425458170246	5.25058469895052	4.78100548603908	NA	NA	NA	5.46533194028617	NA	NA	4.65308407295515	NA	NA	NA
ENSG00000157765	NA	NA	NA	NA	7.03244012176808	6.82887965009627	NA	NA	NA	NA	NA	NA	NA
ENSG00000123240	6.17684140930781	6.01489845614974	6.13506074610789	5.19036445904892	4.99454802461156	5.57430539774431	6.60615761155953	5.77119460476219	6.09220237755929	6.61358860571723	5.84874293880512	5.92098590473191	6.96704932714071
ENSG00000005421	6.59509697603094	6.8477014283284	7.16520284542498	6.57396155494248	7.00528012527924	6.46906420976678	6.31870589325572	7.50130261617911	6.51871028131343	6.49791298569148	6.39289445324735	6.18744078853436	NA
ENSG00000174373	4.25515185098893	NA	NA	NA	NA	NA	5.19818053020016	NA	NA	5.46994739467878	5.25791144059822	4.07798907149697	NA
ENSG00000078369	7.30369705043488	7.78177294576738	7.31371498435939	8.08371655876486	7.73054901664702	7.79875642498348	7.77469370166608	7.55693671800472	8.08805416168753	7.78483985744447	7.52082908791965	7.16327105187838	7.80597191181286
ENSG00000165072	NA	6.66302473733287	NA	NA	NA	5.40626236279541	NA	NA	6.39907184345028	6.2782691037675	NA	NA	NA
ENSG00000130985	7.8798791127209	7.81061167065479	7.74066388812489	7.42520590425324	7.87021340514609	7.61496778516799	8.18010482130737	8.0193494948111	8.03549261811906	8.26538653723289	8.11054769410112	7.87572688708897	7.46530293805388
ENSG00000136827	6.52853596187013	5.33391269442047	5.9093882381388	NA	5.7207003619902	6.20187022734825	5.77999082228022	6.2210030364282	6.13462772633777	6.05989995327075	6.22259059961695	5.82421614506979	NA
ENSG00000125779	NA	5.18761494970738	NA	NA	NA	NA	5.56418427085064	5.44695227809667	5.4108781369051	NA	6.04186913730968	5.2551814073406	NA
ENSG00000130649	NA	NA	NA	NA	7.32110108164142	8.09542026651361	NA	NA	NA	NA	NA	NA	NA
ENSG00000150625	NA	6.08617078060362	NA	NA	NA	6.36217710167353	5.65363519398765	NA	6.45434924354837	NA	NA	NA	NA
ENSG00000023734	6.93771424111116	6.94707711934414	6.58794550408962	6.46871912104479	6.78579658522171	6.10638123199005	6.70278800569462	6.39673602854038	6.73944931366486	6.8867412604529	6.82766850825769	6.99406746995791	6.38510410198721
ENSG00000068383	5.33158924095514	5.65082359660326	5.706692892304	NA	NA	5.60787463781717	NA	NA	5.79732110825994	5.82845179226195	NA	NA	NA
ENSG00000105254	6.74879641564646	7.24013114972325	7.00475890605702	6.81499330688394	6.31560139600942	7.02791269151048	7.15292433885728	6.73705304898253	7.37399442447529	7.10623472439571	7.0438647293171	6.64650111094584	7.31510284389384
ENSG00000125944	7.25536308655122	7.05150124581228	6.76697506994289	6.33503474883364	6.95455033202156	7.34303242719771	7.29338459660604	7.67061648409274	6.88240982013588	7.76558376502746	7.09772381967883	7.24786217391749	6.19389618583494
ENSG00000101558	7.55611552156106	7.08061958280417	6.76937504302503	7.34948536999759	7.34085057145791	7.68304754031775	7.6070471703211	7.08049153036584	7.52648064892949	7.31855405833295	6.88540057500259	6.7756763091957	7.98114210473325
ENSG00000153310	6.91794412928737	6.9077891880268	7.24459277807322	6.67159007835567	6.69382887837012	6.99137776634492	7.07429012366842	7.07337879352948	6.99428981748704	6.90771791141904	7.84803888295983	7.02104392788675	NA
ENSG00000102390	6.64580551109292	6.9679353521169	7.10915869104506	6.62692085802167	6.75872542891483	5.85383022131177	7.07881895564294	6.4609436230702	6.72601218768939	6.60940722127625	6.69655000833938	6.78979863586906	NA
ENSG00000095906	6.32565642272016	5.81467556162677	6.1785650828263	6.36242226187876	5.87340747756145	6.70142370090118	6.13195236928633	NA	6.28241686016577	6.0196473850508	NA	6.05004853684306	6.37077421489799
ENSG00000105778	4.87187053542017	5.51781488663518	4.64895271722277	NA	NA	NA	NA	NA	NA	4.49264022667761	NA	4.99914445057674	NA
ENSG00000186652	NA	7.23132730037504	NA	NA	5.37136376174294	5.44665986641448	NA	NA	5.58464481370531	4.86426063392337	NA	NA	NA
ENSG00000144357	4.49426593730373	5.30765811425418	4.67328081456323	NA	NA	NA	4.39693646694494	NA	4.57342385836012	5.01384087287228	NA	4.79800517288566	NA
ENSG00000085832	6.12788188921092	5.99598431959468	5.39847345741596	NA	5.70653653919176	6.10407276679155	5.47649682909582	6.06377253211449	5.59855531346549	5.8979947316549	6.09644280855346	5.87646396118354	NA
ENSG00000076706	6.08833131204925	7.77481404524582	7.29407639507249	6.49255553923232	6.4439275582689	7.55362679641309	6.11822704187794	6.5586385351675	7.93619053360268	6.81735507255171	6.18235497013335	7.07445685263187	6.32466505304749
ENSG00000105223	7.35326130126638	6.87573059629842	5.79505510129698	NA	5.86442322248053	6.52548143233625	5.72372310619771	6.48645837051389	NA	6.60698947890052	7.54867066896254	6.82022284111844	NA
ENSG00000072832	5.26597283086083	6.24760971280943	NA	NA	NA	NA	5.7032192078613	5.28695394425809	5.83112959097215	5.49636047572895	NA	5.22524103390072	NA
ENSG00000170515	7.56385983627304	7.40125301452106	7.73080722294299	7.26148568064016	7.30156552175963	7.40302560934982	7.44280921832827	7.55343819245217	7.24792764378483	7.56668332188022	6.95493549317553	7.26678169523017	7.5124124729424
ENSG00000162366	NA	NA	6.67315953035726	8.09741173542883	5.80448769383851	NA	NA	NA	NA	NA	NA	NA	NA
ENSG00000204590	6.10192284614451	5.65113005956651	6.17781796097905	NA	5.60040908344027	5.48207377120026	6.64523963324411	6.26480997097708	6.00469508943166	6.4165513440945	6.01109209011689	6.13436187766532	NA
ENSG00000183032	6.64443858946784	NA	NA	4.97107324043457	NA	NA	5.36184423861642	NA	6.41016506234869	NA	NA	NA	NA
ENSG00000136631	6.21965887054646	5.87222137756167	NA	6.04749525407085	6.24545000791428	5.77931581524679	5.89657190100841	6.00155210047385	5.70024221252966	6.02474596252848	5.72489776531753	6.247455302535	NA
ENSG00000114491	6.85291220698661	6.17536542213535	6.76360220920756	6.34849840481584	6.19382821139296	5.93640935415105	6.623936242806	6.38421364424089	6.14664814058179	6.37450767474197	6.40855557744142	6.82039155095244	NA
ENSG00000072756	5.83489839128666	6.11845558862593	6.22976248444715	6.00251806518315	5.89028168861607	5.49716521662612	5.80696572607635	6.54707109305369	5.85903069575555	5.96470738818866	6.51276357861115	6.40235929782613	NA
ENSG00000091986	NA	5.38990169428923	NA	NA	NA	NA	NA	5.51072133259036	NA	5.71045259216284	NA	NA	NA
ENSG00000213145	6.88107637521197	8.13769070979218	6.74208594144615	7.42982453139642	7.03403359188617	6.98583515543528	7.56944539051624	6.72401252137274	7.3826421039138	5.77663648662578	7.18594539241862	6.16989114901796	6.55198443494056
ENSG00000108848	5.78073484072326	5.49856233661897	5.5314485777275	6.62394906814947	5.52355559169932	NA	6.42554352413853	5.81103401950774	5.92463725315249	6.08540275180145	NA	5.32798116180254	NA
ENSG00000107789	5.8967405700799	5.32380316144054	NA	NA	NA	NA	5.63141902217152	5.78496075790112	NA	5.99580233941095	5.63823692232795	5.594839741837	NA
ENSG00000104760	5.51699153844822	NA	NA	6.58311016184983	6.6138491647119	6.12949327540243	NA	6.94084824713716	NA	NA	NA	NA	NA
ENSG00000101361	6.17573636424672	6.62964139542801	NA	5.50642005098956	6.41237870493237	6.71511016814272	6.90399852036117	7.30216081836177	6.46951597784968	6.96882763520229	6.42089987977085	6.09122545537072	NA
ENSG00000169251	5.43031697988197	5.92747050358908	5.95869930376808	NA	NA	NA	5.13729464834473	NA	NA	5.10317563266173	NA	5.2653582571087	NA
ENSG00000136235	5.79046109860397	6.00297825595613	6.44569886891705	NA	7.48312023203827	NA	6.10093736139105	7.31051840670145	5.85347527804866	NA	NA	NA	7.62204214917534
ENSG00000167397	6.22592925967826	6.99632025148126	NA	6.82975694920834	8.37311555373538	6.25033881264805	6.40492833916542	7.02736940191573	6.73765982802534	6.78777759512007	NA	NA	NA
ENSG00000173193	5.00229568255493	4.73126113273233	5.46882843240829	NA	5.83217899648953	5.04816803906461	NA	4.44021824694225	NA	5.4747966488294	5.88795834446018	5.56278941815604	NA
ENSG00000018510	6.13678253162216	6.18390042837317	5.87326719552578	5.90927774278104	6.06568503673484	6.53544917770516	7.0719996839103	5.64422901368397	5.37558505540193	5.6202736534324	6.00519659937808	6.63799740045964	NA
ENSG00000075391	4.49795194048344	NA	NA	NA	NA	5.58510390690589	NA	NA	NA	4.18916539875912	NA	NA	NA
ENSG00000117450	8.53538226559187	8.58008182723361	9.01048021102418	8.96348866127051	8.7837919217438	8.80217114127819	8.69785742016816	8.55736079985657	8.78097994504713	8.62128459241617	8.98336775393117	8.72613416516856	8.41889126905896
ENSG00000143862	6.73727837013996	6.36812098422708	7.06557866734635	6.89279468616242	7.1173275768997	6.86245360765072	6.99058693773099	6.69361408203013	7.26913941895117	6.21628337780577	6.75300287873183	6.28774010718432	NA
ENSG00000143771	6.61999207539651	7.03759519132819	6.58145836449206	7.18053458714854	6.85794074149552	7.62823299568656	6.8321886913705	NA	7.17546715451647	6.66281044561615	NA	NA	6.24994320089901
ENSG00000187514	6.58160917644287	7.58528444111427	7.53671180504912	6.68086507666078	7.19896397573484	7.03032298111256	8.22106205662275	7.38619186489512	8.38345747200834	7.39767487561903	6.87018314003792	NA	6.02907352089002
ENSG00000175470	5.93571259818145	NA	NA	NA	NA	NA	5.6749391394188	NA	5.03834858962479	5.65866314245081	NA	NA	NA
ENSG00000139116	5.40543174196737	NA	NA	NA	4.94630277183876	NA	5.543987591055	NA	NA	6.32123648011763	NA	5.04621588611377	NA
ENSG00000116874	6.61917305732945	5.88206028253982	5.77830970589604	6.36385119996985	NA	5.77340419910995	6.1603335649624	NA	NA	5.58687251515965	NA	6.14698420145515	NA
ENSG00000129187	6.43735067038975	6.38597390549511	6.47520856949943	6.43257065810928	6.19240714184908	5.66574588698817	6.19004216448302	6.55668662127205	5.96447752523076	6.27416651019705	6.29469819386413	6.32436463779976	NA
ENSG00000119888	NA	7.06607037664275	NA	6.2371959541213	6.51198114624012	6.51352413701469	5.56873739986468	6.95045501062291	NA	5.65337965858874	NA	6.14857164915338	NA
ENSG00000110536	6.59698914552642	NA	5.50075228657785	6.49668504640009	5.8863216643662	5.18503764382979	5.85025492002877	5.50480412756827	NA	5.67313573282143	NA	5.12703846885659	NA
ENSG00000102879	6.99808207991077	7.55598128531502	6.66539936553781	6.31490644270371	6.83720659021924	7.6056116680709	6.64615502311447	7.39740752133071	7.19400573776253	6.62039193729143	8.69954390906074	7.64159303821976	6.46929047526241
ENSG00000240857	6.54112421769673	5.77495660601086	6.20723276268181	6.3934976921732	5.77846017636195	6.36243367265378	5.35592920915967	5.59315145710898	6.47180886010985	6.15981506258975	6.18177562984601	6.55824604006949	6.4706425955904
ENSG00000104381	6.82967678415207	6.32628271706671	NA	5.60611908657569	NA	NA	5.81720151065609	5.95333626396863	NA	6.3024033491347	5.54289237521982	5.57591191604642	NA
ENSG00000130226	NA	6.13731015668989	NA	NA	NA	NA	NA	NA	NA	5.09465561881981	NA	NA	NA
ENSG00000171100	5.41146808217456	5.90829371277292	NA	NA	6.21414904531233	5.98946132430321	5.43203878205521	NA	5.4263410911738	5.49499252497277	5.56371383028255	5.47449550531503	NA
ENSG00000172269	NA	6.41454188379487	5.57394780456934	5.53094864525044	6.80331615855951	5.73225745901001	6.4653075981633	6.94840138502761	6.62593141330584	5.70285523710248	5.48398981454832	6.41552159445667	NA
ENSG00000213024	6.27914200649164	6.93599033918071	6.14032243215766	NA	NA	6.44536950739185	5.77858970292332	6.34307821847856	6.22653948998307	6.01075523820924	NA	NA	5.45933177432974
ENSG00000125037	6.50162060507921	NA	6.00296399008274	6.52736402780057	6.36102498483943	6.56919926099664	5.85995410551443	NA	6.10102580067189	6.11012172009079	NA	NA	NA
ENSG00000147647	NA	NA	NA	7.57560698544706	7.45798031247418	8.2090815573327	NA	NA	NA	NA	NA	NA	NA
ENSG00000092068	NA	NA	NA	6.51533606485968	NA	NA	NA	NA	NA	NA	NA	5.37835707863107	NA
ENSG00000164978	6.31952761056566	6.36468213433967	5.57734981125055	6.61787816312248	5.8306827541302	5.63559913178752	6.68718339676707	6.19827652416073	6.60635148657921	6.25189701253106	5.52220301915954	6.11242725350239	6.35283219979614
ENSG00000159459	5.13659374733308	5.25325015053825	4.60375348613844	4.58511031141391	5.18636718619049	4.72594812789876	5.01923600760032	4.77641546980943	5.04792606549069	5.39443248913618	5.45217086818188	5.45813015012008	NA
ENSG00000197043	10.1144386836975	8.80572824850556	10.201210809175	9.31689487425562	9.02607888626954	8.45774222365573	9.38676170964844	9.83416939588867	9.61217044326879	9.77021754223139	8.41038070734808	8.34388471652313	9.22193839976488
ENSG00000137944	6.81703854549554	6.32222015832706	6.71468121666112	6.11180388861094	6.27238231511979	5.277286268666	6.46021051208132	7.04709889154112	5.87179290617605	6.86551858590862	6.60132008454692	6.57344002655356	NA
ENSG00000196743	6.59537431700248	6.77458537496823	7.19819338165448	7.81264936048666	7.07799056350422	6.26367515229405	6.37282549842671	6.38115151752054	6.4954669283174	5.72151194286619	6.85994931748353	6.59014988966951	6.80761778181432
ENSG00000111445	5.60634911432292	5.70407300798055	5.16911683171971	NA	5.04235673241815	NA	5.79555293158657	NA	NA	5.62635457236177	4.8564967467031	5.51525037843505	NA
ENSG00000109919	8.21150877427199	7.17915204998765	8.22025580359971	8.66794003692753	8.05330848289201	7.56556163029795	7.20904952313062	7.06073134366861	7.58025127623445	7.15710470933767	NA	6.38338687929961	7.92840025389692
ENSG00000154832	NA	NA	NA	NA	5.74291518179589	NA	4.88800349247778	NA	NA	5.12120750768465	NA	NA	NA
ENSG00000105568	7.71876665326633	7.52096490538678	7.92984911201015	7.24442594722225	7.5738324870605	7.48418581467288	7.62770729154633	7.40760883767967	7.87526562417856	7.54369260567276	7.37233592844098	7.58552818553804	7.81195294518721
ENSG00000172830	5.42561346700334	6.38420505634479	6.82155861343971	NA	5.86904957143715	6.36902422103972	5.90543676268131	6.6294877084922	6.91798280763755	6.23201278505867	NA	6.40914462451291	5.62102807593676
ENSG00000100575	5.85019271508681	7.13471944724146	6.38879975188464	6.68343481880817	6.9608838928504	6.99619720388297	6.87273307625288	6.72163258270372	6.59468839906504	6.39629226622413	6.59353850760484	NA	7.11916167483286
ENSG00000196865	6.4128150016592	6.8389633749995	6.54825162633602	6.14152598609464	5.81016078834717	5.9113456226408	6.55693153156448	6.55166123886467	7.04479238416137	6.47158441760721	6.33372944470844	6.69918031481565	7.20368960806104
ENSG00000125901	5.41841621991127	5.94168229641401	NA	6.07904878296137	NA	5.47568536456728	5.7008290178786	NA	5.49489101776875	5.09164701134433	NA	NA	5.89554319109151
ENSG00000169750	NA	NA	NA	NA	5.70031045486616	6.04676029615423	5.77034592979637	NA	NA	5.9106035467855	NA	NA	NA
ENSG00000131899	5.51502821960115	5.26168391977547	5.30929152960503	NA	NA	NA	5.533704903048	5.04083211922358	5.34173493357377	5.75545090369234	NA	4.81896907181743	NA
ENSG00000089009	7.79466228717581	7.09769715327106	NA	7.41367328455209	7.33262653665411	7.42815998279375	7.40228517877211	7.93588198438957	7.25100624168611	7.10946685132361	NA	NA	6.7685188857887
ENSG00000101997	6.51746276845581	6.22619823429791	5.92369986308354	6.26899943458127	5.95195362814609	6.44452092225309	5.22696348122854	6.607679451917	6.18480175882034	6.15401978726525	6.29196702940154	6.06964079203854	6.45631913021119
ENSG00000149084	7.78892773673641	7.06650694113273	7.37301297239622	7.61045608515263	7.64305226670453	7.95600114637991	7.6198541125785	7.45620717142807	7.62582922927194	7.43477986464781	6.50718174000485	7.18509755158885	7.62152170463494
ENSG00000135900	5.71500833846633	5.92533104387746	NA	6.30375224855913	NA	NA	NA	NA	NA	5.34682345116259	NA	NA	6.02313528132537
ENSG00000114779	7.83372032090959	7.81025693466464	8.01993899071008	8.31719129431925	8.09533025402773	7.73232306491711	7.78137199801245	7.90934454551888	7.97778176549562	7.77918328824215	7.98407456622565	7.71500771957195	6.77441824023867
ENSG00000203747	NA	NA	NA	NA	6.73158037507627	6.90932588824729	NA	NA	NA	NA	8.15836187078653	NA	NA
ENSG00000100024	NA	NA	NA	7.17489919198397	NA	NA	NA	NA	NA	NA	NA	NA	NA
ENSG00000124198	6.16291521111363	5.65359181441019	4.7938716493629	NA	4.41567045195632	NA	6.26711470100652	NA	NA	5.42899096719853	NA	6.12163370142389	NA
ENSG00000115841	7.01599307989124	5.61044139560823	NA	6.23109429439616	6.02608852737073	5.84536121625155	5.84274325597477	5.80092039010812	5.59898572693223	5.27973495375476	6.00225841010742	5.82382764017723	NA
ENSG00000035862	5.1046577910088	5.62350645304171	5.8329406111836	NA	NA	5.67326965929185	6.34894086393707	5.95783840676159	5.8025273660998	5.98476675298356	NA	5.70179067920365	NA
ENSG00000111077	5.55446307381539	6.27840529494746	4.84020108564592	4.74217387182062	NA	5.9295188349408	5.63813809325939	5.58844280409874	5.78686046674011	5.12958704474494	5.70714793378169	5.17299465115325	NA
ENSG00000118520	6.32913261985043	5.63527234646878	5.72156060172118	6.65733074990296	8.00939162972823	7.01601901625971	NA	6.44399547440274	4.39223593033634	NA	6.8402584863303	5.52228990617079	NA
ENSG00000120705	7.06576549317823	6.65117997306827	7.12008532202826	6.51831472416818	6.32177032229206	6.80751560883885	6.79469966203442	6.63933483132972	6.87959656021049	6.63881766722901	7.07709537383985	6.99853111662705	6.77116798126199
ENSG00000101182	7.64589813849347	7.39750396230797	7.29683432149365	7.66362083943994	7.70390735135749	7.88018679353501	7.51414126802943	NA	7.46707321964159	7.51786790108015	7.65566122825317	NA	7.52617388891587
ENSG00000093010	7.72982739010341	7.28403467382233	7.59800252510322	7.10942354747737	7.30308788935784	8.02379535120015	7.72142985798453	7.05646142750002	7.53722001737827	7.87041732130398	7.42591526710353	7.19236702809309	6.8726062022304
ENSG00000129515	6.69847493165892	7.0032419301009	7.30830912124515	6.39855420835684	6.3321320889503	6.58410779906168	6.89850505882632	6.4099871166072	6.69443800478743	6.80548125463003	7.32538548402917	7.01673763708254	5.95673531847831
ENSG00000119929	5.55670042168979	NA	NA	NA	5.27792061857241	5.99824528803972	6.20007171360811	5.7201527221345	5.43667759922329	5.41480545504674	6.49324596206156	5.22277057659635	NA
ENSG00000168883	5.56405584266041	5.78865596415403	NA	5.11240171639808	5.27409394313493	5.94825786684951	6.46039850576068	5.98695258017926	5.13887832316132	6.04912669491421	5.83520768163591	5.32035652775886	NA
ENSG00000125977	6.70462874879557	6.54431885082057	5.97769931808984	6.5417609014142	6.40156705770324	6.46381067062751	6.52888348125049	6.71180248067601	6.05193811831449	6.63323837168902	6.50349145000632	6.66748889659591	6.7796676176621
ENSG00000078304	5.856076052189	5.65802993699712	5.84383543910951	NA	NA	NA	NA	NA	NA	NA	NA	5.18874749976014	NA
ENSG00000154114	5.45709430800385	6.11786449488915	5.91557156074734	5.55588621843197	NA	5.73615301669067	5.95137547170343	NA	6.23170301958973	5.86059869202616	5.60109939115983	5.60073549977145	NA
ENSG00000197081	5.84023894903416	5.85728922171347	4.92216872611703	5.84450900722996	6.2278636265996	4.9699441166581	5.73022516395677	4.68259942860224	4.04097121251865	5.72440062846389	6.20904444443639	5.92587869004652	4.85062748225625
ENSG00000101901	6.64159307899735	6.12624510916577	5.62240408757062	5.98484995780991	NA	6.44617584990829	4.92849908580351	NA	NA	5.86044142044556	NA	6.27287098385899	NA
ENSG00000180817	7.8772134939159	7.55405415115762	7.58251737195515	7.77482339577658	7.4095208786782	7.59017436938593	7.64337250005996	7.31042407257124	7.65844447486109	7.66337387432328	7.75042082500993	7.83616929990581	6.60760803146823
ENSG00000188026	5.05176974689933	NA	NA	NA	NA	NA	5.85675954130134	NA	NA	5.70322227547456	NA	NA	5.35459931959855
ENSG00000111737	6.44913116078644	6.93807111431389	7.08757533884107	6.84947263951971	6.37703523853762	7.33304239035848	6.72236468392033	6.8857538753945	7.18872089026409	6.91172423261705	7.14734937176883	6.64603799345248	6.30141373354931
ENSG00000167720	5.84989828645584	NA	NA	NA	NA	NA	5.74346772535766	6.12468442134506	NA	6.05696390892137	NA	NA	NA
ENSG00000169564	7.79053544598765	7.76974880946675	7.68003136259973	7.68566796028208	7.83892970847295	7.7590902854873	7.39290416212077	7.92449755615397	7.54030220742968	7.80031942870068	7.86152766882144	7.68245529870938	7.45168362353513
ENSG00000097021	6.304046544917	6.69162757170085	6.75067373367312	6.91178022810784	6.1063758061318	NA	NA	6.2259880389325	6.60019774298273	6.08213717764069	6.82975975123676	6.49197369422276	NA
ENSG00000168275	6.18699119919749	6.88637136890824	6.50345011163978	7.11796908353464	5.99634726417402	7.0373516991038	6.65389105480397	NA	6.43236782187349	5.86906575274902	6.41257007975854	NA	6.90770877586073
ENSG00000106263	6.9559188216075	6.98677795158846	6.43373191909283	6.69847508243498	6.81819008993278	6.93019979656649	6.97985217726198	7.17276378046647	6.96301040451152	7.19819234438122	7.26697142427712	6.85907698243367	5.73763080192482
ENSG00000120451	NA	NA	6.76819071391135	NA	NA	5.88911156564393	NA	NA	6.51662521096913	5.07277940964766	NA	NA	NA
ENSG00000055163	5.48756256025638	5.35234256122724	5.27389744931675	6.66422403830271	5.93346184856478	5.57861193185538	5.22523445325882	5.29050006917933	5.42388484856531	5.94745029014387	6.35498506549283	6.00989821255224	NA
ENSG00000100911	7.81578985535012	7.31468486689289	8.03456188678559	7.76264660867465	7.90035870827309	8.01342697153216	7.48573383411283	7.2160502170855	7.70284375022846	7.42029466357031	8.26906712094105	7.8051193246798	7.47934544418572
ENSG00000134684	7.2724753806717	6.52475587644692	6.21819327018919	5.55977521419194	7.09396162970379	6.8776754142027	6.45306492353991	7.08883439488398	6.49678891264654	6.15128831140732	7.02325605606617	7.20428623422943	5.74076621393034
ENSG00000108187	6.71073604598271	6.06193766057441	NA	8.38985645511742	7.33108820214664	8.40962268322077	NA	7.26931098600834	NA	6.1834470870762	NA	6.88565764976739	NA
ENSG00000183020	6.87352520714369	6.83240176330192	6.56270334628469	6.67227121507857	6.86770536173011	7.24928555310276	6.73576328804866	6.87869116638874	7.04158757657702	6.74630542329069	7.21786340692117	7.06997782258923	5.69985520929666
ENSG00000136156	NA	5.6774479071586	NA	NA	NA	NA	5.09068773665638	NA	5.53744744039249	5.89265645304946	5.01967312532669	NA	6.40891822785313
ENSG00000143520	5.32786167365536	4.74949246637833	4.7359781186296	5.72375899507062	4.07897648735089	5.91553956627502	5.67730079550504	5.64985577393926	5.42242807654129	4.71651573487843	3.55341107399161	4.92957592064691	6.27698014003317
ENSG00000104419	7.32098885512901	7.45176657536931	7.95814961458489	7.8525917904784	6.35622093092384	7.10317959699951	7.55740665906714	7.05549390964731	7.94017017895554	7.61198467607851	7.00030185555348	7.83545511189297	6.89302756976241
ENSG00000198363	7.05641126356214	6.81895478980365	6.39487389959684	6.51272601031708	6.89635450970844	7.12436805020286	6.61475103769748	6.45579998290244	6.94456435833653	7.09856450512205	6.2456889886928	6.57684717602126	5.69988724687022
ENSG00000198938	7.75690983284871	7.87419228639519	6.60013773878021	7.35268661186733	7.70196053959523	7.0513863836921	6.32010527765348	7.0837629654454	6.42939725647359	NA	NA	5.77193897370077	9.20437769029935
ENSG00000102038	5.38597020402091	5.16194654282689	NA	NA	NA	5.15766836295941	6.07761134222798	NA	NA	6.1987859501988	NA	4.00544387112599	NA
ENSG00000113600	7.44865959629212	7.57925705455902	7.73404523210148	7.62777246258368	6.93008037197484	7.13619486081869	7.17205959315429	7.4281571080676	7.77829154281067	7.23095302382062	6.77677571062471	7.32699936063797	7.61351643215078
ENSG00000095002	5.60636785098578	5.41647870587142	6.19903617301818	5.69573921406673	6.22839406861748	5.6487584397917	6.38593313180481	5.3007146588855	6.24075116014432	6.54761331973937	5.60901395102931	6.18559068117331	NA
ENSG00000151148	NA	4.81723197318206	4.38800523929369	NA	NA	NA	4.42562979188252	NA	NA	5.99044930689393	NA	4.91347592654156	NA
ENSG00000110442	6.47929859132662	6.34626142129433	6.71038693550563	7.02907765899101	6.03535048886898	6.24811234163016	6.33501996320722	6.92242409196514	6.68639973383111	6.55477291594133	6.83126844899041	6.4005890539052	5.67468983413261
ENSG00000104435	6.0003132692454	7.16787189676733	7.13735783243682	5.95606675346142	6.87378336725104	5.87089613000977	7.13956717574087	6.4698101206369	6.36625570074396	6.95573880155819	6.89577673981012	6.78649328170738	5.68252426532516
ENSG00000146425	6.2799177770239	6.43444339602542	6.6609156748324	6.86787219382721	6.76441427984078	6.52439320079125	6.8792832958935	6.39678693914982	6.65158811153194	6.08888322217977	6.87390930486354	NA	6.50096619137395
ENSG00000188186	6.12776454548829	6.48476981066563	6.84795903474868	6.8893226486107	7.31288038351181	7.07420054798573	6.96054104310801	7.09588270646029	7.09543208062861	6.44222416702567	6.82138805485734	NA	6.28223196922763
ENSG00000067560	7.77553763478096	7.75930012944871	7.69841755914067	7.0493909907251	7.78421805208996	8.06483003459352	7.92757875078777	7.99411045359205	7.89839416511674	7.66585465745861	8.07953645800904	7.36878164634824	NA
ENSG00000155016	NA	5.07273383221928	NA	NA	NA	NA	NA	NA	5.58323481142813	5.10402525126134	NA	NA	7.37665166800925
ENSG00000107104	NA	5.30731594188388	3.84094358237651	NA	NA	NA	5.28024527808365	NA	4.55296750115204	NA	NA	NA	NA
ENSG00000142453	6.17327370145258	6.22748640051547	6.05658905367139	5.42252569099561	5.87235479095833	NA	5.93309137127438	5.86738828979255	6.24145740396613	6.04674568611153	6.27652474590627	6.43597244573161	NA
ENSG00000129151	NA	NA	5.41721935600519	8.06409461359632	5.97870108553451	5.71273947952326	NA	NA	NA	NA	NA	NA	NA
ENSG00000137500	6.79808521137561	5.9686301913415	NA	6.25663670784905	NA	5.66389281838702	6.41671272265761	NA	5.241813464561	5.53078459107612	NA	5.3646057056941	NA
ENSG00000085719	7.20984660341385	7.3387570116769	7.60532437147255	6.93031272961806	7.20957915340822	7.43461989710603	7.08823509876356	7.09553236564787	7.45455580810088	7.39518222754413	6.96441841651524	7.33202035680326	7.32733884199957
ENSG00000155659	5.20855855233599	5.42739640643695	5.29544716732451	NA	5.68611002840497	6.34853329277524	NA	NA	NA	NA	NA	4.13859277740734	NA
ENSG00000155380	5.66064732774138	6.80696849862908	NA	6.32773648584632	7.11940143120458	NA	6.13307534006355	NA	5.51583004233338	NA	NA	4.83881623310539	6.64593915207057
ENSG00000163586	7.16277945363083	8.91551188131394	6.61855596144615	8.8492553885248	9.06011133999083	7.72452937489743	5.11417868056499	7.07619497948491	6.50032132509661	5.37008007260353	5.28765199384718	NA	5.48820529414605
ENSG00000101335	7.61939597851353	8.95156214126214	8.37558784565361	7.19925048694997	6.29889798507829	8.3837443089527	7.23916984977268	7.75925861937004	9.20252610447285	7.66802210988681	5.57279363897723	7.17417686513365	6.57564055486741
ENSG00000142186	6.14065640586524	5.76633778585471	5.46822606865368	NA	5.7751486955316	6.30294231882954	6.07135276100664	NA	5.65858811962481	6.35562462131007	NA	5.97463462669334	NA
ENSG00000196141	4.665505944451	NA	5.08431004591264	NA	NA	5.6925259258186	NA	5.33569667059464	NA	5.11190143026212	NA	5.69985592407559	NA
ENSG00000117151	6.48991949983221	5.43506957075875	NA	6.20811726907068	5.91017155919889	NA	NA	5.81852495544768	5.20282186934807	4.87719521363579	6.19035978390339	5.98186010985316	NA
ENSG00000186184	NA	NA	NA	NA	NA	NA	6.08612546386911	NA	NA	5.30253492261493	NA	NA	NA
ENSG00000156976	7.58088138273783	7.54264887610364	7.67269787266992	8.01255189388309	7.05639941434715	6.59000080339885	7.94637155748971	7.25869713771336	7.93775963246372	7.83648794944272	7.34060103446257	7.77848382339284	NA
ENSG00000148730	NA	5.98577736913941	6.53586397923001	6.51114895710511	NA	6.10663053059512	6.24355244784886	6.35879193396316	6.17051183256024	5.88326195619022	NA	NA	6.02724671968297
ENSG00000161654	5.39756412005848	5.73029893530145	6.10348120493848	5.84680420797898	6.33328915474227	5.43602418286733	5.9599200489953	6.32500256433702	5.76266292258144	5.76217337702621	5.66731738306125	5.75929169227788	NA
ENSG00000083123	6.48048339679988	5.71174021811701	5.77672264387834	6.80463811151169	6.65950952909601	6.43085032626082	6.20672377270197	6.70108041595652	5.83990179659376	5.74247863586067	NA	NA	7.31917961517294
ENSG00000163902	7.58763957082353	7.39097563604762	7.18380322897342	7.29084341474474	8.11616029659356	7.96819208602877	7.75936701061944	8.33424479907539	7.62676466008693	7.61715555309887	7.13675242447659	7.87312759383606	7.83421342879384
ENSG00000161031	6.23459446736383	6.77996385452558	7.01522049973292	6.42589784849814	5.83740480264903	5.56441435218912	6.41750934378897	7.12732626085715	7.2302092949355	6.51783634429292	6.209959139286	6.46198480481518	6.82470468591453
ENSG00000096746	7.15992859899164	6.97224971277741	6.78970198277913	7.1367006891123	6.51005443956641	7.3729409618174	7.26507479078257	7.22647072758268	7.09007352813317	7.50429007586764	6.83876914075763	7.1342298210821	6.65131057663095
ENSG00000166855	6.36288183395451	5.37866807842298	NA	6.05462654378159	6.73786954977597	6.57503521856582	4.85952624670696	NA	NA	4.87633583204843	NA	5.03910576958298	5.54111192990109
ENSG00000105887	7.10578517150187	7.25189968152012	7.93447130469554	7.28873872270853	7.19910073046239	7.39408460741896	7.62192726693727	7.78303427232636	7.74743159065856	7.12760952789893	7.79629071301683	NA	7.25747387959303
ENSG00000136874	5.62646355401093	6.55005158804337	5.72312032021211	5.81974040750974	NA	5.20574935826001	5.93856829775858	NA	NA	5.3547523292489	5.96401398674844	NA	NA
ENSG00000115339	NA	5.68206486383767	6.25434094561154	NA	6.20047151926958	5.37701210644861	5.53808302617339	6.42312668589336	5.59409201252249	NA	NA	6.74327955131317	NA
ENSG00000120306	6.74958173486556	6.47258945024379	NA	7.09671521545713	6.23190435633137	6.36041275995816	6.12898510349006	NA	6.09764152634967	NA	NA	NA	NA
ENSG00000135678	5.63269006832452	6.18021425539157	5.4480680508601	NA	5.98490166247638	7.03225040182326	5.69436819103744	NA	NA	NA	NA	5.08065686529426	NA
ENSG00000105379	8.29773161837614	7.72454616977927	7.89765367843216	8.43539460675811	8.21276890697422	7.94083317195081	7.44940319843014	7.72258720452219	7.55657658447265	7.37803962691117	7.73507692082524	7.71474409032564	9.06329087090004
ENSG00000127824	6.74613219436692	7.18187913463706	7.43052082345125	7.16585321672461	7.05960280289759	6.93853231277458	5.70832158130827	6.7403073811679	7.18845632399151	6.83872315870826	NA	7.00341370500902	7.93547507944057
ENSG00000143493	4.46720840037548	NA	4.08628705013099	NA	4.94288277916957	NA	5.27851199149988	NA	NA	4.75059346878333	NA	4.3411375605217	NA
ENSG00000111058	6.91890075180364	5.4256226633368	NA	7.1072681913547	7.36231736700327	6.16488741814018	6.18978765035614	5.65813554850503	5.55164104320619	6.10636049663749	5.39694328436086	NA	7.33391496793929
ENSG00000152061	NA	4.99474331011462	NA	NA	NA	5.8781470272164	4.8599361177338	NA	5.82003201422993	4.80923471934599	4.97292363270458	5.38179144003212	5.77772087578875
ENSG00000146066	7.12554632367119	NA	NA	6.28821403143514	6.23046079967421	5.65442713822496	6.51781999128133	NA	NA	NA	NA	NA	7.61226389530963
ENSG00000133800	5.38025286535296	6.10485028536189	6.59095710582298	NA	NA	NA	NA	5.79871032902949	5.58060026640531	NA	6.26688478630727	NA	NA
ENSG00000059691	5.73877263333027	4.80508874551906	4.95678436089473	5.72400947823528	NA	NA	NA	NA	NA	NA	NA	5.57860724676006	5.75867822399588
ENSG00000120509	6	6.04456549011817	5.11086927386753	6.86750839871255	6.4123328541994	6.41619677762053	6.09394278624203	6.39243742673859	6.25484289933286	6.1323093080646	NA	6.7377139029515	NA
ENSG00000138162	NA	5.44097330699703	5.27961365615104	NA	NA	NA	NA	NA	4.4883461447459	NA	NA	4.30157824214983	4.61799367723755
ENSG00000101160	6.99826038112824	7.16971926564249	6.86388797095871	7.57544883743334	7.72517517635392	7.48673993686891	6.68670292131294	7.29460883759683	6.85021111142682	6.76305271740202	7.39758504365885	7.08191015517323	7.70345150348032
ENSG00000177575	6.64852541749313	6.63185859745306	6.21166601399083	5.22165827869966	7.05953422883687	7.13101675282926	6.39146840937833	6.69570377272118	6.40250679314078	6.04725696265385	6.59018684433019	6.24897910874112	5.48209724729753
ENSG00000137267	NA	7.82206015961978	7.54594651789214	6.69835370253002	NA	NA	7.21886132530673	7.35295259245511	8.07770372941037	7.47353841990723	NA	7.37042551019122	7.64073127798152
ENSG00000244045	5.14273960532675	NA	5.47474909987026	NA	NA	5.1800500801356	5.39714340934299	NA	NA	5.54362754401885	NA	NA	NA
ENSG00000171453	6.26824053900001	6.55244723654986	5.62439009016573	6.1855340202548	5.31532853005015	NA	NA	6.2490181540697	NA	6.25726830601561	5.53262977366468	6.00954635765014	NA
ENSG00000095261	7.01229757866075	6.89248742972275	7.08613307880055	6.7255496606589	6.92773224694085	6.86868868820264	7.04849359989836	6.86768076343693	6.98993209843616	7.05356339999026	7.19938527294925	7.06040936347349	6.89737682665123
ENSG00000099901	6.80052381411691	7.39292056831416	7.15501136379582	6.815336696142	6.72006032685348	7.06898026426845	7.74117215136976	6.99327528116372	7.38098298242306	7.21028123623926	7.27252337662552	7.15740077362955	6.75458183361494
ENSG00000141971	NA	5.7731086864249	5.6838233327373	NA	5.69360511717659	NA	NA	NA	NA	5.74078736652572	NA	5.51472273497814	NA
ENSG00000068079	5.35900530705999	6.55628504778965	5.87570125012016	NA	5.84577452762711	6.12647203960997	6.11826179961268	6.85818379950145	6.18964490680085	6.00445802145886	7.02552767391323	6.62520704430248	NA
ENSG00000058262	7.18178644017419	6.52050885691126	6.78191878634896	6.8292956998869	7.75825682094631	NA	6.03639147298643	7.35711235208793	6.17007849171029	6.54779410111873	NA	NA	NA
ENSG00000173898	5.64091952149658	NA	5.34624192149493	5.92496351285384	6.44028148278548	6.80012979596263	4.76528383812598	4.76335749766358	4.5682172588021	3.95214501802337	NA	4.36925854651975	NA
ENSG00000072274	6.80831326540752	6.63909428819866	6.64930933606369	5.79685026170942	5.85760373670152	6.42849264111748	6.49061975601823	6.11759241444037	5.47849211369503	6.56299471711502	5.54410683322332	6.48739446522884	5.53081218435278
ENSG00000147526	NA	6.25474910180512	4.8982879779746	NA	NA	NA	4.03821672541423	NA	NA	NA	5.39602713570897	NA	NA
ENSG00000115760	4.17917822920979	4.13743495411473	3.99719856781222	NA	NA	4.09731252403788	4.38374954423693	NA	NA	4.88541605491306	NA	4.38401152816042	NA
ENSG00000116701	NA	6.0697346069374	5.44368719735091	NA	6.18640451755956	NA	NA	6.59539832261244	NA	NA	6.95920601557453	5.14143395421377	NA
ENSG00000051523	6.03414697710605	6.88463379237617	6.01086118684982	5.75266202685704	7.11614437218542	6.9175348547657	NA	6.90087288051657	NA	NA	6.60769165647722	5.26584626138719	NA
ENSG00000010165	5.46143817899442	5.30456382552916	5.36561557584933	5.36373140441426	5.68060601054481	5.19550875014343	5.47371422009907	NA	5.31122352760313	5.41779376965764	5.10699376062743	5.54018380723792	NA
ENSG00000084774	5.61340586908295	5.3915925053545	5.71652193458787	5.05260878091427	5.70744422810339	5.32167156071785	6.08164683326687	5.2745322806025	NA	5.98055085734311	5.75751985786253	5.44391644113769	NA
ENSG00000092820	8.02697766310295	7.41432501666767	8.01822700856327	7.99226112606806	7.51809631672418	7.98517488827755	7.6499027217054	7.91133187627513	7.76416179725179	7.67335533728008	7.59001188950152	7.88694328560664	7.73805016704229
ENSG00000070061	6.03663663695805	5.35530939165368	5.62910097177498	5.43453972008303	5.70627153102817	5.84087916119297	5.80745630279442	5.22834318256316	5.54609383389072	6.2983661435192	5.66127951421466	5.72212729153617	NA
ENSG00000074416	6.30345526034188	6.85404679281106	7.05158505820588	6.81951953465217	6.47916297635091	6.97463204500686	5.40058146265915	6.34866073146318	6.50911868572208	4.75493824653667	6.95952264009186	6.85714141605378	7.19335292306213
ENSG00000206053	NA	6.37195932318627	6.40612303167261	5.75932912828489	NA	NA	6.15839377923253	5.98856778503074	6.23396511457819	6.12976315714712	NA	4.96510880529592	NA
ENSG00000113068	7.32672491280211	7.017435210128	7.17385316640271	6.66571767128094	6.83272717248346	6.00943265534886	6.91716750820226	7.0583115073364	6.7599335877699	6.69821563886533	6.8132706206429	NA	6.66527156800067
ENSG00000144840	6.39932631757421	5.69316530621404	5.52289244675715	5.96009308820947	5.62964934421251	6.6551341900317	6.10726912302523	6.16265632295514	6.13034704251013	5.90507163357092	NA	5.47627772279801	5.90608917337729
ENSG00000164587	7.4442005806528	7.55643892556477	6.74006299599026	7.99102168932412	8.17940831648736	8.0428358909796	7.29968162654334	8.25195617846528	7.46795381845	7.65088565728903	NA	6.52423122773903	7.97000791580827
ENSG00000198755	7.66748097098499	7.39202889408667	6.64971501488038	7.59051216949251	7.59373726845994	7.95053877722134	7.66368491486957	7.86840507455288	7.66075409874894	7.36713760163454	NA	5.5750703710082	7.34414674016455
ENSG00000090013	7.91063843803897	8.05150431382244	8.46014883500343	8.08125033164971	8.26927438365933	8.41766658666846	7.7884610500196	7.8531961776942	8.24314517606628	7.92014943001449	8.7812587472696	8.07306021089636	8.22335140572394
ENSG00000067048	5.71354934107431	5.36017704167315	5.86515767876774	NA	NA	5.12306145418146	7.30778363592873	NA	5.2820594513509	5.18465721505529	NA	5.04657158691181	NA
ENSG00000137693	NA	5.90528384282235	5.95174902455206	NA	NA	NA	5.50748532926966	NA	5.59536487641755	5.87467862512038	NA	NA	NA
ENSG00000168066	6.12189014978732	6.44435850399941	6.47057251147221	5.70149230803763	5.68307651792115	5.62976580133149	6.60773235089909	6.43526886814015	5.25983304596385	6.49915777892146	6.69479061774734	6.82437252807763	NA
ENSG00000136068	8.09666403194462	7.46922949856072	7.44372808981464	7.45902196068476	7.93956924658964	7.60582202612148	7.7097940538258	7.50739895293824	7.07269091829175	8.33426527117038	7.64457416328748	7.869358214816	5.95610151538006
ENSG00000165714	5.91339524504571	NA	5.75855723308886	5.0954079437959	5.64429187715159	6.28527548063874	5.19448473412867	4.98816499012412	NA	5.29784230462989	NA	5.06779782520792	NA
ENSG00000026025	8.55102974621404	8.82285919225378	9.17720758517884	8.4789752099059	8.4834215159593	9.247289549505	9.32959599873431	9.15730865006205	8.98325221729311	9.00693547186966	9.2240991916756	8.54874980795275	8.88655492679709
ENSG00000173020	5.63922742907026	5.17135968644565	6.19809551482559	NA	5.1151488937183	NA	5.49474852084434	5.82611428552074	5.91982291186851	NA	6.66309274578208	5.93303208674393	NA
ENSG00000029993	5.85909011684456	6.30511243792009	6.50581041354675	5.94114073469146	6.79905542147609	6.66420630758581	6.5850766755455	5.86448173930721	5.06548738708825	6.35555480279997	5.4804010196984	6.37813116989126	NA
ENSG00000169413	6.22883648752793	NA	5.30839341480771	7.26128894826568	6.11322897592935	6.33262431003457	NA	6.45050700675019	NA	5.32615417481424	NA	5.6619524400625	NA
ENSG00000171564	8.20071390380601	8.65818268405009	8.59332514545985	8.36564092335295	8.3090192647393	8.50625411117095	7.89700393299587	7.93085438523077	8.26705899871059	7.99356534118411	8.00917501753745	7.9999728790331	8.36753001449463
ENSG00000143420	5.71953843913738	5.6829509110155	6.69568512740604	NA	NA	NA	6.79023474170523	NA	6.54915833583316	5.95312310077078	5.54957544946042	NA	NA
ENSG00000104964	NA	6.29653579860854	6.17698226767458	NA	NA	5.88540650864583	6.10772416026142	NA	6.01955105810118	5.95347546338676	6.1312517875574	NA	NA
ENSG00000137947	NA	4.98080727479969	NA	4.63012000459672	NA	NA	5.80342280251879	NA	4.54771683896165	5.4902968369801	NA	NA	NA
ENSG00000067900	5.5546706734552	6.56686599677818	6.6872305061075	5.86172426314398	5.8608719006769	6.34275401322825	6.11391305566706	6.46902386436073	6.74852239606343	5.9236603555841	6.52700163758003	6.33089652286066	NA
ENSG00000105245	NA	6.17497035587024	NA	NA	NA	NA	4.65772547591211	NA	NA	NA	NA	NA	NA
ENSG00000082458	NA	5.05846389058417	4.58850233702323	NA	4.90090633487398	NA	NA	5.50629100420397	4.98620350431286	5.51499409861374	NA	5.4013037303466	NA
ENSG00000136933	NA	4.93112649036208	5.50579258060767	NA	NA	NA	NA	NA	NA	NA	5.65341653221891	5.61193182464844	NA
ENSG00000122218	7.17224338638392	7.08995558561312	6.70133072275491	6.66262797112507	7.65802418555708	7.10340932942843	7.09866122682052	7.4312803009972	6.98508660306245	7.26351095547244	7.25243706792146	7.50708854240136	5.61399635876945
ENSG00000165660	5.60641547024723	6.38124544977005	6.01142935814849	NA	NA	5.80018234685775	NA	5.41861354975443	NA	5.58749949916945	6.4291027363898	6.1260705614821	NA
ENSG00000180902	5.57596344363125	5.80203435912607	NA	6.31455379499176	NA	NA	NA	NA	NA	NA	5.73709910482812	5.14192730843598	6.56680868621487
ENSG00000125743	7.33790167953462	7.31027992092314	6.5008064076424	7.71361510872399	7.01035909977789	7.50937777239124	7.75312743690216	7.4951490231915	7.19567762716395	7.35879584845859	6.77677571062471	5.34344437960295	7.37386833900265
ENSG00000130332	NA	6.18790695600024	6.1345160185277	NA	NA	6.6026323580006	6.35106344441865	NA	6.10352798214089	6.31321839900482	NA	NA	6.20268419656814
ENSG00000130164	6.49894599027648	NA	5.44700760174855	NA	NA	NA	NA	NA	NA	4.22734247419529	NA	5.08906187262339	NA
ENSG00000179914	NA	7.48596239927801	5.54628605614843	NA	NA	6.84384392279486	NA	NA	NA	NA	NA	NA	NA
ENSG00000178363	NA	NA	7.19706658970669	6.02502229025166	NA	5.88169070400162	NA	NA	NA	NA	NA	NA	NA
ENSG00000109854	6.95622078186735	6.47384720799594	6.4081150576811	5.76406895940766	6.7603740402046	6.10485291101244	5.0984038765405	6.1403669129975	5.76498524581596	5.98157123384062	6.57201111652832	6.92446801722761	NA
ENSG00000077157	4.45880398209095	7.29615584668642	6.50773207368162	NA	NA	NA	5.37840350189784	NA	7.15572343116334	5.17216801607662	NA	6.05953181063876	7.43359809322982
ENSG00000137055	6.41533091566593	6.34533358890394	6.44772268784559	5.23516729627173	5.71392274331623	5.50797847168542	6.50038193488119	5.90594524399023	6.16543913943321	6.23487919185517	5.68749179020745	6.43272979735893	6.61504365741189
ENSG00000163661	NA	5.64254754321487	NA	NA	NA	NA	NA	NA	NA	6.20764299069915	NA	5.79395887704759	NA
ENSG00000196465	NA	5.1047615233849	6.28502849685458	5.21217430283439	NA	NA	6.63145284577263	NA	5.85907517040273	5.22566958964518	NA	NA	NA
ENSG00000165795	8.82487201851912	7.13321953683739	8.37588312898456	7.56813593330641	7.06991632726723	6.76961496160052	7.89605072125952	7.24286622913468	7.63942547748105	8.42434628937118	7.39255236715697	7.43965886035289	7.75146366318622
ENSG00000138796	7.85938250523748	7.53534030533994	7.60240320380144	8.56067890313345	8.12715985315797	7.77219698328961	6.64629867072374	7.70514575387521	7.92105707758319	7.73809327715457	7.57359613464498	7.90113342651015	8.91005639576189
ENSG00000169228	5.98363526286392	NA	5.95122500048112	6.20468528665284	5.86532042920234	5.90944070503102	5.47008975490492	5.78530366710322	5.69365165660855	5.53782747056863	6.19684746124051	4.80867789323643	NA
ENSG00000119705	7.5449797479784	7.13393900966377	6.89279253042669	7.77256263092451	7.27177191727647	7.10337242244487	6.9400573395216	6.95329237487042	6.92252481861867	6.75912350142139	5.63574261604981	NA	7.36310011501985
ENSG00000097033	5.98632229071517	6.95094723121403	6.76554579213058	5.92876441374731	6.62653059216621	6.28592198068708	6.50252141441848	6.26164568510883	6.33329988954963	6.66713560202747	7.08707349767384	6.97653776068495	6.29650600852147
ENSG00000119865	6.16143750508256	6.92679328057038	6.21418777663802	6.30404110861743	6.12611338114804	NA	6.92997638858903	6.29027658821647	7.06164533419357	6.84865156387098	6.72069740187284	6.16850195142117	5.93296701316557
ENSG00000157379	7.00337582989482	6.40701520190698	7.13551823147074	6.92211053955712	6.91296077797141	6.61123123084731	NA	NA	6.68287064574706	5.68173426406699	5.25496029034369	6.22363146092979	NA
ENSG00000079459	7.07924676952816	NA	5.31306013786194	NA	6.18219460905233	5.25653804503529	6.41836595781716	NA	NA	5.70760507288514	NA	6.08134363865638	NA
ENSG00000172260	NA	6.95913962878198	6.413590595568	NA	NA	NA	6.0735002105693	6.05541860769904	6.49938117853404	6.11100273312955	NA	NA	NA
ENSG00000165775	6.62321770231688	6.62157383734067	7.00572889625751	7.01610705903492	6.46336615017499	6.31492809254364	6.38957925754905	6.92187083712214	6.49280726404277	6.62267657862361	6.67614368385858	6.2481264360551	7.78725621346996
ENSG00000148688	5.51931598559096	NA	NA	NA	5.64938652651407	5.30451659527106	5.72160685838446	NA	NA	5.85094803215802	NA	NA	NA
ENSG00000122958	7.5998179391436	7.17722649839921	7.20305035283958	7.21463860374266	6.26423917031923	6.93885404967655	7.1820327427881	6.64792892819387	7.21510728459344	7.26985676981066	7.22357297700518	7.11251057138886	6.18390684620118
ENSG00000176248	4.65329936398699	NA	NA	NA	NA	NA	5.21745006920076	NA	4.90642408359666	4.74954566820128	NA	NA	NA
ENSG00000106244	5.95148808697564	7.59096517310514	6.62263580216827	6.70226284855426	6.3001985251325	NA	6.86203480762696	6.4920847794615	6.98365654469021	6.56430037300841	6.39029368504739	5.52080650692955	6.50725152319345
ENSG00000198074	6.67912638472071	7.37342632792828	7.75385176347554	6.21247622393912	8.28583551223905	6.96185061680615	NA	7.64916409370461	5.37967332419086	NA	NA	8.70529422160397	NA
ENSG00000162654	NA	5.00470348281073	6.21420011428249	NA	6.16709257508121	NA	6.11146060018313	NA	NA	5.4905810592714	6.84999492509512	4.70508849401373	NA
ENSG00000107223	6.54848769147879	6.64485145965141	6.85124766045445	6.0454005434532	6.45615810578055	7.00508922700178	6.75776912562575	6.39069632125357	6.62831048327485	6.45032039935646	7.08874166154574	5.30267292934317	6.0618812416383
ENSG00000049239	7.10572505870391	6.50425138968371	6.69027950715567	5.16198879249356	7.44340350204703	7.04684485149638	7.15645941385185	6.65896687706166	6.4612799098694	7.4546047856151	7.04223265493524	7.06985529628516	5.67454430934116
ENSG00000100038	NA	NA	5.21587208740398	NA	NA	NA	4.43827034365856	NA	NA	NA	5.04559887479828	5.27434658042941	NA
ENSG00000104067	5.80917623376111	5.75930617251522	5.66763210155021	5.62136653676452	5.73587111077556	6.40693217211184	6.23874416558156	5.67251272705613	5.14897057677587	6.62652752585042	5.05831881416359	5.46813829153488	NA
ENSG00000008294	5.54876012306332	5.8400789343864	5.6142846538845	5.3781756493469	5.81089438302076	NA	6.0035409526574	5.48020778118838	4.90388788330845	5.81466492206587	4.68837907824726	5.20953720259097	NA
ENSG00000129235	7.50263667841771	6.80911369281928	7.63481485750055	7.68574282524047	7.43922556348929	7.24082475783005	7.36127658631253	7.24297845518716	7.47283402001719	7.13216645067458	7.44289661203797	5.08119443245644	7.27973442986542
ENSG00000106299	5.31114054447736	5.9050482852129	5.72330408450971	4.95940015650438	NA	4.41218963258912	6.32762440503982	6.06599440880494	5.61555628646443	6.36508253396205	5.32979307309266	5.68809971364696	5.63380610207931
ENSG00000100523	7.01890844431633	4.99962118405779	NA	NA	NA	NA	5.96141248871722	6.83464545158721	NA	NA	6.87320738216512	NA	NA
ENSG00000109111	5.18550164426779	5.3855797629274	5.80089734879859	4.98366501161026	5.65056758229176	4.97823156360156	5.70944987166768	5.02929282317746	4.18208852737907	5.76772246446814	5.81384890898654	6.16312278633546	NA
ENSG00000186395	8.27270446105296	8.14117740221866	8.30971764310037	7.87648741889499	7.68370193654548	9.02705546927669	7.95637394863474	8.65885810156736	8.68091805279457	8.08809087102108	7.2435228132109	8.09209952211264	9.2700785791576
ENSG00000076554	5.67343564007326	6.44185781227619	7.26524404565669	6.18171142739543	7.51003648806095	6.83364609550115	5.39127645084439	7.12071951657324	6.49984704891894	6.62656576081554	6.03649001568553	7.66064959488201	NA
ENSG00000114738	5.57421492893192	NA	6.36650123872629	NA	6.05862442162074	NA	5.59301851438771	NA	NA	NA	6.88131444790461	5.6082050891981	NA
ENSG00000105193	7.36196249091913	7.2563667606302	6.77857882188365	7.7668575004914	7.96051577399008	7.63428615040425	6.99016583264289	8.19609270660705	6.95180493054673	7.44465714179378	6.54324789840376	5.87751952944747	7.37097922505364
ENSG00000170348	7.32842830671719	7.35099233262082	7.54553248556094	7.56107898187067	8.06656398496097	7.88193981611032	7.54682155147112	7.68871793539994	7.41251067352153	7.39184784704143	6.66192547412754	7.0492782833478	6.93044437854405
ENSG00000104883	5.57969215657396	NA	NA	6.13545761635138	6.41802354827341	6.44041826159308	6.81884998694531	NA	NA	NA	NA	NA	NA
ENSG00000122566	8.46391399754245	7.96323585557923	7.95038725663359	8.40591570043636	8.24099399093662	8.62094337096493	8.46929440301443	8.53639858733699	8.3647315634216	8.67554891525273	8.40960167563689	8.16166507553728	7.99089874878629
ENSG00000111300	5.91730837863696	5.6619417879659	5.71507790309543	4.68316205788436	4.89348840260601	5.20574935826001	5.83498977854364	5.47273400022726	5.8174072754345	5.56051369168162	5.27050878155528	6.06019014144804	NA
ENSG00000140678	5.60110349093113	4.55680074775508	4.96041806685208	NA	6.49485536775185	NA	4.89021451282602	5.82529877395849	4.61232295666695	NA	6.41346747862964	NA	NA
ENSG00000186081	6.94676732059832	6.54291057183713	8.58652228785428	7.12862457460322	5.89418594838813	7.65516870797467	6.44789874168659	7.17586560159145	7.55999505156342	6.51466097737015	4.70229481277619	6.59969661451555	7.86575701610185
ENSG00000013375	6.24559104478349	6.35223708704117	6.06994519899114	5.1740837135062	6.81287905764674	6.83981499232839	6.49702199430481	7.04949922688805	6.60253126468519	6.91727395752006	NA	6.93193920419571	NA
ENSG00000122884	5.67972744835581	5.5451349609522	NA	5.26546862921151	6.3849587933053	5.98452725130622	6.08049477854619	NA	5.89586077892402	6.22812703198446	NA	6.05451465725521	6.17596683338637
ENSG00000188352	5.72012972793815	5.54835215616192	4.81379266583334	5.08051029811168	5.49296133144249	4.59999417436685	5.28144194016306	5.11686719458415	4.88142448278709	5.30446174114364	4.7959897355333	6.11690370123189	NA
ENSG00000108561	7.53719947857093	7.29601039222763	7.09705050763576	7.53681676076553	7.03739526821883	7.71347698536387	7.32347505948796	6.95743995482163	7.31701183654113	6.9805117947749	6.45482081839176	6.78366618335744	7.78500481142477
ENSG00000153107	4.38167451769644	5.19970248474036	NA	NA	NA	NA	5.82614351262272	NA	NA	4.81837899517884	NA	NA	NA
ENSG00000184227	6.89484226177201	NA	7.19317830248108	8.01720162286703	NA	7.32496835721273	6.01394483935638	NA	7.17838286483581	NA	NA	NA	7.10101005013231
ENSG00000132541	7.6808356477938	6.87053566058132	6.73983417360197	8.62818764612399	8.41430938364789	7.1174465224077	6.76577628344985	7.27627994466755	6.71705677517265	6.51973611439464	6.39721614794527	NA	7.50775756521801
ENSG00000042429	NA	4.60492498679459	NA	NA	NA	NA	5.14033459499164	NA	NA	4.72046723009406	NA	NA	NA
ENSG00000134201	5.25285303097989	5.49373642545338	6.21751611820219	NA	NA	NA	7.18135958708003	6.20184449738127	6.72253140621008	6.86195524083764	NA	NA	NA
ENSG00000054116	6.73180679860216	6.91694183941393	6.56616215815091	6.79531973200466	6.54827803998978	6.98605286654187	6.77127980487277	6.43119170956235	6.54456814295535	6.51324265325077	7.03063310478364	6.76279740633604	NA
ENSG00000175376	5.63456794863633	NA	5.82726988588625	NA	NA	NA	6.05773245254335	NA	NA	5.83160019127171	NA	5.36564570941813	NA
ENSG00000140521	5.29193579367212	NA	NA	NA	NA	4.99726586973942	NA	5.86513189273791	NA	5.16100376990891	NA	4.21146518738384	NA
ENSG00000072786	4.72960657241085	5.60800397610648	5.0020093339751	NA	5.92285375776937	5.22195085113658	5.54197253539233	NA	4.45393424222645	6.69353855177539	6.8618085214256	4.90931489965942	NA
ENSG00000198833	5.38936102996373	5.37364881216677	NA	NA	NA	NA	4.93999425258346	NA	NA	NA	NA	6.26567064301097	NA
ENSG00000183431	6.6574566926585	6.72029838926455	6.71218259582602	6.25787505433495	6.81510836683375	6.66062181979689	6.71467987807774	6.54136940297006	6.50285645307349	6.59900324699628	6.27065912706621	6.49377810034408	5.35150722909752
ENSG00000145335	6.44230350217636	6.75919575804389	6.57391536089396	6.68738581091908	5.80590648858603	6.30733479063207	6.40601089333381	6.69969956616545	6.62773597887986	7.16161545938937	7.03825379974375	NA	6.27969830238344
ENSG00000125821	6.45820421244448	6.48037038648303	6.33516011768378	6.27889979197052	6.02977127652554	5.74210040935435	6.60450905020084	6.15070817223245	6.31339347990557	6.36953974893391	5.87486659013566	6.13560125071868	6.56793882119213
ENSG00000196943	NA	NA	NA	NA	NA	NA	6.46583753502789	NA	NA	6.25917812806988	6.63212359071702	6.5549399104772	NA
ENSG00000196565	7.6564815157905	7.90169117296304	5.26611201493156	7.48543434310687	8.47748501629119	7.37976883372411	6.61880605164541	7.28290693867106	6.81860256487042	5.75060988420041	7.94407632839534	NA	NA
ENSG00000114030	6.35794726040041	6.51920520352863	6.16632018466208	5.58614467621346	6.23806278931893	6.21984175037625	5.97332783361893	6.31719204723521	5.79105452083179	6.28982286402738	6.81902521756341	6.57312283734644	6.34233648361839
ENSG00000176853	5.88022081873968	5.44795474541023	5.44383119760675	5.03359195397765	5.03867978671881	NA	5.91465490333372	5.83027500864253	5.34131506498852	5.15967614304632	5.39081508615379	5.68576914711578	NA
ENSG00000119723	6.46951810740508	5.87990503267036	6.26353403904435	6.52351352819345	6.07260715146502	5.2154435066094	5.94858756094708	6.16069257420754	6.69480473068869	5.67231645093377	6.2846889292788	6.53413595633785	7.95840412792605
ENSG00000124783	6.53864912561017	7.2616397692728	6.82976491603288	6.56857211148093	7.25828272860185	7.28883881189739	6.75194517575489	7.59806304221797	6.4002239759804	6.66800308858425	6.54803619919023	7.07753782515508	NA
ENSG00000151923	6.05754796720064	6.06801624492507	6.35853959097272	5.87775827864692	6.63064370701265	6.00788634147122	6.43899487720635	6.50075294583374	5.93954262027826	6.32214979335855	NA	6.7417301719463	NA
ENSG00000257017	8.57846540998372	9.04715063768051	9.13728246216468	8.79388787914102	8.7245131171984	8.97764847992153	8.21572287613241	9.52277258943963	8.07946704833439	8.32573377637509	8.58013178837274	8.8913277900562	8.68641743790561
ENSG00000123453	NA	5.09343840171465	NA	6.27671212200749	7.05758707149303	8.14162591321331	6.11486772101728	7.00105724579459	6.14225489219253	5.62309775327247	5.86866308480936	5.12065365955193	NA
ENSG00000156136	5.69292619500963	5.68694866541141	6.50746568436952	NA	6.44713421516844	NA	6.0154623851916	6.78486545727492	5.85834229540233	5.68338668566224	6.56704745034961	5.95850821931689	NA
ENSG00000140830	NA	NA	5.2318116017108	NA	NA	NA	5.68167455534057	NA	NA	5.73105818372096	NA	5.18342614490136	NA
ENSG00000198585	6.47931071028139	6.48180034227408	6.53890393355497	6.69849897689433	6.73159101342139	6.10739428282166	6.64169029612662	6.75783064320421	6.48333436604188	6.49500732454307	6.80606392224301	6.49827943454906	NA
ENSG00000162174	NA	6.17459034025733	NA	7.09224940712753	NA	NA	7.15472947054868	NA	5.98386754785897	NA	NA	NA	NA
ENSG00000123836	5.67056125160529	6.0442209293237	5.67655478599397	6.44064899060861	NA	NA	4.94365403847482	5.81667768749397	NA	4.94021561148741	5.6661182338238	6.25643922007409	7.22208812254108
ENSG00000138744	6.48141396125374	6.21656826725977	5.96002347856918	5.9937584946159	6.20510389166452	5.93015570721022	NA	6.20832743577959	5.97660631174615	NA	7.44095682478674	6.13181934873849	NA
ENSG00000157500	6.10883405851524	6.75876206733722	6.2457357251467	5.54530992360467	5.81154811185309	6.51511133864545	6.70994258819776	6.92138929677174	6.59277233405417	6.70875467622418	6.72545576160336	6.77851977641094	6.70956795214771
ENSG00000131171	7.52655127991142	7.90707016719303	7.51522688171349	7.53485480410264	7.05472933333669	7.3770368949065	7.72769037699316	7.68252765333912	8.33589118016354	7.47597586227973	7.55612385343357	NA	7.14217468891511
ENSG00000162924	NA	5.07000066203441	NA	NA	5.32427940960171	NA	NA	NA	NA	NA	5.47759649463674	4.34635535312181	NA
ENSG00000175334	NA	7.36418300885939	NA	6.84322195966187	7.23400117442534	6.9085704473235	6.71321671345944	7.23038376959575	7.57391781126594	6.24201575218163	5.87573114479789	NA	7.39487569632561
ENSG00000117592	8.5718497552708	8.36497645257629	8.65714090076179	8.64426127967246	8.61614395789763	8.54410763643428	8.68283533448305	8.46552159992051	8.67353991902432	8.59614498564296	8.38039969312806	8.16094238955979	8.45109156037459
ENSG00000105612	6.18701234767568	5.96060657730569	5.77491627757818	5.5457473071885	6.29924956147714	NA	6.07301131425847	6.60233126829269	5.41696378734382	5.73274339089649	6.28308501968311	NA	NA
ENSG00000213380	5.34151430390415	NA	NA	NA	NA	NA	6.14055877350302	NA	NA	5.57524848376962	NA	5.95838943521206	NA
ENSG00000141425	5.81521475566144	6.19193875879301	NA	5.90655511300011	5.67989959714397	NA	5.49616945336881	NA	6.06340792318791	5.84990488399338	NA	5.42940921170145	NA
ENSG00000163565	6.07731852093114	6.3925395204878	6.56334739168342	NA	6.30751882842169	6.57957763010008	6.29980608976875	6.31841793912908	6.03297427163691	6.432471965172	6.82249838177406	5.82620179607672	5.80561328711709
ENSG00000181035	NA	NA	NA	6.31130494542322	5.99142684788594	6.81677556969481	4.81595554513795	NA	NA	5.09531315059478	NA	NA	NA
ENSG00000175115	5.66685536618403	NA	5.00944309027432	NA	NA	5.4557661043129	5.99267414467889	6.11984592388448	5.25466371270053	6.13816591509171	6.58958964942468	5.66327482777745	5.40729640352233
ENSG00000111110	NA	NA	NA	4.91049938015377	5.16368386797717	NA	NA	NA	NA	5.06083642809818	NA	4.77355415294859	NA
ENSG00000174886	6.86258714942216	6.74880393818304	6.37511538523729	7.47678065332515	6.78090338619733	6.44235630692769	6.3473436073125	6.58113239147438	6.76589169521039	6.68337751295747	NA	NA	8.38708361274394
ENSG00000126391	4.71344853966222	5.72123955680785	6.14026393387741	NA	NA	NA	NA	NA	NA	NA	NA	NA	NA
ENSG00000172725	6.82876439511394	7.1935597601813	7.02262519094169	6.96313385130102	7.02395253070299	6.94298509454908	6.77220041723779	6.7326497592694	7.57690537766022	6.79289224003485	8.00361085783757	7.44137138456718	NA
ENSG00000113595	5.8685797889377	NA	NA	5.61873126825632	6.42474433848904	6.10388938863492	6.50063344509968	6.11546072913034	5.84031919126906	6.25229801339144	5.8645578724083	6.06272011034425	NA
ENSG00000133104	6.2354580032514	6.01618605096841	3.90594895401371	5.40276292763049	NA	NA	5.67286121342961	5.45631349720098	5.39014012767475	5.75619125567958	NA	4.61735844628985	NA
ENSG00000171766	6.67595995948557	5.66853819646951	6.24847872197775	8.90692906025486	7.56632499693801	8.32464233476524	7.22697800683847	8.59922658617731	5.9637661256027	7.67834613463568	7.29104598130621	7.31359303012666	NA
ENSG00000089063	7.03846119617856	NA	NA	NA	NA	6.49913405018749	6.2317301818031	NA	NA	NA	NA	NA	NA
ENSG00000110244	6.11620572335438	7.1598688578584	7.53216786605777	7.6996212271981	6.09976359393635	6.87185039257214	7.80233377272646	7.4426987341403	7.51215059847374	7.16410620418841	6.35004075286714	7.27444222526031	6.64447017719314
ENSG00000091972	NA	NA	NA	NA	NA	NA	5.99562489419858	NA	6.65321060850094	6.10428243497413	NA	NA	NA
ENSG00000175793	6.83879640054338	7.14901740569465	9.2403651890225	7.73169820325329	7.70857043365784	7.79673723167169	7.70246177985159	7.67034478826444	7.88495705636534	7.43332049274025	8.01852338635152	7.82486288190257	7.25430620071395
ENSG00000206384	NA	NA	NA	NA	5.66898853200418	7.70580262166736	NA	NA	NA	5.3287688840199	4.89347974429475	3.85221891173089	NA
ENSG00000124370	7.02678369177459	6.17499412496968	6.55023376378337	7.05697615915209	6.75188154548189	7.34375175895067	NA	6.70866977989656	6.15907939016884	5.76893116045523	NA	6.68596940074215	7.01543381545375
ENSG00000113569	5.60797051992586	5.80314940842864	5.82394691456649	4.95626467225672	5.9983749927371	4.91040941273815	6.35092404038664	5.29423856179243	5.20106834499274	6.02919447751592	5.59215792705665	6.22635351298484	NA
ENSG00000135124	NA	5.93460155086107	NA	5.36074879027621	5.83560007875892	5.03818510836155	NA	NA	NA	NA	NA	NA	NA
ENSG00000108588	6.2359081944636	6.58417662984621	6.72456671052816	6.12047265014621	7.104556258339	6.92029752980014	6.44812399229699	7.12181078794949	6.01126090870438	5.9093609692181	NA	6.59714761657822	NA
ENSG00000130204	6.80036266461384	6.65394329119873	6.75510027617238	7.00904057458427	6.49135642311212	6.50111225693375	5.95738556468869	6.04516214861727	6.6277602711883	6.77745113696368	NA	5.34538178017854	6.68193798305758
ENSG00000187048	NA	NA	NA	7.67641417720151	5.91225106634602	NA	NA	NA	NA	NA	NA	NA	NA
ENSG00000085491	6.68136649937486	7.069376810932	6.73733006624981	6.87373646198616	6.90906304310499	7.53734539765794	6.59325420307064	6.50715914932121	6.61360953745803	6.10437131999807	6.34460502632486	6.47833980123072	7.25266879984404
ENSG00000198087	5.41149454130103	6.35600319670183	6.01152954655632	5.90922490363086	5.64293706694261	5.61651835711042	5.67136969093824	6.06164534138874	5.24203851934892	5.81908994902954	5.98560895749282	6.81327635163032	NA
ENSG00000156515	7.17738435614767	7.52253156180785	7.4058479117955	6.28180645572183	7.42246480486593	7.34673885850761	6.97848767733103	6.89795147706439	7.81345614249376	7.46785059902729	7.8128333173545	7.67601639107502	7.98049499493049
ENSG00000066427	NA	6.20236756235393	5.96274696351943	NA	NA	NA	5.99633950856607	NA	NA	NA	NA	NA	NA
ENSG00000133112	7.51995741837109	7.63828104299939	8.17249623121665	7.78718669694732	7.82714751822155	7.64681515668355	7.84766112863368	7.72844515644047	7.99022485966424	7.84891219342362	8.09186445758337	7.80167908149052	7.60988871641855
ENSG00000105971	NA	6.96057517990886	7.40268763453016	5.78146462101608	NA	7.82146526744	6.95389788315878	NA	7.28397995936426	7.3891619839486	NA	NA	7.59635844841982
ENSG00000138069	7.54625028695762	7.73589744593893	7.36912454792373	7.26276946588346	6.75467059742194	8.11738699155773	7.94878628476724	8.05727449989434	7.84606639828584	7.8544429326883	7.92368071698834	7.80458922266362	7.00622107130626
ENSG00000162695	5.86498679634315	6.10136980616876	5.46742810863811	6.31276384837818	6.37017789382541	6.24344529301332	5.87165439073342	6.66994413196185	6.31031648771984	5.47270679612406	NA	6.90260382372208	NA
ENSG00000157107	5.24358367599819	4.94995168829674	5.63334936437239	6.10466367540411	5.62647639004672	NA	5.20459359328522	5.52510162453981	5.44020678581429	NA	NA	5.29032938439958	NA
ENSG00000182934	5.52557505473494	5.60274947673948	6.10306478519091	5.05738867195422	6.45277127957097	5.46560928435034	5.87561598524722	7.03079419827128	4.4273792851963	5.53042191731024	5.93222303348474	6.52165169106827	6.21004142939805
ENSG00000122787	6.33890855185221	6.96103060522153	6.64538088156199	6.86699695902251	7.15971548090947	6.67653367914953	NA	6.56716033443183	6.11710017273028	6.38786394371429	NA	7.13462587042885	NA
ENSG00000021574	NA	5.50083214180457	5.06698743207263	NA	NA	NA	NA	5.18519689652625	NA	NA	NA	5.32516524364902	NA
ENSG00000204634	NA	NA	NA	NA	NA	NA	5.53976229031111	NA	NA	5.25389686150243	NA	NA	NA
ENSG00000249915	8.65056858331918	7.14234333605851	8.62293565546518	8.36830583247413	7.80015178217374	7.59296600456246	8.1783673676755	7.65844988990158	7.91570540197642	8.53670512958787	7.84868166316796	7.59043640933767	6.44346081534148
ENSG00000144713	7.2951711067901	7.07554713414426	NA	7.4030927892744	7.57269094599241	7.4517819441437	7.38064455967659	7.4640463668087	7.2628140900769	6.64164807782055	NA	NA	6.423006021162
ENSG00000134440	7.28264875286012	7.2961140558303	6.78093308968597	7.24856529309982	7.16651919617593	6.81978529725702	6.83947957463083	7.27434491047113	7.15592206701522	6.59616824496739	5.94890063912819	7.35147916580966	6.83709266578459
ENSG00000129493	4.68443651549119	NA	4.58692219655951	NA	4.05537585981264	NA	NA	NA	4.31479323405895	5.6595303268025	NA	4.96945411418956	NA
ENSG00000115977	5.69167101920841	5.08469371946452	NA	NA	NA	NA	NA	5.63402647017206	NA	5.12896957312815	6.25348833105417	NA	NA
ENSG00000099795	6.8413156633266	6.7972490770546	6.60891740350952	6.86415227852494	6.52800276393237	6.26849878684773	6.18695729103467	6.49263689316167	6.51510904140689	6.3389660917186	NA	NA	8.49165636428311
ENSG00000137275	4.98739747954754	5.7755150295287	5.55931442086345	NA	NA	NA	NA	5.65004902823018	5.12665069281568	5.05343634921811	5.91925167287547	5.57346885045202	NA
ENSG00000033030	NA	5.13185215027591	5.27232291620765	4.30497874323829	NA	4.60395517140307	5.52166169087599	NA	NA	5.29507309261601	NA	5.28735038068252	NA
ENSG00000164961	6.46816889262852	5.76110284031866	5.515553801878	5.55052627544143	6.19839570180291	6.44270116696772	5.90633718274545	6.028605734189	6.05274224463454	6.31817566944588	6.02533882559009	6.39433575082063	5.61454817656556
ENSG00000108479	6.3892051907209	6.72391552218477	7.02977914333552	7.30340822410505	7.39134965708612	6.51224658307202	6.66370942599341	7.00044241069493	6.65778852067227	6.94347299928399	6.94649744742095	6.9348753380113	NA
ENSG00000165059	6.75654482836001	5.45686686200982	NA	NA	NA	NA	6.82495454418688	NA	6.54250885642792	6.33957566738368	6.49990889126687	6.14800902520225	NA
ENSG00000136003	6.80801971943756	6.10679907194785	6.00773973077096	6.43422535747186	NA	5.85468576319433	6.15671547146177	NA	6.06193448301535	6.26239937429596	NA	5.80811294087387	6.86578825244393
ENSG00000083720	6.8476533672803	7.18416017510611	6.56687129249342	7.18944805852304	6.79418478702631	6.34066555120222	6.66184346945794	6.5767039948854	7.18380712785617	6.73689682894672	6.96591977074095	7.2982775268748	8.48800406453601
ENSG00000205403	6.35279420383418	6.74121733642597	6.77396935013225	6.80482430804371	6.03838008014004	6.35132652838697	6.39426536125348	6.1813786726588	6.69847378200187	7.21548114786927	6.24870359676765	6.52644236578624	6.49989401976196
ENSG00000101290	6.0555136041644	6.15979534161359	6.15483205774705	5.16991672954951	7.55470856611464	6.49821206682218	5.57031361155734	NA	6.35387777773387	6.00481458809717	NA	NA	7.05653890495546
ENSG00000112874	NA	4.73824397671934	NA	5.56679048054222	NA	NA	NA	NA	4.97673431097	NA	NA	5.64559065704248	NA
ENSG00000013583	7.61115392474866	6.3129326523138	7.03284794020763	7.37623209202033	7.37212449762271	7.37857057002268	7.44677084752588	7.00465428720047	7.44120457290877	7.40427912898325	7.36472525295948	7.07551651413333	7.19059679862648
ENSG00000134046	NA	5.75908610294141	NA	5.05146670234986	5.14479153092399	NA	NA	NA	NA	5.18088362245122	NA	NA	NA
ENSG00000213949	6.85696471286483	7.32015010157765	6.41563073217737	6.21876000214516	7.13056075106374	7.21437647141215	5.88926948047538	6.65669617395785	7.52547095562358	6.3695258983312	7.13045179067341	6.90693634289143	NA
ENSG00000022267	7.61919805882795	8.74626642058812	8.95735624878671	7.3358022864799	6.61070168670399	7.83417366296527	7.77147154596727	7.39763956131651	8.89250113083816	7.59290345559801	7.31868907588208	7.69032241598941	8.97586530584147
ENSG00000244509	NA	5.13006477832202	6.26009398414098	NA	6.50267447978028	6.27604949827324	6.70375812685305	6.13742270393432	6.57341793344609	6.38497502881948	5.68768090167654	NA	NA
ENSG00000108961	NA	5.70879829587544	5.73784249583629	NA	NA	NA	6.28651986844896	6.11996930800696	NA	5.36285811812887	NA	5.38641250707942	NA
ENSG00000167671	6.08773742214708	6.31276963459346	6.35688436948502	6.07994386426968	5.86491366188467	NA	6.64099970501799	6.07575329478409	6.49261272981276	6.07744821682813	5.95087824271961	5.1494397277719	5.98897428481497
ENSG00000162959	5.73125153015648	6.0334973498742	6.25523648549186	6.04210406778135	6.47935254261019	5.63982312346187	5.75570482211669	6.56031418987039	6.4509943994604	5.56057525795713	6.1615207930872	5.87663130370645	NA
ENSG00000132465	6.33853792508337	7.13755502149829	7.34688627950117	7.24260609613578	7.15598509825402	7.87878401859833	6.50125536790621	7.19580581315691	7.58273280690854	6.5228950854705	6.32625547283064	7.71989736426848	6.43166391031145
ENSG00000197746	7.26542980442634	6.54005452760033	6.5665222096028	7.03454852511667	7.40171740424392	6.62491435869179	7.02391769324162	7.00983801238833	7.0868896829132	6.6424871345719	7.41317370731858	5.42642712782538	7.79910688105149
ENSG00000085224	4.29331406579014	4.57076101583782	NA	NA	6.41684536221639	NA	3.903578474384	NA	NA	5.46035585830683	NA	NA	NA
ENSG00000101407	NA	NA	5.00535842497727	NA	4.66888055374796	NA	NA	NA	NA	4.59879117812988	NA	3.44979328196371	NA
ENSG00000108821	6.07616894245442	6.80298486936781	6.97820305634888	5.9264500978551	6.39137573597437	7.89463818134097	6.86691099216307	7.83835085885465	7.37054694534273	6.80734647201809	5.1732065514124	5.06951817059864	7.21402419644707
ENSG00000138032	5.56531695868917	5.98542746679253	NA	6.2829580343073	NA	6.57165413585092	6.39212630517398	6.47659280103392	6.36280874105922	6.32792985805284	6.28090925396282	6.17105756283075	NA
ENSG00000167703	NA	NA	NA	5.935424747478	NA	NA	NA	NA	NA	NA	NA	NA	NA
ENSG00000072110	9.01557193926584	8.9100623904893	9.5054900410627	7.67199198037793	7.94640936719853	8.18500984778093	8.1787133550251	8.68139861075985	9.38229581507289	8.27340022642034	7.87578445601296	8.01953297853288	7.75931730363943
ENSG00000082515	6.42784300570553	6.30227668592301	NA	6.52682000436476	6.10394919879035	5.83616520479234	5.87473853546564	NA	5.81020141362388	5.33326300487798	NA	NA	6.08552662912827
ENSG00000100139	NA	5.85567314541624	5.96998434318927	NA	NA	NA	NA	NA	5.89054912290953	5.12309144974907	NA	4.67760674354534	NA
ENSG00000070785	5.62288202441569	6.12177484021529	5.67422567072049	5.84440347389237	5.72823359188831	6.0523423407567	5.6926685450007	6.18562974632066	5.83386977802096	5.83037746027352	5.6490088656028	5.69656140217686	NA
ENSG00000233927	7.29506104457762	7.30436426574256	5.75738978751267	7.32721239029465	7.89518221752473	7.55147447578817	6.82487074589944	8.07170463869914	7.25371428863537	5.70023214009886	6.14371149149938	NA	7.88004481266257
ENSG00000105576	6.00195672136594	5.54088968389078	6.00451084443417	5.43920426474156	5.31036224069019	5.864952678815	6.6101769054327	6.10692768725444	6.45939150840192	6.5141733157261	5.43133347691345	5.88064724658764	5.74259517501818
ENSG00000162496	NA	5.81251380124925	5.94790645187165	6.26732866373292	5.63970235204053	6.79409714439336	NA	5.22483367075279	6.62183858429924	NA	NA	6.30872442366566	NA
ENSG00000001084	6.46465038967013	6.74393206342615	7.09364125957613	6.22015357510673	6.66309719448817	7.53876488358809	6.34730027356248	6.729742610336	6.92213712212985	6.00213452270489	7.08259347846124	6.97926370483601	7.01814961950896
ENSG00000106976	4.9618385754672	5.03322112619607	5.43788768084948	NA	NA	NA	NA	5.17533283848328	5.32529795969782	NA	NA	NA	NA
ENSG00000164951	6.70701185419702	5.85127799179141	5.90947648785957	6.40249704990061	5.77496753967751	6.3392881447133	5.90897778593122	5.8225660899123	6.16589729847518	5.88661536533154	5.86066746108494	6.23155699592722	7.4438653593576
ENSG00000166200	6.86973347125048	6.73569784903859	6.89365560203414	6.67520496060364	6.82003615168314	6.24391709922577	7.09789510743571	6.63593586296383	6.82292752887781	6.92559517837428	7.2553608694484	6.86955651872328	7.41211718604701
ENSG00000158716	6.71040646285753	6.46823608716962	6.13683757551591	7.01102965441071	6.95575377436635	6.68371230229269	6.33678374538922	6.52290283009473	6.32086054432501	6.62166986528817	6.35690840427993	5.94898225574208	NA
ENSG00000135052	5.72241747144516	6.54103607629519	NA	NA	5.6356745361759	5.71724042331663	5.30002645393688	5.55039808487472	6.01949298745642	NA	NA	7.32765978167235	NA
ENSG00000109775	6.56911815218653	6.43298623671624	6.26657628588256	6.12624663149338	6.31002538243641	6.73887192358745	6.36809113253664	6.28936085799678	6.57017592647165	6.28663466110369	6.19175266399637	6.58356354525071	6.4750119786149
ENSG00000109654	NA	5.20355059474038	NA	NA	6.27330009754483	NA	4.95833512110021	NA	4.93266060752743	5.45081041627856	NA	5.0874173719779	NA
ENSG00000215845	6.97384800023016	7.08438646670084	7.0306885738288	6.9594717988151	6.79847686904586	7.46060234265092	8.04396389472176	6.93709335709241	7.14275126340474	7.60746242962555	7.75562591481421	NA	NA
ENSG00000111144	7.84503447078618	7.38972115857063	8.09245771672269	7.67168556459226	7.72200444075703	7.55881245276638	7.53781860949594	7.75567203557866	7.77094590502078	7.80817671797662	7.81472717141648	7.70384353848005	7.34706467365863
ENSG00000124767	7.5823678513539	7.6804589228463	8.14432125000025	7.82586582690964	7.58906901337537	7.51018308516032	8.02572975991106	7.7418261066244	8.23287060165133	8.06016689474806	7.85106841558616	7.62174774031278	7.56137797927291
ENSG00000065413	5.2620185031666	6.0485142580045	5.30393154266342	4.76930223457873	5.86877816887921	5.59738924258969	5.60922516655736	5.97304394512204	5.40757770284317	NA	6.63273974378266	5.8732673228006	NA
ENSG00000072062	7.81271286676537	5.13619998393478	NA	NA	7.1076709978216	7.15777048101274	8.14835210844766	NA	NA	NA	NA	7.39668047777407	7.69451320975431
ENSG00000164342	5.30501071133124	NA	NA	NA	5.57833031231568	5.37916477186977	NA	NA	NA	NA	NA	NA	NA
ENSG00000161542	5.96043156119306	5.72503906461201	5.21778000983869	5.52007843267864	6.03936458665503	6.72950635355027	6.22590839404071	NA	6.2984931246815	6.39423291049475	NA	5.73968409148948	5.52998053263053
ENSG00000135443	5.26909245574043	NA	NA	NA	7.01902844416571	5.98489729497184	5.24412773981776	8.18328176008992	NA	NA	NA	NA	NA
ENSG00000175003	NA	NA	NA	NA	6.73681504954183	6.07505177422242	NA	NA	NA	NA	NA	NA	NA
ENSG00000099817	5.86648018906406	6.13886295544933	6.26041211687384	5.78609594025277	6.51219276494666	6.40985570731012	6.45955778261237	6.33816503235471	6.15526793826347	6.47726812178117	5.36593402565765	5.8684131961385	NA
ENSG00000183077	NA	NA	NA	6.77074035337695	6.66345784723521	7.3220909250328	NA	5.7766874989332	NA	NA	NA	5.58477277080104	NA
ENSG00000165280	7.97563400926116	7.89386412839845	7.7063738618519	7.09557994114722	7.89269458266738	8.05226015317761	7.92885113531048	7.96391841442789	8.06558279885487	8.09212425529559	7.70254908820969	7.73080050057267	7.83026542333112
ENSG00000145216	5.43279136997856	5.96193688997115	NA	NA	NA	NA	5.3692771949878	NA	NA	5.69158880522572	NA	NA	NA
ENSG00000115806	6.55891562662674	6.36412753620965	6.12071420853756	5.62990100394552	6.32058881155678	6.7655943529119	6.58600559902619	6.6217308490196	6.29567915756986	5.88984795522435	5.98270146636061	5.30556680752636	5.69866815454277
ENSG00000112972	7.00521023467435	NA	6.74876509165347	NA	6.912115993524	7.57881179544226	5.70586340965225	NA	NA	5.86209789362055	NA	6.74640053832941	NA
ENSG00000127947	5.52496324788444	5.00789957950003	5.07083016697005	NA	NA	5.58385041421139	NA	NA	NA	5.66692403313001	5.95932037883573	5.13224413858226	NA
ENSG00000163297	NA	5.79566344710388	NA	NA	NA	NA	5.0407730868662	NA	6.34218589183559	6.13204745250627	NA	NA	NA
ENSG00000068366	6.58240118623042	5.77411143419308	6.43604886389885	6.56880566510807	6.67792994981356	6.1689297048058	5.9388100014601	5.84765366248471	5.91004488228976	6.04781238121241	6.61161714217815	6.58080443660483	5.98037505389797
ENSG00000108602	NA	5.81648778745773	8.28494524111184	NA	NA	NA	NA	NA	NA	NA	NA	8.33240548100037	NA
ENSG00000085978	4.83782210098138	5.75811003411356	5.19416620896978	NA	NA	NA	6.20559969687632	NA	6.42833119642705	NA	NA	5.04267537822681	NA
ENSG00000173674	6.3147297858999	NA	6.74477891325686	6.81154536454181	NA	NA	7.18367013208568	NA	NA	6.70303136800465	NA	NA	6.05381250129069
ENSG00000163527	6.26492296376026	6.19010004233857	5.16149393263815	5.34674497715859	6.89298782477245	6.40029502293033	5.85827218379434	6.09697251508179	5.75396351711812	6.78903174025586	NA	5.85230992275264	5.35522724951084
ENSG00000153187	8.50656354810494	7.64363607532521	8.16852453149022	7.7488160689352	7.99780805922116	7.69423155563687	8.3267490774625	8.56756430502121	8.10510941010854	8.78037103096509	7.68410347393023	8.14401395979725	7.20210862895106
ENSG00000140459	8.92273260955489	NA	NA	NA	NA	NA	6.32614213841798	NA	NA	6.82547223858721	NA	NA	NA
ENSG00000165416	6.84482590345114	6.92896780234232	6.56646369080724	6.41906525887605	6.0132104860947	6.11054918122604	6.84962629833118	6.20238840145482	6.32989931841312	6.71661411339085	6.69682376733811	6.73318151795526	NA
ENSG00000125450	6.13165073808954	NA	6.0555919942395	NA	5.87169267440462	6.25457819956252	6.04976058618668	6.23554165345181	6.20942072928046	5.55949296514357	5.97602408078328	5.61684577880137	NA
ENSG00000104765	NA	NA	NA	NA	NA	NA	5.94201242538944	NA	NA	5.7485421378048	NA	NA	NA
ENSG00000198910	NA	6.60083115367194	5.53063168918549	5.66285890233152	NA	NA	NA	NA	5.87743214335274	6.34041431346115	NA	5.17100902474946	NA
ENSG00000172164	7.04373693351278	6.32437251513051	6.13203516999124	6.21968664572965	6.8289300444078	6.86888298517712	4.97692878736424	6.60950777658812	6.56515009305632	6.37003600550872	6.55079392077577	6.00735847150197	NA
ENSG00000223496	5.75482962892849	6.16499338861635	6.0667130459113	5.60875720333308	5.58241402605363	5.85801058689582	5.97761747253187	5.82696589838636	5.5504515544157	5.95212199067609	5.85102891297923	5.40457617836955	NA
ENSG00000112077	NA	6.08869205850193	5.90843288786842	NA	5.98481938758809	5.48973054339723	NA	6.42039085656578	NA	NA	NA	NA	NA
ENSG00000077942	9.45809894607678	7.91868156636534	9.77669092999957	8.1034301104476	7.91054936105328	7.8022645477315	8.35734305421369	9.01981625598039	9.57266913122616	9.03720710011377	6.98965522143926	8.15400776002275	6.84551287064605
ENSG00000160299	5.04493584279553	NA	6.36071187939659	NA	NA	NA	5.66501300784824	NA	5.91800908233021	5.91075733587948	5.33790645166737	NA	NA
ENSG00000162735	NA	5.01647222158098	NA	6.06370225120693	6.32363332051969	6.19479851014694	5.88685399404622	NA	5.96999345505929	5.86098352254482	NA	5.41826345733837	NA
ENSG00000170860	6.91169939987423	6.9054813375523	7.2428631165971	7.11439589551879	7.30211885363911	NA	7.16112574325014	7.58925107253892	7.28995796219774	7.06360525764499	7.46654947844286	NA	NA
ENSG00000096060	6.84395907292058	6.66272346441463	6.69393100599686	6.51131076349818	6.9223056115966	7.04973253773597	6.90980772868103	6.79784758733698	6.84638706105848	7.01524101742964	7.06931332308224	6.63567247798064	6.62703400087428
ENSG00000149313	6.3381966131436	5.97442169660899	5.96335056091923	6.46436552313561	6.22659419838359	5.83498411852608	6.63379988487928	6.10462780652296	6.25449181650056	6.34927748589201	6.10802552511709	6.25003248455764	6.27864929594798
ENSG00000155368	6.10422442978204	7.55185364089783	8.19380057964872	8.42609701219518	8.4189404085274	7.55044562770085	8.3007610977874	7.51521167065795	8.05353643785798	8.34481021416394	8.35102342104344	NA	8.40133072617574
ENSG00000197355	6.25137984247856	5.25334190905707	6.00179880005551	6.44273776845226	5.55394912918866	NA	5.65103148025902	5.87067400889929	5.40579505052095	NA	NA	5.56749036272006	5.44617804661991
ENSG00000085433	4.32481727545383	NA	5.00590564766189	NA	NA	NA	5.62617371130525	NA	NA	4.9221301881481	NA	NA	NA
ENSG00000089280	6.41431894623314	6.96243371805213	6.04698291019086	6.62360594220771	6.62243660259333	7.02161860892012	7.52714864827874	6.89290753364061	6.10228598002902	7.4237084840109	7.07976981524922	7.01673763708254	NA
ENSG00000125458	6.43532522798861	6.59898701044779	6.82681028794376	7.03173072327139	6.64784117623484	6.53722593982078	7.07207558895966	6.53447800770906	7.04668819088166	6.76327441327474	6.69826218907069	6.52970622945377	6.35078188088042
ENSG00000197296	5.92679386825209	NA	5.91548825484732	NA	NA	NA	5.30939619558043	NA	NA	5.38170814363086	NA	NA	7.17691390765561
ENSG00000184162	6.12975432280277	6.39178462890863	6.18396009628673	6.20913423391176	6.24370998785072	NA	6.17456032697863	6.35072653641844	6.26489754589818	5.68262322700171	6.26368879236704	NA	NA
ENSG00000215440	6.33471848868846	6.78767579014134	6.35881484892903	6.40595862286022	6.5967966850352	6.0624000931765	6.55204016369818	6.5909677471742	6.5283345317629	6.38665545379706	6.76723738602427	NA	6.17240450540146
ENSG00000165060	6.99290213574938	6.47695147328409	6.4208126366021	6.7822238982883	6.52474856776264	7.46241101317149	6.70059760825463	6.55832067569967	6.42373807214576	6.08479802165664	NA	NA	7.63330490892707
ENSG00000065833	7.21391352339947	6.4410043401884	5.85970233076755	6.2661464581244	6.19349492445068	6.98278416977201	6.41596957624738	7.06988721262169	6.56957369356426	6.83052372012158	6.64056124971051	7.21093418382461	6.30745446771484
ENSG00000079785	7.03998628698378	6.7692264817905	6.49868412231099	5.99916446511858	6.81573654644224	7.09304565829408	7.45309907668859	7.45773025673498	7.24919583480748	7.20279490273813	6.87171403681423	6.84721951259548	6.91354021026151
ENSG00000143162	7.09188437520405	NA	5.99625675570059	6.31566726228688	6.54278905279405	6.85168225810298	6.82407632410915	6.65673160598964	6.56514686411077	6.27522602630047	7.54444993205765	6.45287339758292	NA
ENSG00000137731	NA	NA	NA	7.63434623353638	NA	6.0288253359641	NA	6.36960494873307	NA	NA	NA	NA	NA
ENSG00000181061	NA	NA	7.90894121871827	7.93669539994652	7.47832456173245	7.23050384429286	7.11166414374512	NA	7.45517805838787	NA	NA	NA	8.15936757156691
ENSG00000168216	7.03422726077055	5.25253070379553	NA	NA	NA	6.12282702296968	5.79180431166548	NA	5.69160535433537	6.05787103166039	NA	NA	NA
ENSG00000136937	6.07349113255759	5.76926093798568	5.76499072648059	NA	6.20771112290288	5.73492187482854	6.55682597470605	6.23958948660333	5.93550773126245	6.51627621291386	6.642152609783	6.72357810843179	NA
ENSG00000059573	6.6374341020427	6.57421552390268	6.6570592069191	5.27450865828481	6.29247786639865	6.09843697649868	6.02329743508903	6.72281138401502	6.12104603658542	6.30455307221751	6.19824509250464	7.15546817442765	NA
ENSG00000168538	5.51860821972355	5.52085585963691	5.31155661654856	5.72881179643309	5.85070635205094	6.03498800482835	4.98578940714807	5.1639617177873	5.02287324973445	5.70538161025357	5.9617981715145	5.85138882051361	NA
ENSG00000137154	7.15976055590389	6.92143463601168	5.74576524607407	7.73609199101343	7.57188602014962	7.7692030535447	6.842556697384	7.56243617871784	7.2177217713388	7.10991249409429	NA	NA	7.60278726228128
ENSG00000184924	6.79897991384268	6.31723281307069	6.64460889836946	6.81375184552419	6.68700686812875	6.67689425869663	6.82950580588259	6.15801380955254	6.58308227401205	6.1037639207957	6.66527945162344	NA	6.50794272898274
ENSG00000136143	7.63265941186525	7.2195061332909	7.32838011754897	7.88259100169165	6.32781258407752	6.97025998517757	6.70734165588159	7.03247770328421	7.24423987878054	6.91745548961962	7.28967101357591	7.2830776490196	8.47453549196512
ENSG00000136842	6.49267467907813	6.48814785666323	5.1711254907357	5.98725401187608	NA	6.55643945421142	5.87093300723192	NA	6.71377254790918	7.31828020135826	NA	NA	8.11372481146067
ENSG00000100258	5.85133269618849	5.7154168855984	NA	NA	6.50944520773581	6.10380888222043	5.24774510257682	6.10704353228165	NA	5.56523473971372	4.83018034677811	5.5173654976216	NA
ENSG00000148341	6.4044382342048	6.43149445624498	6.93111660643516	6.04288495017775	5.83772152607903	5.73104732300246	6.24541115395152	6.10801598606414	7.08865731409975	6.54555629390499	6.47971153695423	6.97436752117393	6.38829513946714
ENSG00000164039	7.75207307392153	7.09588521798641	7.36257586907559	8.65008298066099	7.4950561264911	7.3744220706138	7.521607171526	8.0328396929009	7.467535601069	7.73497324549765	7.22344611174763	7.51544807957588	6.42986086780775
ENSG00000168653	6.57666361394713	7.2825216878738	6.48371606063284	7.33423100484362	6.8754136931306	6.59120796456832	6.32622899253572	NA	6.44266687947687	5.79293151755737	NA	NA	8.36040832204655
ENSG00000197959	6.05839911712742	4.99077649585888	NA	NA	NA	NA	4.90376987465899	NA	5.54866665514449	5.91861391413227	NA	4.70952190975713	NA
ENSG00000010671	NA	NA	NA	NA	5.65727177353611	5.58583008456457	NA	NA	NA	NA	5.83169938750051	5.40551069346037	NA
ENSG00000178209	10.3267826524367	8.03544026433237	10.5861142261983	9.16029703040242	8.84638520074726	7.81246981522656	9.6032589307468	9.52799142919368	9.32984367035959	9.83782825265655	7.73787648993855	8.21431522025613	8.16204155780264
ENSG00000103160	6.57494734490927	NA	NA	5.9664216356234	5.95417955234261	NA	6.25308779416648	NA	6.06207457279647	5.92087759143653	NA	5.56403816867286	6.61921879940128
ENSG00000184831	6.55082311644598	6.65172851947855	6.03732537270206	7.30861184857562	6.48559996699115	6.67548310821149	6.53288524664069	6.49910342734511	6.75763044855875	6.49084733167717	6.11830205976475	6.59069503892321	8.03630483995737
ENSG00000196235	5.42340950919402	5.42999965924479	5.13388663652985	NA	5.03477521515707	4.79377766844506	6.34146531200256	5.46244405602492	NA	6.20961395762322	5.20901969619682	5.61152714232431	NA
ENSG00000088682	6.84421135880322	6.66355317633963	7.11533928226837	7.36855641816535	6.56006555128885	6.35648770745756	6.06653190803984	6.49180077425519	6.88028798635549	6.11560201722316	6.58191827580303	6.58148406904802	8.20062302176235
ENSG00000138231	NA	5.28366470793504	4.58478653657179	NA	NA	NA	4.98192128453201	5.86812623124402	NA	5.06231573949215	6.0081936493748	5.40031716819289	NA
ENSG00000167280	5.26344668910973	NA	NA	NA	5.0549112332556	NA	5.99778218275222	NA	NA	5.62820581761656	NA	5.37733201655263	NA
ENSG00000131981	7.77215018342982	8.51413448951489	8.57025308399638	7.78397849404196	6.98083195703351	8.25876773504009	8.21632814318272	7.76015986415197	8.10815408415374	8.25620120032624	7.96505256901131	8.18008767830793	8.39360830357771
ENSG00000135241	5.49192864679265	NA	NA	NA	NA	NA	4.71239465603102	NA	NA	NA	NA	NA	NA
ENSG00000113649	6.1571829990802	5.62056842465555	5.92421732619445	5.43390264430221	6.02607192763121	5.22618854678263	6.25354753743832	5.48389319746669	5.67028075965454	6.22652455089388	5.10306318242837	6.10037369559957	NA
ENSG00000137463	7.63654043220718	NA	NA	NA	NA	NA	6.32565396674405	NA	6.37953329193395	6.47760918609965	NA	NA	NA
ENSG00000099810	6.80247496444238	7.29669297432766	7.1522330791238	6.79401119432247	6.25748152757923	6.38783573032885	7.11780620167049	6.86491292748548	7.41740782982436	7.11443321795273	6.92346105074398	6.79966342034476	6.24222712263332
ENSG00000266964	NA	NA	NA	NA	7.11467512138221	NA	6.09874754401022	NA	6.58692351979062	6.84905592779609	NA	NA	7.74614787488735
ENSG00000178741	7.1155844608588	7.69968579234961	7.120454437132	7.87718732156048	7.59344967054313	7.46687681749466	6.9188349362578	7.13883140350725	7.25960488987296	6.70041843750475	6.18878095303401	NA	8.60630992849295
ENSG00000168461	6.77652171140901	NA	5.98585821597411	NA	6.73745544902506	7.03556887802973	6.71151096612757	6.47433461993273	6.49391055748945	6.44555436747606	6.12399820411024	5.46549767272937	NA
ENSG00000120694	6.59593294457981	6.37942437609404	6.11991466719152	6.4148311920844	6.52819779651524	6.25491654936445	6.78643360226618	5.99590801584227	6.47057703610058	6.54973312878001	6.7301849134384	6.92335334173618	NA
ENSG00000129675	5.71958423314944	5.78741437694745	4.62361581332462	NA	5.03971168874673	5.52995898847521	5.32596994221815	5.74615226174396	4.22604587681093	5.53034260772502	6.40863373153508	NA	5.74122417680659
ENSG00000152766	NA	5.74999653266776	6.06804831717118	NA	6.42943190046785	NA	5.11384935291689	5.95835244719385	5.45598182362305	NA	6.19010135218978	6.03913865199692	NA
ENSG00000243789	NA	NA	5.8195388582129	NA	NA	NA	5.65800612413158	6.06327078234531	5.47496763133371	5.70449415341193	4.93021486190657	5.21793961672126	NA
ENSG00000140718	5.98849888943798	4.90687551755303	6.06177892052436	5.74222408644215	NA	NA	6.64387386096488	6.01126898291441	5.85590694443445	5.72843676612174	5.53148876558038	5.40607608912285	NA
ENSG00000174156	6.53829658162337	NA	NA	NA	NA	NA	6.0292209300921	NA	NA	5.47107367227112	NA	NA	NA
ENSG00000105875	5.68738625375195	5.47764325419612	NA	5.01584070576592	NA	NA	4.97763714978322	5.57733523334997	NA	5.64415223892991	5.90859315533765	4.71121132362597	4.74222169543498
ENSG00000114391	7.21406346652443	7.35721192612933	6.03748020206724	6.90534570021805	7.74458198380226	7.90837825171786	7.19292710833407	7.71138093320794	7.16559383576169	7.39541756425511	NA	5.12439853644875	7.24377349568727
ENSG00000091157	5.20158828107352	5.72221028870018	NA	NA	5.50357284780284	NA	5.03274232095865	NA	NA	4.60816317701238	NA	NA	NA
ENSG00000077420	4.40459427571494	5.7541707286561	NA	NA	5.47057435651847	NA	4.87365490676842	5.25713056808735	NA	NA	6.65149982264661	4.85107966180273	NA
ENSG00000103257	NA	NA	5.85339962509029	NA	NA	NA	6.35727388665749	NA	NA	6.80948324813143	NA	NA	NA
ENSG00000126456	5.77977680867038	5.9373523799094	6.28747234135924	NA	NA	6.20770668511607	6.18267826465919	5.94230669148089	6.26228185150993	6.18335943221692	6.32188799555965	5.82165750267339	NA
ENSG00000036257	6.29634667716633	6.44605745992303	5.89058943625481	4.53396468157841	6.07971858482559	6.23487718218244	7.03869850366624	6.54097658113643	6.44585607729683	6.68319010224713	6.9710869284453	6.95003313168801	5.97253139520303
ENSG00000103275	7.28814688571561	7.76671883364857	7.37436782798899	7.13281067347141	6.97553963772248	7.12814970215544	7.62261649949234	7.32800930496254	7.40278976576752	7.52571051638441	7.73806641880137	7.39511873387268	6.65336325797952
ENSG00000116157	5.89722559566985	NA	NA	NA	6.22523084933773	NA	6.05098235172649	6.17579916957972	NA	6.24140621281031	5.39169353354558	5.38968132654534	NA
ENSG00000182492	7.75041669396974	8.0943562884572	8.03407066223344	8.00342458001557	7.97252189955879	8.47418529071115	7.34597870530067	8.50764565448922	8.97589124203182	7.46938012221181	5.74897413748112	6.11706861275159	7.59950114094068
ENSG00000156709	7.91956964686855	7.29022196831358	6.43336931142231	8.2179354262212	7.93552424091995	7.41732296065155	7.04437263810778	7.49621533992672	6.96017675258017	6.97961689297059	6.26867899218902	7.35888010657855	8.70427232625889
ENSG00000128951	6.66273886917864	6.55987118247334	6.73961355790293	6.61262900566367	6.34120194162426	6.59668426975554	6.88555091593594	5.9467890053591	6.65777571705241	6.72089742795335	6.62803113582776	6.37966503703815	6.28304536701324
ENSG00000164182	6.52822614821059	6.61079301318436	6.72348777108347	6.70987101326966	6.54762567175219	6.14782494438123	5.60257683031383	6.43421528278544	6.12962341054926	5.59018408764133	NA	6.41790620555344	6.97472443713914
ENSG00000064102	4.89538939252346	5.93848566235705	NA	NA	NA	NA	5.05164100983944	NA	NA	5.28758766385068	NA	5.27346565825738	NA
ENSG00000134326	4.38230527519331	5.73202876963149	5.25962243640523	NA	NA	NA	5.08145881853733	NA	5.89335473495783	NA	6.72878128893619	5.92685918352643	NA
ENSG00000138722	4.59438149948465	4.81226943810931	NA	NA	4.97678436197178	6.33280425272276	NA	NA	NA	NA	5.88252333345592	NA	NA
ENSG00000198836	6.77636086831684	6.80749320875372	5.92064360733507	5.60978686280779	6.28956705936584	6.66792804974065	6.60377433012513	6.65368875147507	6.81852333774913	6.54153487552263	6.66415276404985	6.97964095857925	7.53457856401866
ENSG00000131876	6.72637603753017	6.40026617614657	6.58544021429256	6.70997229606715	6.94606262394054	7.12876575076303	6.81518143352245	6.85330670037505	6.67581005368477	6.88150213679693	6.99222322823082	6.69002132491555	NA
ENSG00000138442	5.74182891660769	NA	NA	6.43254041779612	NA	NA	6.00081031112493	NA	NA	6.42956006565233	NA	NA	NA
ENSG00000005156	NA	4.49298904811751	NA	NA	5.35344293227356	NA	5.83837252026641	NA	NA	5.54652617031722	5.44120339759765	4.70034400836273	NA
ENSG00000133703	7.22766050421078	6.72929330917444	7.39840038769003	7.37170105699581	NA	7.28454592768956	7.41024163791142	7.55806417025229	7.07277458817033	7.26274476327059	5.8670452348778	7.07970253920546	NA
ENSG00000151233	4.55035067230162	NA	NA	NA	NA	NA	5.30561789187107	NA	NA	5.42924333727885	5.1615484015219	4.34205521135501	NA
ENSG00000135446	6.33736936891766	6.31035346533293	6.22290746626618	6.09082860558233	7.28999714177905	NA	6.90035871155278	5.4206114069031	6.5922082567733	6.04045727532226	5.82987234489593	5.31131491964347	NA
ENSG00000122873	7.56122668556286	7.59675816685555	7.07395413287226	8.23372111488627	7.65960212535744	7.41547473686514	7.39382151615501	7.20970764715394	7.64597558094986	6.74428116831324	NA	NA	8.79515572886814
ENSG00000112367	5.42774569934972	4.8058497036072	NA	NA	4.22097706211107	NA	5.58703857734269	NA	NA	5.06528844247776	5.6067913794289	4.44994653081944	NA
ENSG00000053747	NA	4.9658891658269	NA	NA	4.91631220240862	7.09244134021286	NA	NA	4.6126007755413	4.91720275175743	NA	5.04228382795364	NA
ENSG00000091136	5.86300716337948	7.04922276964459	6.09310811984351	6.12777633280781	5.99053469060812	6.65876327165081	6.39871811094613	7.1373429021032	7.14755090879698	6.02136308132212	4.51407740959559	6.15473807715851	7.15852469792809
ENSG00000090861	6.903857436582	7.04683742560709	6.26423175835139	6.09707038160171	7.41281079832015	6.83881410137211	7.10409508581873	7.24633038354883	7.1651231424104	7.21374663525267	7.2653440792568	7.34008643695743	6.03727401254061
ENSG00000101193	5.45724587834074	6.35955970913085	NA	NA	5.39476399951993	NA	5.48239189442053	NA	5.02358020528583	5.07733361253383	NA	5.26486970385685	NA
ENSG00000123178	5.64570889334145	5.6540793410536	5.68789936468443	5.87474070676438	6.19552845397846	6.08011403714384	6.24105388634698	6.1913785217789	6.26812364190595	5.65768607228234	NA	5.60434767754211	NA
ENSG00000166562	5.7143129912948	6.36090115089855	5.57483101244563	5.87912247582351	6.88228900896267	6.82870866033019	6.22468004480897	6.81799358853869	6.32315256258676	NA	5.84861243399181	7.19862951048986	NA
ENSG00000065485	6.9424461120732	6.43910383152445	6.76902266676702	5.64572714925058	7.46404068015273	6.9446454965525	7.13221946658156	6.86693506189181	6.16067601240035	6.98719012491944	NA	7.38246313344111	NA
ENSG00000104872	5.9191094860232	NA	5.21998963753568	5.96892728929371	5.93247157615703	NA	6.36095980855072	NA	NA	5.63025977951268	NA	5.81683480784544	NA
ENSG00000250799	NA	NA	NA	7.56570069867906	6.10747733584196	6.71363266471377	NA	NA	NA	NA	NA	NA	NA
ENSG00000079819	7.83535599853078	6.86860779378988	6.8967905233711	7.25285500061833	6.48129158917545	6.80661237919243	7.9244897638478	6.94035845809904	6.97472921754375	8.21800968074551	7.08168526592292	6.79694883197479	5.62715305979841
ENSG00000010278	7.22587205195758	8.36164496124981	8.45801023552959	7.44370434051863	7.37983263840326	7.63820094528152	7.10211041857129	7.19946230677597	8.0314582116599	7.33859662879869	6.58284016717601	7.24710916190427	6.59485139923294
ENSG00000182952	6.34975007262412	6.99687351680447	5.19784191220121	6.97204525733003	5.4360159347245	NA	7.4821265239885	7.8787582157653	7.3048146515052	7.14214506965451	6.53420109681134	NA	6.78650704219241
ENSG00000136463	6.51800957078741	6.31058782958271	6.27085508386184	7.16662289453678	6.30779963417589	6.42794177027287	6.29381225587981	6.0071109147592	6.38025181786483	6.00232009553506	5.8204262958952	6.07816943883475	7.30569983162517
ENSG00000179604	5.37573675213585	6.06089065843362	NA	NA	NA	NA	5.86881671084441	NA	6.0323329376624	5.78346172624543	NA	NA	NA
ENSG00000110025	5.44921604620629	5.89811615952164	6.10556388889659	NA	NA	NA	NA	NA	5.84553021650669	NA	NA	5.96119198147142	NA
ENSG00000119335	7.80294988682567	7.93383734180445	7.20397298090031	7.60133851485949	6.85508968197116	7.43979010068555	7.71986443814794	7.85690157970416	7.552990268684	8.06833242075875	7.70803521885072	7.77670041861332	6.41162862080379
ENSG00000112293	5.19058379597718	5.83782252882288	6.30996389895399	5.51438889142397	5.54041648323787	NA	NA	6.40717150596615	6.06148157617985	5.46647725579515	NA	NA	NA
ENSG00000113312	5.97405512567853	6.54789669828224	6.29859079419431	5.38274215249072	6.29868280816868	NA	6.23636111169067	6.41894568922704	6.73275431604421	5.86534254843156	6.20376601964996	6.17239023866125	NA
ENSG00000119013	6.96408517088398	6.80200604812305	6.31891302856644	7.50279903857223	6.69053480808304	7.16319526797743	6.5258389021077	7.14771841369753	6.6576464072114	6.16926721940441	NA	NA	8.25609006742416
ENSG00000135775	6.10356597863397	5.83314311552607	5.74616530479251	NA	5.86505678070612	5.11053000025965	5.49053806506257	6.16545513055966	5.82396667411008	5.63081025687557	5.33645091017933	6.51901317906852	NA
ENSG00000261701	6.47205807476769	6.76756031491391	6.46392538548229	6.50552075341182	5.55512752246906	6.52880678778609	5.88795586549562	7.27361021844296	6.66533962341443	5.9048189475026	6.13540577384132	6.2379488799256	5.85230616665203
ENSG00000104824	7.40948093753902	7.57791986776179	7.28048829217856	6.983817424135	7.42194825395814	7.81144326315425	7.65747348712507	7.7355719245529	7.55584526438437	7.51815280319727	7.52390835045588	7.58383568017551	7.39510657385856
ENSG00000171490	6.45140261359749	5.9733043047679	5.02962436125982	NA	6.25844076782957	6.33977144440755	5.50261150352575	6.72475203110068	5.22398492217828	6.24634922828322	5.76595558283968	5.26670381931982	NA
ENSG00000171723	5.7443112842572	6.2310385345457	5.94331385334515	6.16101292798366	6.10150650529722	5.78373006925993	5.20500342852678	6.42570595581448	5.75680005439934	5.87062368821737	5.26941183331704	6.09105043072492	5.81533405627683
ENSG00000108622	NA	NA	NA	NA	NA	6.86350885110552	NA	NA	NA	NA	6.87122409028271	NA	NA
ENSG00000102119	6.44924471834139	6.90932827517278	6.87545121239984	6.86782162359542	6.44106630204951	7.58769782818524	6.27569327510925	6.79455670179487	7.25732619130458	6.56115643199639	6.02318013045725	5.78849473697625	7.13767194932112
ENSG00000113719	7.60404616200597	7.14545704851421	7.10687860210851	7.45618814050926	7.49242393722255	7.75675008504125	6.66103298320512	7.19003275041573	7.55207549629915	7.39423569876549	6.77818622552443	7.45941884016396	6.3681591846896
ENSG00000086598	7.32676845617231	7.09991826824221	7.52297974873768	7.36199662164082	7.79715053100599	7.87366763957285	7.53547507025995	7.36238804106621	7.4321246842458	7.26434220800835	6.04084966622674	6.76143466382313	7.19389765319227
ENSG00000102172	6.94660157767705	6.70924724346956	6.39279692537566	6.857192788641	6.5841951814977	6.31384426508118	6.76431921118393	6.02808424082748	7.28486410097666	7.38822714368776	7.08559624830471	6.508396305795	NA
ENSG00000107201	5.01384354190709	5.80798442375916	6.25848932941743	5.53756042532293	6.08673736721772	5.73318410147043	6.08458882307427	5.97185582576762	5.80755942949499	6.00706282619021	6.18852157982879	5.93084356451802	NA
ENSG00000114745	5.41059166988312	5.92236630809568	NA	NA	NA	NA	NA	NA	NA	NA	NA	5.59157138616097	NA
ENSG00000130303	5.91849094706398	6.70326739392792	5.44920718458048	6.2525087469779	6.8740516608386	7.34041371549282	7.23144140500789	5.49032507275944	6.50528775854262	7.53755285033726	6.33333926803157	5.29735316792655	6.93012128282035
ENSG00000131037	NA	4.81346446400341	6.39017502472068	NA	NA	NA	NA	NA	NA	NA	NA	6.17091193230955	NA
ENSG00000153956	6.34316786116109	6.91876730850637	5.94563241681166	5.94242511465892	4.7553944954651	5.72014577483473	6.61483828929338	5.38141018897237	6.67428830464937	6.6144535357153	5.47549790069899	5.50730118224162	6.21138247727842
ENSG00000206527	5.99417192354788	6.08297658235654	5.95583636767386	6.05183089706876	6.89890146338417	6.55942086135089	6.83137978799957	6.25245989110467	6.21196314192358	6.09174131051017	NA	5.1834968980279	NA
ENSG00000160058	NA	NA	5.42632947689444	NA	NA	NA	5.25513514377965	NA	4.44377730050715	5.88356679300874	NA	5.32286165083454	NA
ENSG00000134285	5.97700070367609	6.22633485239778	6.24358128262078	NA	6.86713059856659	6.94559022841655	6.314467493218	7.87559694033613	6.35181323805471	5.92121629236106	NA	6.54338757422111	NA
ENSG00000115275	6.76137549003095	6.60226455413025	6.24400276198277	NA	7.37607833016304	7.25886964477872	6.7769206483649	7.15952032219196	6.62723260834895	7.14589349119419	7.15419815599315	7.21713284376022	5.14262075461334
ENSG00000171960	6.05796534531612	6.39697981648148	6.56507774403227	6.18218064697166	5.95241212130057	6.60832345980536	6.53759442068511	6.56438961804638	6.5171411734945	6.33870873401694	6.69002560895795	6.40271532945886	NA
ENSG00000105810	NA	5.92470371539613	5.08562122744837	NA	NA	5.52137532008515	5.98736196570981	NA	NA	6.3771968221047	5.43308030917153	5.82429703986296	NA
ENSG00000160404	5.65395500482748	NA	5.53776380439106	NA	NA	NA	NA	NA	NA	4.70210850066891	NA	5.13995051993441	NA
ENSG00000166963	4.91900483170637	5.58650856011172	4.31668608398293	NA	NA	NA	4.62149352054827	4.52783184990607	5.69411129017471	4.83303849094813	NA	NA	NA
ENSG00000176533	NA	7.00252036903382	NA	6.7247516751025	6.09933521546685	6.63890581444922	7.17402791254825	NA	6.96562124696357	NA	NA	NA	6.91298019150963
ENSG00000166226	7.64175375683359	7.5943425445523	7.54639093585326	7.26207860696008	7.61064866781833	7.60667765149415	7.79154616012858	7.37483955257456	7.42490958665859	7.59862145747122	6.96557309781741	7.29240810054619	7.39546649790552
ENSG00000174437	6.92211136911118	7.25844700749062	7.95623838542474	5.99230441767169	7.50729059765562	7.05760476747172	7.19355455495789	7.26373585409041	7.56320003309499	7.02620596114316	5.06218822110542	7.05502215889859	8.70397320039336
ENSG00000128340	6.02452390735471	6.71640349414553	7.15606854522294	6.05909507673902	6.92811458794968	7.25437697291908	7.02539066107116	7.92585012904858	6.80494177695183	5.59417560393372	8.50900899025937	7.67061130631021	NA
ENSG00000140280	5.81156821374505	6.61516264179779	6.64594115059095	NA	6.64132926901384	NA	NA	6.23084138545124	6.02963620256517	NA	NA	NA	NA
ENSG00000162444	5.55711001984456	NA	NA	NA	NA	NA	5.96123082288448	NA	6.55843039685354	NA	NA	NA	NA
ENSG00000128591	5.20171672870469	8.5009202945115	8.01848571168174	5.25255181017994	5.13067843222428	6.71419168146721	6.36887801791908	5.34409268697191	8.37936650328929	7.17701955707998	5.69109537073853	7.49202005481974	8.62595014730157
ENSG00000115233	6.85306919339004	6.76846678299012	7.03288492983189	6.94226472271339	6.84393786188906	6.81212956086567	6.94935461126216	6.68633473506023	6.62283716286898	6.88627347545318	6.81116630019401	6.72212046874588	6.86425502345759
ENSG00000198242	6.97470865469511	7.04474315294606	6.30934760015987	7.5297182656338	7.95045547541091	7.90537709271019	7.13222147941833	7.99232404620848	7.47694960843082	7.24903345115489	NA	5.51380883613046	7.31164808383877
ENSG00000100292	5.67518562081671	6.2833472855896	6.01292976283097	6.77792278776493	6.98719388784422	6.64589218823108	6.84733486146232	6.49174997390921	5.39649200871338	7.03155299678768	8.32037767052505	5.67358174270651	NA
ENSG00000152952	5.48444440237412	5.85920365272449	5.11687546697232	NA	5.70566009837557	5.05845070638317	5.12015866738445	NA	NA	7.07641239136523	5.10407280318244	5.72614768511508	NA
ENSG00000100342	5.89555349079269	6.59772391429787	6.61944913356093	6.00285263445861	NA	5.58647455803754	5.81154529659177	6.91563602500392	6.46651650151574	6.00192342870736	NA	6.22686600530342	NA
ENSG00000113905	6.63917543883528	7.1443216167012	7.18228796561966	6.80682199416273	6.81563146034703	6.67349267241153	7.03911429936328	7.94320782767536	7.48209366209231	7.10384795129723	7.25109132140675	6.64557438157845	5.83749290648436
ENSG00000105664	NA	NA	5.56686320960611	NA	NA	NA	NA	NA	5.93810537229067	NA	NA	NA	NA
ENSG00000090061	5.20731115143613	NA	5.20843847865097	NA	NA	NA	6.10292341960006	NA	NA	5.51599328787468	NA	5.28801826929074	NA
ENSG00000129354	NA	6.1648516572044	6.0004904917709	6.21600019728894	6.37099785517322	5.79307787860077	NA	6.32003126027198	5.8884263319788	NA	NA	7.00703995701618	NA
ENSG00000133835	7.80199268496916	7.0488742974462	6.7770098648217	7.42552927037165	8.38147383511204	7.89208472442143	6.79736898280339	7.09047002857321	6.97051742446127	6.75276106551372	7.10771312797953	7.57385298640958	7.23273752313212
ENSG00000164548	5.54552576425657	6.12493122449068	6.46486958699761	5.55392354859043	6.12572720809121	NA	5.96406344241967	5.20497853115252	NA	6.40733203233488	5.65112440598421	6.26453717344122	NA
ENSG00000197111	7.67711056234237	7.00970794853705	8.21946686628913	7.18129453088032	7.26559198519007	6.87478064413357	7.71664984884077	7.70817420982581	7.33387997921675	5.22638565274526	NA	7.24394038353272	6.90577592204074
ENSG00000134049	6.54893465462179	6.99022880573827	5.80257538270312	6.84571962284979	7.3568026593983	6.37843575545419	6.3604819811879	NA	6.57738672396732	6.16649856657993	NA	NA	7.26780710767278
ENSG00000136960	NA	NA	4.95634222156027	NA	NA	NA	4.84402056638386	NA	4.93392001070523	7.06856356082435	NA	4.96748083638815	NA
ENSG00000103423	6.71233783386308	6.22902999486193	NA	6.54612205419842	5.46437938988043	NA	NA	NA	NA	5.9131164838497	NA	NA	6.72559170021566
ENSG00000123159	5.61114953301079	6.25796094839282	6.75175814027034	6.0801080166674	6.16560700424638	6.20273928161525	5.0730809291395	NA	6.28692313982296	6.29783278867462	5.52764380368889	6.48001103903334	NA
ENSG00000006453	4.76525119319843	NA	4.1616187099857	NA	NA	NA	NA	NA	NA	NA	NA	6.11838565540433	NA
ENSG00000136888	6.75883274330435	7.16205852488178	6.62185838858332	7.82704374291222	6.95970262096965	NA	7.05427943863072	7.28008687670225	6.98540743097558	6.92061612906962	7.42919218635378	NA	6.38577437521285
ENSG00000095713	NA	5.08270451036351	NA	NA	NA	NA	NA	NA	5.7654921415709	5.94303677141383	NA	NA	NA
ENSG00000069275	6.5445722614352	6.80200225601585	6.65425558629002	6.72726227516605	NA	7.12539491597248	7.55575702944085	6.95757043930241	6.76309946196006	7.29551186203167	6.89190054582701	6.36532000598984	NA
ENSG00000159423	7.19600542397415	6.37340259892139	7.11537299285	8.37176268869232	8.22988042312872	6.94240567400611	5.6554265827931	6.47772008689605	7.09815333342727	6.13688599514647	NA	6.81701032247155	7.75446076466971
[truncated: 3,787 more rows]
