# Supplementary material for: Post-transcriptional regulation across human tissues
Source: PLoS Comput Biol. 2017 May 8;13(5):e1005535. doi: 10.1371/journal.pcbi.1005535 (PMC5440056; doi:10.1371/journal.pcbi.1005535)
Supplement: S2 Dataset — A zip-archived comma-delimited text file with estimates of peptide levels across 13 human tissues: adrenal gland, colon, esophagus, kidney, liver, lung, ovary, pancreas, prostate, testis, spleen, stomach, and heart. This file contains all peptide levels (integrated precursors areas) estimated from the MaxQuant searches described in the Methods. (ZIP) [file pcbi.1005535.s004.zip]

Archive with 3 entries (2 files):
- allPeptides.tab
- __MACOSX/
- __MACOSX/._allPeptides.tab
