# Supplementary material for: Post-transcriptional regulation across human tissues
Source: PLoS Comput Biol. 2017 May 8;13(5):e1005535. doi: 10.1371/journal.pcbi.1005535 (PMC5440056; doi:10.1371/journal.pcbi.1005535)
Supplement: S2 Dataset — A zip-archived comma-delimited text file with estimates of peptide levels across 13 human tissues: adrenal gland, colon, esophagus, kidney, liver, lung, ovary, pancreas, prostate, testis, spleen, stomach, and heart. This file contains all peptide levels (integrated precursors areas) estimated from the MaxQuant searches described in the Methods. (ZIP) [file pcbi.1005535.s004.zip › allPeptides.tab]

Sequence	Modifications	Leading.Razor.Protein	Gene.Names	kim.adrenal.gland	wilhelm.adrenal.gland	kim.colon	wilhelm.colon	kim.esophagus	wilhelm.esophagus	kim.kidney	wilhelm.kidney	kim.liver	wilhelm.liver	kim.lung	wilhelm.lung	kim.ovary	wilhelm.ovary	kim.pancreas	wilhelm.pancreas	kim.prostate	wilhelm.prostate	kim.testis	wilhelm.testis	wilhelm.spleen	wilhelm.stomach	kim.heart
AAAAAAAAAAAAAAAGAGAGAK	Unmodified	P55011-3	SLC12A2	NA	NA	NA	3460600	NA	NA	NA	NA	NA	NA	NA	NA	NA	NA	NA	NA	NA	NA	NA	5331400	NA	2031700	NA
AAAAAAAAAAGAAGGR	Acetyl (Protein N-term)	Q86U42-2	PABPN1	NA	NA	8540700	NA	0	NA	NA	10068000	7385600	10856000	NA	NA	12624000	NA	1164300	NA	NA	4832200	13254000	27335400	15577000	42605600	NA
AAAAAAAAAK	Unmodified	H0YAD2	PHOX2B	NA	NA	NA	NA	NA	NA	NA	NA	NA	NA	NA	NA	NA	NA	NA	NA	NA	NA	NA	NA	3282800	NA	NA
AAAAAAAAAPAAAATAPTTAATTAATAAQ	Unmodified	P37108	SRP14	NA	NA	NA	NA	NA	NA	NA	NA	NA	NA	NA	NA	NA	NA	NA	NA	41411000	NA	NA	14966000	NA	NA	NA
AAAAAAAAEQQSSNGPVKK	Acetyl (Protein N-term)	Q16585	SGCB	NA	NA	1438500	NA	NA	NA	NA	NA	NA	NA	NA	NA	NA	NA	NA	NA	NA	NA	NA	NA	NA	NA	NA
AAAAAAAGDSDSWDADAFSVEDPVRK	Acetyl (Protein N-term)	F5H425	EIF3J	NA	NA	NA	NA	NA	NA	NA	NA	NA	NA	NA	NA	3475600	NA	NA	NA	NA	NA	NA	NA	NA	NA	NA
AAAAAAALQAK	Unmodified	H3BU31	RPL4	NA	596990	NA	NA	NA	NA	NA	NA	NA	5758410	NA	NA	NA	NA	NA	NA	NA	NA	NA	NA	NA	NA	NA
AAAAAAALQAK	Unmodified	P36578	RPL4	79294190	NA	7752420	NA	NA	NA	15474000	NA	60057900	NA	34426000	8919260	51917830	NA	17557080	3253130	30635000	NA	58646000	24255520	NA	NA	40511000
AAAAAAAPSGGGGGGEEER	Acetyl (Protein N-term)	P51608-2	MECP2	7543200	NA	7132300	NA	NA	NA	NA	NA	NA	NA	NA	NA	NA	NA	3874300	NA	NA	NA	44896000	NA	NA	NA	3524600
AAAAAAAPSGGGGGGEEERLEEK	Acetyl (Protein N-term)	P51608-2	MECP2	9560100	NA	20742000	NA	NA	NA	NA	NA	NA	NA	NA	NA	1458000	NA	NA	NA	4315200	NA	27013900	NA	NA	NA	4371500
AAAAAAAPSGGGGGGEEERLEEKSEDQDLQGLK	Acetyl (Protein N-term)	P51608-2	MECP2	NA	NA	20292000	NA	NA	NA	NA	NA	NA	NA	NA	NA	3124700	NA	NA	NA	27101000	NA	66398500	NA	NA	NA	NA
AAAAAAATPATKQSS	Unmodified	E9PC50		NA	NA	NA	1207700	NA	NA	NA	NA	NA	NA	NA	NA	NA	NA	NA	NA	NA	NA	NA	NA	NA	NA	NA
AAAAAAGAASGLPGPVAQGLK	Acetyl (Protein N-term)	Q96P70	IPO9	NA	NA	NA	NA	NA	NA	NA	NA	NA	25171500	NA	8722800	4725300	8229800	NA	NA	NA	3416500	4867600	NA	NA	NA	NA
AAAAAAGAGPEMVR	Acetyl (Protein N-term)	P28482	MAPK1	51004000	NA	19813100	NA	NA	NA	1117200	17664000	NA	34901000	13571400	18037000	16352000	63861000	NA	NA	32025000	31609000	20136000	86854000	124005600	NA	NA
AAAAAAGAGPEMVR	Acetyl (Protein N-term)	P28482-2	MAPK1	NA	NA	NA	NA	0	NA	NA	NA	NA	NA	NA	NA	NA	NA	NA	NA	NA	NA	NA	NA	NA	NA	NA
AAAAAAGAGPEMVR	Acetyl (Protein N-term),Oxidation (M)	P28482	MAPK1	39659000	38811000	NA	8801300	NA	7375600	0	NA	NA	49203000	4047000	4557400	NA	31819000	NA	31142000	21439000	24808000	27353000	157209900	204431700	280490000	NA
AAAAAAGAGPEMVR	Acetyl (Protein N-term),Oxidation (M)	P28482-2	MAPK1	NA	NA	NA	NA	876520	NA	NA	NA	5577600	NA	NA	NA	NA	NA	5973200	NA	NA	NA	NA	NA	NA	NA	NA
AAAAAAGEAR	Acetyl (Protein N-term)	B3KW71	QDPR	NA	NA	NA	NA	NA	NA	NA	NA	NA	NA	NA	NA	NA	NA	NA	19339000	NA	NA	NA	NA	NA	NA	NA
AAAAAAGEAR	Acetyl (Protein N-term)	B7Z415	QDPR	NA	NA	NA	NA	4510000	NA	NA	NA	NA	NA	NA	NA	NA	NA	NA	NA	NA	NA	NA	NA	NA	NA	NA
AAAAAAGEAR	Acetyl (Protein N-term)	P09417	QDPR	0	111620000	6761500	NA	NA	NA	47836000	73702000	204320000	21745500	NA	79326000	14932000	114170000	8065100	NA	40311700	24161860	19990700	30721000	71784000	34672000	NA
AAAAAAGEARR	Acetyl (Protein N-term)	B3KW71	QDPR	NA	NA	NA	NA	NA	NA	NA	NA	NA	NA	NA	NA	NA	NA	NA	64310000	NA	NA	NA	NA	NA	NA	NA
AAAAAAGEARR	Acetyl (Protein N-term)	P09417	QDPR	NA	74772400	NA	2395000	NA	14152000	NA	123001000	NA	1831900	NA	100677900	NA	10667000	NA	NA	NA	NA	NA	59558000	220818000	35067000	NA
AAAAAATAAAAASIR	Acetyl (Protein N-term)	Q8WVM8	SCFD1	17587000	19432600	3691300	NA	528530	NA	1483460	NA	14180400	5530200	1677700	5057100	17013340	3744000	8212300	7312400	9055400	1506100	8961200	41150000	NA	23092000	3642600
AAAAAATAPPSPGPAQPGPR	Unmodified	Q6SPF0	SAMD1	NA	NA	NA	NA	NA	NA	NA	NA	NA	NA	NA	NA	NA	NA	NA	NA	NA	NA	752690	NA	NA	NA	NA
AAAAAAVGPGAGGAGSAVPGGAGPCATVSVFPGAR	Unmodified	Q86X55-2	CARM1	NA	NA	NA	NA	NA	NA	NA	NA	NA	NA	NA	NA	3041600	NA	NA	NA	NA	NA	NA	NA	NA	NA	NA
AAAAADLANR	Unmodified	O76031	CLPX	NA	NA	NA	NA	NA	NA	NA	NA	NA	NA	NA	6667200	NA	NA	NA	NA	NA	NA	NA	NA	NA	NA	NA
AAAAAEQQQFYLLLGNLLSPDNVVR	Acetyl (Protein N-term)	O00410	IPO5	NA	NA	41051000	NA	NA	NA	NA	NA	NA	NA	NA	NA	220701500	NA	NA	NA	29109000	NA	30108000	NA	NA	NA	9014800
AAAAAGAGSGPWAAQEK	Acetyl (Protein N-term)	F8WD66	CCZ1B;CCZ1	NA	NA	NA	NA	NA	NA	NA	NA	NA	NA	NA	NA	NA	NA	NA	NA	NA	NA	NA	NA	5888200	NA	NA
AAAAAGAGSGPWAAQEK	Acetyl (Protein N-term)	P86791	CCZ1;CCZ1B	NA	0	NA	NA	NA	NA	NA	NA	NA	NA	NA	NA	2504300	NA	NA	NA	NA	NA	NA	NA	NA	7009400	NA
AAAAAGTATSQR	Acetyl (Protein N-term)	Q9Y2Z0-2	SUGT1	3337400	33165760	48222300	NA	8176000	NA	9819600	33808800	1964400	7733900	NA	9870400	8728800	48997000	2303510	3513300	NA	6418000	13567000	49195900	88313000	56431800	NA
AAAAAHGDPYR	Unmodified	Q9H4Q3	PRDM13	NA	NA	NA	NA	NA	NA	NA	NA	NA	NA	NA	NA	1377500	NA	NA	NA	NA	NA	NA	NA	NA	NA	NA
AAAAAMAEQESAR	Acetyl (Protein N-term)	Q7L5D6	GET4	NA	NA	2200800	NA	NA	NA	NA	NA	NA	NA	NA	NA	NA	NA	NA	NA	NA	NA	2173900	NA	NA	NA	NA
AAAAAMAEQESAR	Acetyl (Protein N-term),Oxidation (M)	Q7L5D6	GET4	NA	8601200	NA	NA	1846600	NA	6088800	NA	NA	NA	NA	NA	NA	NA	NA	NA	NA	NA	1763000	NA	NA	0	NA
AAAAAQGGGGGEPR	Acetyl (Protein N-term)	E9PJF0	MAPK3	NA	NA	NA	NA	NA	NA	NA	NA	NA	NA	NA	NA	NA	NA	2289900	NA	NA	NA	NA	NA	NA	NA	NA
AAAAAQGGGGGEPR	Acetyl (Protein N-term)	E9PQW4	MAPK3	NA	NA	NA	NA	NA	NA	5074100	NA	NA	NA	NA	NA	NA	NA	NA	NA	NA	NA	NA	NA	NA	NA	NA
AAAAAQGGGGGEPR	Acetyl (Protein N-term)	P27361	MAPK3	NA	27390000	NA	NA	NA	NA	NA	NA	NA	9511900	NA	NA	NA	35058000	NA	11281000	NA	9249000	30815000	52584000	74810570	35488800	NA
AAAAAQGGGGGEPR	Acetyl (Protein N-term)	P27361-2	MAPK3	NA	NA	6620600	NA	2690400	NA	NA	NA	NA	NA	NA	NA	NA	NA	NA	NA	NA	NA	NA	NA	NA	NA	NA
AAAAASAAGPGGLVAGK	Unmodified	A6NIH7	UNC119B	NA	NA	NA	NA	NA	NA	NA	NA	NA	NA	NA	NA	2123400	NA	NA	NA	NA	NA	885440	NA	NA	NA	NA
AAAAASAAGPGGLVAGKEEK	Unmodified	A6NIH7	UNC119B	NA	2408000	NA	NA	NA	NA	NA	NA	NA	NA	NA	NA	NA	11812400	NA	NA	NA	NA	NA	3707700	NA	NA	NA
AAAAASASQDELNQLER	Acetyl (Protein N-term)	Q5VYK3	ECM29;KIAA0368	NA	NA	6116900	NA	NA	NA	NA	NA	NA	NA	896510	NA	7418800	5524900	NA	NA	NA	4040400	NA	NA	NA	NA	NA
AAAAASHLNLDALR	Acetyl (Protein N-term)	Q13049	TRIM32	NA	NA	7754200	NA	NA	NA	NA	NA	NA	NA	NA	NA	NA	NA	NA	NA	NA	NA	NA	NA	NA	NA	NA
AAAAASHLNLDALR	Acetyl (Protein N-term)	Q5JVY0	TRIM32	21249000	NA	NA	NA	NA	NA	NA	NA	NA	NA	NA	NA	3330100	NA	NA	NA	NA	NA	1893300	NA	NA	4877400	NA
AAAAAWEEPSSGNGTAR	Unmodified	Q9P258	RCC2	NA	NA	NA	NA	NA	2674800	NA	NA	NA	NA	NA	NA	NA	NA	NA	NA	NA	NA	NA	NA	NA	NA	NA
AAAAEGVLATR	Acetyl (Protein N-term)	Q6QNY1	BLOC1S2	NA	28136900	NA	NA	NA	NA	NA	7000200	NA	10448000	NA	6937300	NA	10404000	NA	7847700	NA	2330800	NA	15396700	47683600	NA	NA
AAAAELSLLEK	Acetyl (Protein N-term)	D6RBD7	EEF1E1;EEF1E1-BLOC1S5	NA	NA	NA	NA	876740	NA	NA	NA	NA	NA	NA	NA	NA	NA	11071000	NA	NA	1589700	NA	NA	NA	NA	NA
AAAAELSLLEK	Acetyl (Protein N-term)	O43324	EEF1E1;EEF1E1-BLOC1S5	NA	37777400	NA	NA	NA	NA	11640000	21043000	5696600	NA	8575100	NA	17959000	15970000	NA	5783900	NA	NA	NA	3823300	33478500	13525000	NA
AAAAGGPCVR	Acetyl (Protein N-term)	Q5SRE5	NUP188	NA	NA	NA	NA	NA	NA	NA	NA	NA	NA	NA	NA	NA	1482100	NA	NA	NA	NA	NA	NA	NA	NA	NA
AAAAGSLDR	Unmodified	Q9Y2U8	LEMD3	NA	NA	NA	NA	NA	NA	NA	NA	NA	NA	NA	NA	1050600	NA	NA	NA	NA	NA	1698900	NA	NA	NA	NA
AAAAKPNNLSLVVHGPGDLR	Acetyl (Protein N-term)	Q00796	SORD	22637000	278926290	94819000	40252000	NA	50389500	292779400	1043544000	361729300	103967000	NA	3237031480	84759000	97531100	6349400	52706480	516464700	29644000	13003000	139141000	89953000	335782300	NA
AAAAKPNNLSLVVHGPGDLRLENYPIPEPGPNEVLLR	Acetyl (Protein N-term)	Q00796	SORD	NA	NA	NA	NA	NA	NA	NA	NA	NA	NA	NA	760800000	NA	NA	NA	NA	NA	NA	NA	NA	NA	NA	NA
AAAALR	Acetyl (Protein N-term)	O43615	C19orf52;SIRT3;ZNF552;ZNF419;ZIK1;ZNF792;C6orf222;TIMM44	NA	NA	NA	NA	NA	NA	NA	NA	NA	950410	NA	NA	NA	NA	NA	NA	NA	NA	NA	NA	NA	NA	NA
AAAAMAAAAGGGAGAAR	Acetyl (Protein N-term)	Q9NX46	ADPRHL2	NA	NA	NA	NA	NA	NA	NA	NA	NA	NA	NA	NA	NA	NA	NA	2416400	NA	NA	NA	8427900	12210000	NA	NA
AAAAMAAAAGGGAGAAR	Acetyl (Protein N-term),Oxidation (M)	Q9NX46	ADPRHL2	NA	2121200	NA	NA	NA	NA	2299300	NA	NA	NA	NA	NA	2113700	NA	NA	2466100	NA	NA	NA	5367500	8992200	NA	NA
AAAANLCPGDVILAIDGFGTESMTHADAQDR	Oxidation (M)	Q53GG5-2	PDLIM3	NA	NA	217153000	NA	NA	NA	NA	NA	NA	NA	NA	NA	NA	NA	NA	NA	54527000	80904700	NA	NA	NA	NA	NA
AAAANLCPGDVILAIDGFGTESMTHADAQDR	Unmodified	Q53GG5-2	PDLIM3	NA	NA	1603225000	NA	NA	NA	NA	NA	NA	NA	NA	NA	NA	4125900	NA	NA	NA	51089900	NA	NA	NA	NA	NA
AAAANLCPGDVILAIDGFGTESMTHADAQDRIK	Oxidation (M)	Q53GG5-3	PDLIM3	NA	NA	NA	NA	NA	NA	NA	NA	NA	NA	NA	NA	NA	NA	NA	NA	NA	NA	NA	NA	4885700	NA	NA
AAAAPGASPSPGGDAAWSEAGPGPRPLAR	Unmodified	P52701	MSH6	NA	NA	NA	NA	NA	NA	NA	NA	NA	NA	NA	NA	9354800	3058800	NA	NA	NA	NA	2220100	0	NA	NA	NA
AAAAPVAADDDERR	Acetyl (Protein N-term)	B4DHR0	RABEP2	NA	NA	NA	NA	NA	NA	NA	NA	NA	NA	NA	NA	NA	NA	NA	NA	2671900	1671100	2601300	NA	NA	NA	5212000
AAAAPVAADDDERR	Acetyl (Protein N-term)	Q9H5N1	RABEP2	NA	NA	3934100	NA	NA	NA	NA	NA	NA	NA	NA	NA	NA	NA	NA	NA	NA	NA	NA	NA	NA	NA	NA
AAAAPVAADDDERR	Acetyl (Protein N-term)	Q9H5N1-2	RABEP2	8119800	NA	NA	NA	NA	NA	NA	NA	NA	NA	NA	NA	4082500	NA	NA	NA	NA	NA	NA	NA	NA	NA	NA
AAAAQLSLTQLSSGNPVYEK	Acetyl (Protein N-term)	B1AUU8	EPS15	NA	NA	NA	NA	NA	NA	NA	NA	NA	NA	NA	NA	NA	NA	NA	NA	NA	1540000	NA	NA	NA	NA	NA
AAAAQLSLTQLSSGNPVYEK	Acetyl (Protein N-term)	P42566	EPS15	NA	4374300	NA	NA	NA	NA	NA	NA	NA	NA	NA	NA	NA	NA	NA	NA	NA	NA	NA	NA	NA	NA	NA
AAAASAAEAGIATTGTEDSDDALLK	Unmodified	P55036	PSMD4	NA	NA	NA	NA	NA	NA	NA	NA	NA	NA	NA	NA	5921800	NA	NA	NA	NA	NA	NA	NA	NA	NA	NA
AAAASISEHPQK	Unmodified	H0YBR4	CYP11B1	NA	245310	NA	NA	NA	NA	NA	NA	NA	NA	NA	NA	NA	NA	NA	NA	NA	NA	NA	NA	NA	NA	NA
AAAASVPNADGLK	Unmodified	A1X283	SH3PXD2B	NA	NA	NA	NA	NA	462520	NA	NA	NA	NA	NA	NA	NA	NA	NA	NA	NA	297450	NA	NA	NA	NA	NA
AAAATGTIFTFR	Unmodified	P05154	SERPINA5	NA	5824600	4699500	NA	NA	9567900	NA	9271500	NA	NA	NA	NA	24058200	12227000	NA	2159800	6552800	5641400	NA	1098063410	NA	NA	NA
AAAATMAAAAR	Acetyl (Protein N-term)	Q8N1B4	VPS52	NA	NA	NA	NA	NA	NA	NA	NA	NA	NA	NA	NA	NA	NA	NA	NA	NA	NA	NA	1735900	NA	3808900	NA
AAAAVEPDVVVK	Unmodified	E9PJB8	VIMP;SELS	NA	NA	2269700	NA	NA	1717300	NA	NA	NA	NA	NA	NA	NA	NA	NA	NA	NA	NA	NA	NA	NA	NA	NA
AAAAVEPDVVVK	Unmodified	Q6GYA4	SELS;VIMP	NA	NA	NA	NA	NA	NA	NA	NA	NA	NA	964440	NA	3995430	NA	NA	NA	NA	NA	NA	3128600	NA	NA	NA
AAAAVEPDVVVKR	Unmodified	Q6GYA4	SELS;VIMP	NA	NA	NA	NA	NA	NA	NA	NA	NA	NA	NA	NA	NA	NA	NA	NA	NA	NA	NA	NA	NA	1970400	NA
AAAAVGAGHGAGGPGAASSSGGAR	Acetyl (Protein N-term)	Q96K37	SLC35E1	NA	NA	3164600	NA	NA	NA	NA	NA	6106600	168500	NA	NA	NA	NA	NA	NA	2848800	NA	1029300	NA	NA	NA	NA
AAAAVQGGR	Acetyl (Protein N-term)	E9PI68	SPCS2	17904000	NA	NA	NA	6105900	NA	NA	NA	34700600	NA	34595200	NA	16696000	NA	NA	NA	9592400	802430	721140	NA	NA	NA	NA
AAAAVQGGR	Acetyl (Protein N-term)	E9PL01	SPCS2	NA	NA	NA	NA	NA	NA	10041000	NA	NA	NA	NA	NA	NA	NA	NA	NA	NA	NA	NA	NA	5788300	NA	NA
AAAAVQGGR	Acetyl (Protein N-term)	Q15005	SPCS2	NA	4494000	NA	NA	NA	NA	NA	9592900	NA	16285900	NA	3387500	NA	9912400	7935960	3476600	NA	NA	NA	17837000	NA	30136900	NA
AAAAVSSAK	Acetyl (Protein N-term)	P49914	MTHFS	NA	NA	5180080	NA	NA	NA	NA	14804400	33663000	1805000	NA	19024000	NA	NA	NA	2892400	NA	NA	NA	NA	NA	NA	NA
AAAAVSSAKR	Acetyl (Protein N-term)	H3BN04	MTHFS	NA	NA	NA	NA	NA	NA	NA	NA	NA	NA	NA	NA	NA	NA	NA	NA	NA	NA	NA	NA	NA	1155300	NA
AAAAVSSAKR	Acetyl (Protein N-term)	P49914	MTHFS	NA	NA	NA	NA	NA	NA	NA	5116700	NA	NA	NA	NA	NA	NA	NA	2455500	NA	NA	NA	16946700	NA	NA	NA
AAAAVVAAAAR	Unmodified	Q8WWH5	TRUB1	NA	NA	NA	NA	NA	NA	NA	NA	NA	NA	NA	NA	NA	7053100	NA	NA	NA	NA	NA	4768400	NA	NA	NA
AAAAVVEFQR	Acetyl (Protein N-term)	O00231	PSMD11	18974000	25157000	NA	NA	3407700	NA	10445000	NA	NA	13343000	NA	NA	22403000	NA	1465600	20759000	NA	1570700	5494300	43430400	79021000	23436000	NA
AAAAVVVPAEWIK	Acetyl (Protein N-term)	Q8NI27	THOC2	NA	NA	NA	NA	NA	NA	NA	NA	NA	4382300	NA	1495200	NA	NA	NA	NA	NA	NA	NA	NA	NA	NA	NA
AAAAWALGQIGR	Unmodified	O75602-3	SPAG6	NA	NA	NA	NA	NA	NA	NA	NA	NA	NA	NA	NA	7775400	NA	NA	NA	NA	NA	NA	NA	NA	NA	NA
AAADFATHGK	Unmodified	Q8TDZ2	MICAL1	NA	NA	NA	NA	NA	NA	NA	941030	NA	NA	NA	NA	NA	NA	NA	NA	NA	461410	NA	2412900	9622600	NA	NA
AAADGGGPGGASVGTEEDGGGVGHR	Acetyl (Protein N-term)	A6NHR9	SMCHD1	NA	NA	NA	NA	NA	NA	NA	NA	NA	NA	NA	NA	8004100	2764700	NA	NA	NA	NA	NA	NA	NA	NA	NA
AAADGGGPGGASVGTEEDGGGVGHR	Acetyl (Protein N-term)	A6NHR9-2	SMCHD1	NA	NA	3455600	NA	NA	NA	NA	NA	NA	NA	NA	NA	NA	NA	NA	NA	NA	NA	1364400	NA	0	NA	NA
AAADGSLQWEVGGWR	Unmodified	H3BSM7	C16orf58	NA	NA	1888200	NA	NA	NA	NA	NA	NA	NA	NA	NA	NA	NA	NA	NA	NA	NA	NA	NA	NA	NA	NA
AAADLMAYCEAHAK	Unmodified	G3V3J9	GNG2	766520	NA	NA	NA	NA	NA	NA	NA	NA	NA	NA	NA	NA	NA	NA	NA	NA	NA	NA	NA	NA	NA	NA
AAADLMAYCEAHAKEDPLLTPVPASENPFR	Unmodified	G3V3J9	GNG2	NA	NA	1588900	NA	NA	NA	NA	NA	NA	NA	NA	NA	NA	NA	NA	NA	NA	NA	NA	NA	NA	NA	NA
AAADLMAYCEAHAKEDPLLTPVPASENPFR	Unmodified	P59768	GNG2	NA	NA	NA	NA	NA	NA	NA	NA	NA	NA	NA	NA	NA	NA	NA	NA	2722900	NA	NA	NA	NA	NA	NA
AAADSDPNLDPLMNPHIR	Oxidation (M)	O95159	ZFPL1	NA	NA	NA	NA	NA	NA	NA	NA	NA	5377100	NA	NA	NA	NA	NA	NA	NA	NA	NA	3632700	NA	16587400	NA
AAADSTSHSYFVNPLFAGAEAEA	Unmodified	Q9BXJ7	AMN	NA	NA	NA	NA	NA	NA	3498900	NA	NA	NA	NA	NA	NA	NA	NA	NA	NA	NA	NA	NA	NA	NA	NA
AAADTLQGPMQAAYR	Unmodified	Q6P2E9	EDC4	NA	NA	NA	NA	NA	NA	NA	NA	NA	NA	NA	NA	7421200	NA	NA	NA	NA	NA	NA	NA	NA	NA	NA
AAAEAAAEAK	Unmodified	Q5H907	MAGED2	NA	NA	NA	NA	NA	NA	NA	NA	NA	NA	NA	NA	NA	NA	NA	NA	2970200	NA	4838700	NA	NA	NA	NA
AAAEAAAEAK	Unmodified	Q5H909	MAGED2	NA	NA	NA	NA	NA	NA	NA	NA	NA	NA	NA	NA	3184900	NA	NA	NA	NA	NA	NA	NA	NA	NA	NA
AAAEAAAEAK	Unmodified	Q9UNF1	MAGED2	NA	NA	NA	NA	NA	NA	NA	NA	NA	NA	NA	NA	NA	NA	NA	NA	NA	NA	NA	19871600	NA	NA	NA
AAAEAAVPR	Unmodified	Q9NZQ3-3	NCKIPSD	1602700	NA	NA	NA	NA	NA	NA	NA	NA	NA	NA	NA	NA	NA	NA	NA	NA	NA	NA	5668600	NA	771670	NA
AAAEAGGDDAR	Acetyl (Protein N-term)	A6NDG6	PGP	NA	NA	NA	NA	NA	NA	NA	NA	NA	NA	NA	NA	NA	3970600	NA	NA	6898900	2862700	NA	NA	NA	NA	NA
AAAEAVHHIHLQNFSR	Acetyl (Protein N-term)	Q96K62	ZBTB45	NA	NA	NA	NA	NA	NA	NA	NA	NA	NA	NA	NA	NA	NA	NA	NA	NA	NA	1207800	NA	NA	NA	NA
AAAEDVNVTFEDQQK	Unmodified	E9PQY2	PFDN4	NA	NA	NA	0	NA	7424000	3068600	NA	NA	3032800	NA	NA	10000500	23046000	NA	NA	0	5672300	7321200	NA	2444400	NA	NA
AAAEDVNVTFEDQQKINK	Unmodified	E9PQY2	PFDN4	NA	NA	NA	NA	NA	NA	NA	NA	NA	NA	NA	NA	NA	NA	NA	NA	NA	NA	NA	2495500	10952000	NA	NA
AAAEEEDGGPEGPNR	Acetyl (Protein N-term)	E7EM95	RNF5	NA	NA	NA	NA	NA	NA	NA	NA	NA	NA	NA	NA	NA	NA	NA	NA	1957400	NA	NA	NA	NA	NA	NA
AAAEEEPKPK	Acetyl (Protein N-term)	P55263	ADK	NA	NA	NA	NA	NA	NA	NA	12463000	3511200	32294000	NA	NA	NA	61493000	NA	7990600	NA	7486700	NA	28352000	36048000	16022000	NA
AAAEEEPKPK	Acetyl (Protein N-term)	P55263-3	ADK	16952000	NA	NA	8759700	NA	24846000	5953700	NA	NA	NA	4039800	NA	NA	NA	1861500	NA	6868600	NA	13604200	NA	NA	NA	NA
AAAEEEPKPKK	Acetyl (Protein N-term)	P55263	ADK	NA	NA	NA	NA	NA	NA	NA	NA	NA	NA	NA	NA	NA	2751100	NA	NA	NA	NA	NA	NA	NA	NA	NA
AAAEEEPKPKK	Acetyl (Protein N-term)	P55263-3	ADK	NA	NA	NA	252050	NA	1591750	NA	NA	NA	NA	NA	NA	NA	NA	NA	NA	NA	NA	NA	NA	NA	NA	NA
AAAEEGHIIPR	Unmodified	O95551	TDP2	NA	NA	7674000	NA	NA	NA	NA	NA	NA	NA	NA	NA	NA	NA	NA	NA	NA	NA	NA	NA	NA	NA	NA
AAAEEGHIIPR	Unmodified	O95551-3	TDP2	NA	NA	NA	934360	NA	NA	NA	NA	NA	NA	NA	NA	NA	NA	NA	NA	NA	NA	NA	NA	NA	NA	NA
AAAEELLAR	Unmodified	O15357	INPPL1	NA	2611100	NA	NA	NA	NA	NA	NA	NA	NA	NA	NA	NA	2242100	NA	NA	NA	NA	NA	NA	2097500	1359200	NA
AAAEELPVGASAGPQPR	Unmodified	Q8N3L3	TXLNB	NA	NA	NA	NA	NA	NA	NA	NA	NA	NA	NA	NA	NA	NA	NA	NA	NA	NA	NA	NA	NA	NA	3015000
AAAEEQIK	Unmodified	Q96P70	IPO9	1917500	NA	NA	NA	NA	NA	NA	NA	NA	NA	1515900	NA	3294930	NA	NA	NA	NA	NA	NA	NA	9493800	NA	NA
AAAEEVPIEPYNIPLSQAEVIQEGSDVTLVAWGTQVHVIR	Unmodified	P21953	BCKDHB	NA	NA	NA	NA	NA	NA	NA	NA	NA	NA	NA	6207200	NA	NA	NA	NA	NA	NA	NA	NA	NA	NA	NA
AAAEPSPR	Acetyl (Protein N-term)	Q53H96	PYCRL	NA	NA	NA	NA	NA	NA	NA	NA	NA	NA	NA	NA	NA	NA	NA	NA	NA	NA	766920	NA	NA	NA	NA
AAAEQAISVR	Unmodified	Q01780-2	EXOSC10	NA	NA	814720	594580	NA	NA	NA	NA	NA	NA	NA	NA	NA	NA	NA	NA	NA	NA	NA	NA	NA	NA	NA
AAAEQEAKR	Unmodified	REV__Q15149-7		NA	NA	11815000	NA	NA	NA	NA	NA	NA	NA	NA	NA	NA	NA	NA	NA	NA	NA	NA	NA	NA	NA	NA
AAAEQLR	Unmodified	G3V150	B3GAT3	NA	NA	NA	NA	NA	NA	NA	NA	NA	NA	NA	NA	NA	NA	NA	NA	NA	NA	NA	5415900	NA	NA	NA
AAAETQSLR	Acetyl (Protein N-term)	Q13523	PRPF4B	NA	NA	NA	NA	NA	NA	NA	NA	NA	NA	NA	NA	0	NA	NA	NA	NA	NA	954850	NA	NA	NA	NA
AAAEVAGQFVIK	Unmodified	G3V0E5	TFRC	NA	NA	NA	NA	NA	NA	NA	NA	NA	NA	NA	1948600	NA	NA	NA	NA	NA	NA	NA	NA	NA	NA	NA
AAAEVAGQFVIK	Unmodified	P02786	TFRC	3799900	NA	NA	1941100	NA	6031100	NA	NA	NA	3772600	NA	NA	1386800	5872900	NA	NA	NA	NA	NA	9920000	NA	4740800	NA
AAAEVNQDYGLDPK	Unmodified	P07954-2	FH	339583230	85325300	160320000	36540500	15987800	52417000	78190200	100030000	54525700	21483000	17782300	110820000	97889200	21315000	3365900	NA	23885000	20593000	19543000	37499000	0	64365100	221825100
AAAFAEK	Unmodified	P54296	MYOM2	NA	NA	NA	NA	NA	NA	NA	NA	NA	NA	NA	NA	NA	NA	NA	NA	NA	NA	NA	NA	NA	NA	11410100
AAAFEEQENETVVVK	Unmodified	Q9Y490	TLN1	11365600	5209670	81455000	16656560	NA	44472650	1739100	0	5177100	10429700	1844000	3366000	23179600	19715000	NA	0	19886400	18509370	16306500	20366500	22105910	13399800	NA
AAAFEEQENETVVVKEK	Unmodified	Q9Y490	TLN1	NA	NA	NA	NA	NA	NA	NA	NA	NA	NA	NA	NA	NA	NA	NA	NA	NA	NA	NA	3563200	3393110	NA	NA
AAAFEQLQK	Unmodified	O94826	TOMM70A	67627000	13601000	NA	13973800	NA	35642700	20742000	58067000	14696420	25351000	8934000	51790000	20224000	3598200	6024300	5469200	16538900	4963900	10581300	45504600	12455300	83795600	39536000
AAAFQHLLLLVGIHLLK	Unmodified	Q9BQG0	MYBBP1A	NA	NA	NA	NA	NA	NA	NA	NA	NA	NA	NA	NA	NA	NA	NA	NA	NA	NA	NA	NA	NA	1151100	NA
AAAFQVAPHSHGEEAVAQDR	Unmodified	E7EMZ9	TACC2	NA	NA	NA	NA	NA	721700	NA	NA	NA	NA	NA	NA	NA	NA	NA	NA	NA	NA	NA	NA	NA	NA	NA
AAAFVTSPPLSPDPTTPDYINSLLASGDLQLSGSAHCTFSTAQK	Unmodified	Q14195-2		NA	NA	NA	NA	NA	NA	NA	NA	NA	NA	NA	NA	NA	NA	NA	NA	NA	NA	NA	38108700	NA	NA	NA
AAAGAAATHLEVAR	Unmodified	K7EN97	PIGS	NA	NA	NA	NA	NA	NA	1573800	NA	NA	NA	NA	NA	NA	NA	NA	NA	NA	NA	NA	NA	NA	NA	NA
AAAGAAATHLEVAR	Unmodified	Q96S52	PIGS	10996900	NA	18038700	NA	NA	NA	NA	NA	NA	5561800	NA	NA	NA	NA	NA	NA	NA	NA	2985700	6692000	NA	NA	NA
AAAGALEGVWLAVR	Unmodified	Q5IJ48	CRB2	NA	NA	NA	NA	NA	NA	NA	NA	NA	NA	NA	NA	NA	NA	NA	NA	NA	NA	NA	8220600	NA	NA	NA
AAAGALER	Acetyl (Protein N-term)	E9PQY5		NA	NA	NA	NA	NA	NA	NA	NA	NA	1688400	NA	NA	NA	NA	NA	NA	NA	NA	NA	NA	NA	NA	NA
AAAGDLGGDHLAFSCDVAK	Unmodified	H0Y962	CBR4	NA	NA	NA	NA	NA	NA	NA	NA	NA	NA	9441500	NA	NA	6657200	NA	NA	3845600	NA	NA	2425000	NA	NA	NA
AAAGDLGGDHLAFSCDVAK	Unmodified	Q8N4T8	CBR4	17609000	22743800	NA	NA	NA	NA	46605500	NA	8980400	NA	NA	13753000	9386700	NA	NA	NA	NA	1914500	NA	NA	NA	NA	6809300
AAAGEDYK	Unmodified	P23381	WARS	2515500	NA	NA	NA	NA	NA	NA	NA	NA	NA	NA	NA	NA	NA	NA	25744000	NA	NA	1267700	NA	239190000	NA	NA
AAAGEDYK	Unmodified	P23381-2	WARS	NA	NA	NA	NA	NA	NA	NA	NA	NA	NA	NA	NA	NA	NA	NA	NA	NA	NA	NA	NA	NA	NA	1171300
AAAGEFADDPCSSVK	Unmodified	P35221	CTNNA1	NA	5831000	168430000	10418070	NA	13493400	3357670	5535700	8997000	5528700	5819100	10616000	10111000	15748900	7262700	NA	21021400	2177100	14111000	10114200	3786170	24124900	41163100
AAAGEFADDPCSSVKR	Unmodified	P35221	CTNNA1	NA	10089390	NA	15824320	NA	23039600	NA	14816000	NA	NA	NA	18713000	NA	13425100	NA	3210380	NA	1088600	NA	7079200	9692400	47194200	NA
AAAGELQEDSGLCVLAR	Unmodified	Q96C19	EFHD2	3196000	NA	NA	5884600	NA	4256700	NA	NA	NA	NA	NA	NA	7541300	5533400	NA	NA	NA	NA	NA	NA	NA	NA	NA
AAAGELQEDSGLMALAK	Oxidation (M)	Q9BUP0	EFHD1;PP1187	NA	NA	NA	NA	NA	824300	1977300	NA	NA	NA	NA	NA	NA	NA	NA	NA	NA	NA	NA	NA	NA	NA	NA
AAAGELQEDSGLMALAK	Unmodified	Q9BUP0	EFHD1;PP1187	NA	NA	NA	NA	NA	NA	NA	NA	NA	NA	NA	NA	NA	NA	NA	NA	NA	NA	1128300	NA	NA	NA	NA
AAAGGAEGRR	Acetyl (Protein N-term)	Q86UK7-2	ZNF598	NA	NA	NA	NA	NA	NA	NA	NA	NA	NA	NA	NA	NA	NA	NA	NA	NA	NA	NA	NA	6999600	NA	NA
AAAGGGGGGAAAAGR	Acetyl (Protein N-term)	Q9UL25	RAB21	48855330	2296600	2439300	514810	3695330	360440	26124930	20353000	10291000	34116620	13714400	0	13875000	16054000	1139600	11338100	27510200	12624360	28323800	6906800	47247700	14462980	17210000
AAAGGLAMLTSMR	Unmodified	Q9H3U1-2	UNC45A	NA	0	NA	NA	NA	NA	NA	NA	NA	NA	NA	NA	NA	NA	NA	NA	NA	NA	NA	NA	NA	3872300	NA
AAAGGLAMLTSMRPTLCSR	Unmodified	Q9H3U1-2	UNC45A	NA	NA	NA	NA	NA	NA	NA	NA	NA	NA	NA	NA	3133600	NA	NA	NA	NA	NA	NA	NA	NA	NA	NA
AAAGGQGSAVAAEAEPGKEEPPAR	Unmodified	Q9GZT9-2	EGLN1	NA	1240300	3929500	NA	NA	NA	NA	NA	NA	NA	NA	NA	4689900	NA	NA	NA	NA	NA	2661500	0	NA	NA	4983800
AAAGLGGGDSGDGTAR	Unmodified	Q96T51	RUFY1	9946600	1456500	NA	4026760	NA	3052000	NA	1140400	751400	1491800	NA	NA	1761500	NA	1530400	NA	NA	NA	2480830	NA	2926400	2412400	NA
AAAGLGGGDSGDGTAR	Unmodified	Q96T51-3	RUFY1	NA	NA	NA	NA	NA	NA	NA	NA	NA	NA	NA	NA	NA	NA	NA	487580	NA	NA	NA	NA	NA	NA	NA
AAAGLLPGGK	Unmodified	Q5VSL9	STRIP1	NA	1637700	NA	NA	NA	2560500	NA	NA	NA	522550	NA	NA	NA	1994900	NA	NA	NA	NA	NA	0	NA	0	NA
AAAGPAAGPTGPEPMPSYAQLVQR	Acetyl (Protein N-term),Oxidation (M)	P27544-2	CERS1	NA	NA	NA	NA	NA	NA	NA	NA	NA	NA	NA	NA	NA	NA	NA	NA	NA	NA	NA	4138700	NA	NA	NA
AAAGSLPGLQAQLAQAEQR	Unmodified	Q9BQS8	FYCO1	NA	2309700	10256800	2948300	NA	4648300	NA	NA	NA	NA	NA	NA	NA	3426900	NA	NA	NA	715530	1482800	8469400	2352300	NA	NA
AAAGVVSGK	Acetyl (Protein N-term)	Q8TC07-2	TBC1D15	NA	1095800	NA	NA	NA	NA	NA	NA	NA	510550	NA	NA	NA	NA	NA	1221200	NA	NA	NA	NA	NA	NA	NA
AAAGWR	Acetyl (Protein N-term)	P62070	RRAS2	NA	NA	NA	NA	3368600	NA	NA	NA	NA	NA	NA	NA	NA	NA	NA	NA	NA	NA	NA	NA	3719400	NA	NA
AAAGWRDGSGQEK	Acetyl (Protein N-term)	P62070	RRAS2	NA	NA	2916800	983840	NA	1058500	1603400	NA	NA	NA	1787600	NA	800560	NA	NA	NA	5915900	2666400	NA	NA	NA	1203200	3480400
AAAHCAHVFTTVSQITAIEAQHLLK	Unmodified	P13807	GYS1	NA	NA	NA	NA	NA	NA	NA	NA	NA	NA	NA	NA	NA	NA	NA	NA	NA	NA	NA	NA	NA	NA	17907700
AAAHCAHVFTTVSQITAIEAQHLLK	Unmodified	P13807-2	GYS1	NA	NA	NA	NA	NA	NA	NA	NA	NA	NA	NA	NA	NA	NA	NA	NA	7340400	NA	6650700	NA	NA	NA	NA
AAAHHYGAQCDKPNK	Unmodified	P51970	NDUFA8	14191000	NA	15766400	NA	NA	NA	18737500	NA	603920	NA	1050600	NA	7463600	NA	NA	NA	9506300	NA	6588100	NA	NA	NA	131370300
AAAHLQGLIQVASR	Unmodified	Q9BR61	ACBD6	NA	1704300	NA	NA	NA	NA	NA	NA	NA	NA	NA	NA	NA	NA	NA	NA	NA	NA	NA	2324500	NA	NA	NA
AAAHLTVIEK	Unmodified	Q8WZ42	TTN	NA	NA	NA	NA	NA	NA	NA	NA	NA	NA	NA	NA	NA	NA	NA	NA	NA	NA	NA	NA	NA	NA	130780500
AAAHLTVIEK	Unmodified	Q8WZ42-12	TTN	NA	NA	NA	NA	15914740	NA	NA	NA	NA	NA	NA	NA	NA	NA	NA	NA	NA	NA	NA	NA	NA	NA	NA
AAAHQLCLK	Unmodified	Q53GG5	PDLIM3	NA	NA	NA	NA	286300	NA	NA	NA	NA	NA	NA	NA	NA	NA	NA	NA	NA	NA	NA	NA	NA	NA	NA
AAAHQLCLK	Unmodified	Q53GG5-2	PDLIM3	NA	NA	NA	1397200	NA	NA	NA	NA	NA	NA	4451700	NA	1258700	NA	NA	NA	85788310	2689010	NA	NA	NA	NA	7179100
AAAHQLCLK	Unmodified	Q53GG5-3	PDLIM3	NA	NA	NA	NA	NA	NA	275070	NA	NA	NA	NA	NA	NA	NA	NA	NA	NA	NA	NA	NA	NA	NA	NA
AAAIGIDLGTTYSCVGVFQHGK	Unmodified	P08107	HSPA1A	274956000	130852000	NA	NA	NA	61411800	35936500	31062000	33872100	18411000	14223200	12232000	130399300	145379200	21555900	13609000	312081900	26781200	72164300	33645400	75491300	44789000	137466700
AAAIGIDLGTTYSCVGVFQHGKVEIIANDQGNR	Unmodified	P08107	HSPA1A	NA	NA	NA	NA	NA	4589700	NA	NA	NA	NA	NA	NA	NA	NA	NA	NA	NA	NA	NA	NA	NA	NA	NA
AAAIGITQVVISR	Unmodified	Q96NB2	SFXN2	NA	NA	NA	NA	NA	NA	108754900	216161000	NA	NA	NA	16453000	NA	NA	NA	NA	NA	NA	1114400	NA	NA	4364800	NA
AAAIQTMSLDAER	Oxidation (M)	O75326	SEMA7A	NA	NA	NA	NA	NA	NA	NA	NA	NA	NA	NA	NA	NA	NA	NA	NA	NA	NA	NA	3051900	NA	NA	NA
AAAIQTMSLDAER	Unmodified	O75326	SEMA7A	NA	NA	NA	NA	NA	NA	NA	NA	NA	NA	NA	NA	NA	NA	NA	NA	NA	NA	NA	4873100	NA	NA	NA
AAAIQTMSLDAERR	Oxidation (M)	O75326	SEMA7A	NA	NA	NA	NA	NA	NA	NA	NA	NA	NA	NA	NA	NA	NA	NA	NA	NA	NA	NA	5510800	NA	NA	NA
AAAITSDILEALGR	Unmodified	B1ALD8	POSTN	NA	NA	1050761800	NA	NA	NA	NA	NA	NA	110850860	365798500	NA	NA	NA	NA	NA	NA	NA	NA	76378700	NA	NA	NA
AAAITSDILEALGR	Unmodified	B1ALD9	POSTN	NA	NA	NA	NA	29173350	NA	2252200	NA	NA	NA	NA	1580200	NA	4430400	NA	NA	NA	NA	41539500	NA	NA	NA	NA
AAAITSDILEALGR	Unmodified	Q15063	POSTN	NA	NA	NA	NA	NA	NA	NA	NA	NA	NA	NA	NA	NA	NA	NA	NA	NA	NA	NA	NA	NA	1138786400	NA
AAAITSDILEALGR	Unmodified	Q15063-3	POSTN	NA	NA	NA	NA	NA	115401000	NA	22317000	NA	NA	NA	NA	NA	NA	NA	115789610	307686500	23793000	NA	NA	NA	NA	NA
AAAKNQQKFTLYMNMK	Acetyl (Protein N-term),2 Oxidation (M)	REV__H0YAQ6		NA	NA	NA	NA	NA	NA	NA	NA	NA	NA	NA	NA	NA	NA	NA	NA	NA	2446700	3523700	NA	NA	NA	NA
AAALAHLDR	Unmodified	Q16853	AOC3;AOC2	41543400	35821860	511385000	119562700	NA	156829450	3543230	100141100	5976330	98250000	229355090	27032200	33557000	79257030	8389880	44092240	295817570	167100840	53673090	14783200	48707340	215228700	3322500
AAALAR	Acetyl (Protein N-term)	Q96EL3	MRPL53	NA	NA	NA	NA	NA	NA	NA	NA	NA	4304800	NA	NA	NA	NA	NA	NA	NA	NA	NA	NA	NA	NA	NA
AAALASGCTVEIK	Unmodified	Q8IYS1	PM20D2	NA	NA	NA	NA	NA	NA	NA	NA	NA	NA	NA	NA	NA	NA	NA	NA	NA	NA	5972000	NA	NA	NA	NA
AAALASLK	Unmodified	O15269	SPTLC1	NA	NA	NA	NA	NA	NA	NA	NA	NA	2659100	NA	NA	NA	NA	NA	NA	NA	NA	NA	NA	5539700	NA	NA
AAALASLKK	Unmodified	O15269	SPTLC1	NA	NA	NA	NA	NA	6427000	NA	NA	NA	NA	NA	NA	NA	NA	NA	NA	NA	NA	NA	NA	2584600	NA	NA
AAALCNACELSGK	Unmodified	Q7Z392	TRAPPC11	NA	NA	NA	NA	NA	NA	NA	NA	NA	NA	NA	NA	0	NA	NA	NA	NA	NA	NA	NA	NA	NA	NA
AAALDAGNIK	Unmodified	F8VU11	PRPF40B	NA	NA	NA	NA	NA	NA	NA	NA	NA	NA	NA	NA	NA	NA	NA	NA	NA	NA	NA	1911500	NA	NA	NA
AAALDIAMIK	Oxidation (M)	Q6JQN1	ACAD10	NA	NA	NA	NA	NA	NA	2092000	NA	NA	NA	NA	NA	NA	NA	NA	NA	NA	NA	NA	NA	NA	NA	NA
AAALEAMK	Unmodified	P31948	STIP1	NA	NA	NA	NA	NA	NA	NA	NA	NA	NA	NA	NA	16810000	NA	NA	NA	NA	NA	NA	NA	NA	NA	NA
AAALEAMKDYTK	Oxidation (M)	P31948	STIP1	NA	24842100	NA	8157300	NA	21799700	NA	NA	NA	18058300	NA	12524900	NA	NA	NA	3200100	NA	NA	NA	20750200	42666700	26187800	NA
AAALEAMKDYTK	Unmodified	P31948	STIP1	NA	32142000	6806200	NA	NA	NA	NA	NA	NA	3933200	NA	NA	NA	NA	NA	2618000	NA	5851500	NA	6099200	30784200	19097800	NA
AAALEFLNR	Unmodified	P31948	STIP1	80235800	NA	7307700	NA	NA	NA	9212100	NA	4792100	35169000	3721800	11421000	NA	NA	NA	NA	13642000	NA	9823000	NA	23319200	25628000	5839000
AAALEFLNRFEEAK	Unmodified	P31948	STIP1	NA	27525900	NA	3545900	NA	3442200	NA	NA	NA	NA	NA	NA	2064900	24023000	NA	3657800	NA	NA	NA	4730600	31772900	16998200	NA
AAALEFLNRFEEAKR	Unmodified	P31948	STIP1	NA	94063000	NA	2000200	619460	20071000	NA	NA	NA	6670200	NA	9142600	NA	18834000	NA	11100100	NA	NA	NA	64492400	105484900	42761500	NA
AAALEQFK	Unmodified	Q13423	NNT	27493000	6187800	NA	28356900	2684700	14100600	2812870	134760700	68738900	19795400	1859480	139486700	4612300	8866000	1297000	4082220	NA	5311900	1440700	24412900	9980100	28756100	187891400
AAALLAK	Unmodified	Q92575	UBXN4	NA	NA	NA	NA	NA	NA	NA	NA	NA	NA	NA	NA	NA	NA	NA	NA	NA	NA	NA	13793000	3739600	NA	NA
AAALLR	Unmodified	P13051-2	UNG;DKFZp781L1143	2323100	NA	NA	NA	NA	NA	NA	NA	NA	NA	NA	NA	NA	NA	NA	NA	NA	NA	NA	NA	NA	NA	NA
AAALPAKPPNLDAALALLR	Unmodified	Q96GI7	FAM89A	NA	2804300	NA	NA	NA	NA	NA	NA	NA	NA	NA	NA	NA	NA	NA	NA	NA	NA	NA	NA	NA	NA	NA
AAALSLSTLASPK	Unmodified	P98172	EFNB1	NA	NA	NA	NA	NA	NA	NA	NA	NA	NA	NA	NA	NA	NA	NA	NA	NA	NA	NA	NA	6977300	NA	NA
AAALVLQTIWGYK	Unmodified	C9JZR2	CTNND1	NA	15724560	NA	NA	1341590	NA	NA	5111600	NA	13512100	7182300	26572300	17222000	NA	NA	2123700	NA	NA	NA	NA	NA	113677560	NA
AAALVLQTIWGYK	Unmodified	O60716-8	CTNND1	NA	NA	NA	NA	NA	NA	NA	NA	NA	NA	NA	NA	NA	3247830	NA	NA	NA	NA	NA	21521500	NA	NA	NA
AAALVLQTIWGYKELR	Unmodified	C9JZR2	CTNND1	NA	NA	NA	NA	NA	NA	NA	NA	NA	NA	NA	NA	NA	NA	NA	NA	NA	NA	NA	NA	NA	9373780	NA
AAALVLQTIWGYKELR	Unmodified	O60716-8	CTNND1	NA	NA	NA	NA	NA	NA	NA	NA	NA	NA	NA	NA	NA	NA	NA	NA	NA	NA	NA	8105800	NA	NA	NA
AAAMANNLQK	Oxidation (M)	E1P5S2	RNPC2;RBM39	NA	NA	NA	NA	NA	NA	NA	NA	NA	NA	NA	NA	642410	NA	NA	2033900	1239000	NA	NA	3078800	5954000	NA	NA
AAAMANNLQK	Oxidation (M)	Q14498-3	RBM39;RNPC2	NA	NA	NA	NA	NA	NA	NA	NA	NA	NA	NA	NA	NA	NA	NA	NA	NA	NA	1245700	NA	NA	NA	NA
AAAMANNLQK	Unmodified	E1P5S2	RNPC2;RBM39	NA	NA	NA	NA	NA	NA	NA	NA	NA	NA	NA	NA	4970300	NA	NA	NA	NA	NA	NA	NA	NA	NA	NA
AAAMANNLQK	Unmodified	H0Y4X3	RBM39;RNPC2	NA	NA	NA	NA	NA	NA	NA	NA	NA	NA	2014300	NA	NA	NA	NA	NA	NA	NA	NA	NA	NA	NA	NA
AAAMANNLQK	Unmodified	Q14498-2	RBM39;RNPC2	NA	449900	NA	NA	NA	NA	NA	NA	NA	NA	NA	NA	NA	NA	NA	NA	NA	NA	NA	NA	NA	NA	NA
AAAMDVDTPSGTNSGAGK	Acetyl (Protein N-term)	P62877	RBX1	NA	NA	NA	NA	NA	NA	NA	NA	NA	NA	NA	NA	NA	NA	NA	NA	NA	747740	NA	NA	NA	NA	3650300
AAAMDVDTPSGTNSGAGK	Acetyl (Protein N-term),Oxidation (M)	P62877	RBX1	NA	4664000	NA	NA	NA	NA	NA	NA	4876000	NA	NA	NA	29477000	7643200	NA	NA	16053000	4034800	9503200	5286700	NA	NA	1163600
AAAMDVDTPSGTNSGAGKK	Acetyl (Protein N-term)	P62877	RBX1	NA	NA	7474600	NA	NA	NA	NA	NA	NA	NA	NA	NA	1912600	NA	NA	NA	NA	NA	NA	NA	NA	NA	NA
AAAMDVDTPSGTNSGAGKK	Acetyl (Protein N-term),Oxidation (M)	P62877	RBX1	NA	6891200	NA	4036400	NA	8760200	NA	NA	NA	NA	NA	NA	3078400	7462200	NA	767080	NA	3484600	NA	2746900	NA	NA	NA
AAAMTDNTNVNYVR	Oxidation (M)	Q9BYV7-6	BCO2	NA	NA	NA	NA	NA	NA	NA	NA	3824500	NA	NA	0	NA	NA	NA	NA	NA	NA	NA	NA	NA	NA	3813300
AAAMTDNTNVNYVR	Unmodified	Q9BYV7-6	BCO2	NA	NA	NA	NA	NA	NA	NA	NA	NA	NA	NA	NA	NA	NA	NA	NA	NA	NA	NA	NA	NA	NA	3931700
AAAMTPPEEELKR	Oxidation (M)	A6H8Z3	RAB3GAP1	NA	NA	NA	NA	NA	6760600	NA	NA	NA	NA	NA	NA	NA	NA	NA	NA	NA	NA	NA	NA	NA	NA	NA
AAAMTPPEEELKR	Oxidation (M)	Q15042	RAB3GAP1	NA	2410600	NA	NA	NA	NA	NA	NA	NA	NA	NA	NA	NA	NA	NA	NA	NA	NA	NA	9902000	NA	5216900	NA
AAAMTPPEEELKR	Unmodified	Q15042	RAB3GAP1	NA	0	NA	NA	NA	NA	NA	NA	NA	NA	NA	NA	NA	NA	NA	NA	NA	NA	NA	NA	NA	NA	NA
AAAMVPGR	Acetyl (Protein N-term)	H0Y8X4	DNPH1	NA	NA	NA	NA	NA	NA	NA	NA	NA	NA	NA	4432300	NA	NA	NA	NA	NA	NA	NA	NA	NA	NA	NA
AAAMVPGR	Acetyl (Protein N-term),Oxidation (M)	H0Y8X4	DNPH1	NA	29097700	NA	NA	12211900	NA	NA	47382330	NA	7352300	NA	16402400	NA	22509000	NA	23504500	NA	NA	NA	14998000	99369400	NA	NA
AAAMVPGR	Acetyl (Protein N-term),Oxidation (M)	O43598	DNPH1	NA	NA	NA	NA	NA	NA	14148000	NA	NA	NA	NA	NA	NA	NA	0	NA	NA	NA	3106300	NA	NA	NA	NA
AAAMVPGRSESWER	Acetyl (Protein N-term)	H0Y8X4	DNPH1	NA	NA	NA	NA	NA	NA	NA	NA	NA	NA	NA	NA	NA	NA	NA	NA	NA	NA	NA	NA	3035600	NA	NA
AAANEQLTR	Unmodified	C9JRZ6	CHCHD3	50597600	NA	55806000	NA	NA	2538900	42192000	NA	7900500	NA	23332000	7016900	30030900	NA	5630400	NA	37973000	NA	21178170	4294940	NA	NA	167322700
AAANEQLTR	Unmodified	G3V1K1	CHCHD3	NA	NA	NA	NA	NA	NA	NA	NA	NA	NA	NA	NA	NA	NA	NA	3208500	NA	NA	NA	NA	NA	NA	NA
AAANFSDR	Unmodified	A5YKK6	CNOT1	NA	NA	NA	NA	NA	NA	NA	NA	NA	NA	NA	NA	5418300	NA	NA	NA	NA	NA	NA	NA	NA	NA	NA
AAANFSDR	Unmodified	A5YKK6-2	CNOT1	1644450	NA	NA	NA	NA	NA	NA	12164600	NA	0	NA	NA	NA	NA	NA	3024000	NA	NA	NA	2514200	1149600	NA	NA
AAANFSDR	Unmodified	A5YKK6-3	CNOT1	NA	NA	NA	NA	NA	NA	NA	NA	NA	NA	NA	1422600	NA	NA	NA	NA	NA	NA	NA	NA	NA	NA	NA
AAANQMR	Oxidation (M)	F5GXS0	C4B;C4A	NA	NA	NA	NA	NA	NA	NA	NA	NA	NA	NA	NA	NA	NA	NA	NA	NA	NA	NA	NA	113610	NA	NA
AAANQMR	Unmodified	P0C0L5	C4B;C4A	979380	NA	NA	NA	NA	NA	NA	NA	NA	NA	1187300	NA	NA	NA	NA	NA	0	NA	3988400	NA	NA	NA	NA
AAANVISR	Unmodified	B4DV96	RBKS	NA	NA	NA	NA	NA	NA	NA	NA	4312600	NA	NA	NA	NA	NA	NA	NA	NA	NA	NA	NA	NA	NA	NA
AAANVISR	Unmodified	Q9H477	RBKS	NA	NA	NA	NA	NA	NA	17528000	NA	NA	NA	NA	26795000	NA	NA	NA	NA	NA	NA	NA	NA	NA	NA	NA
AAAPALK	Acetyl (Protein N-term)	Q9NTJ4-3	MAN2C1	NA	NA	NA	NA	NA	NA	NA	NA	NA	NA	NA	NA	NA	NA	NA	NA	NA	NA	922260	NA	NA	NA	NA
AAAPAPEEEMDECEQALAAEPK	Oxidation (M)	P26641	EEF1G	NA	NA	NA	NA	NA	NA	4113200	NA	NA	NA	NA	NA	NA	NA	NA	NA	NA	NA	NA	NA	NA	NA	NA
AAAPAPEEEMDECEQALAAEPK	Unmodified	P26641	EEF1G	NA	NA	32643000	NA	NA	NA	NA	NA	NA	NA	3723800	NA	30652900	NA	NA	NA	9589100	NA	5668200	NA	NA	NA	NA
AAAPAPVSEAVCR	Unmodified	B7Z468	CAST	NA	NA	11451000	NA	NA	NA	NA	NA	NA	22900700	NA	NA	NA	NA	NA	NA	26770800	NA	NA	NA	NA	NA	NA
AAAPAPVSEAVCR	Unmodified	E7ES10	CAST	NA	NA	NA	6716900	NA	23816900	NA	NA	NA	NA	NA	NA	NA	NA	NA	NA	NA	10403450	NA	NA	NA	7985700	NA
AAAPAPVSEAVCR	Unmodified	E7ESM9	CAST	NA	NA	NA	NA	NA	NA	2386300	NA	1845600	NA	NA	NA	4845500	9599200	1847560	NA	NA	NA	2584900	5948410	3741500	NA	NA
AAAPAPVSEAVCR	Unmodified	E9PDE4	CAST	NA	NA	NA	NA	NA	NA	NA	NA	NA	NA	NA	NA	NA	NA	NA	NA	NA	NA	NA	NA	NA	NA	27529800
AAAPDVAPAPGPAPR	Unmodified	F8VPF7	HVCN1	4049300	412990	NA	3528900	NA	1906800	NA	NA	NA	NA	4137400	NA	740890	NA	NA	1815630	NA	NA	NA	NA	NA	2525900	NA
AAAPDVAPAPGPAPR	Unmodified	Q96D96-4	HVCN1	NA	NA	NA	NA	NA	NA	NA	NA	NA	11446200	NA	NA	NA	NA	NA	NA	NA	NA	NA	NA	12221300	NA	NA
AAAPELSYR	Unmodified	Q6NSJ0	KIAA1161	NA	NA	NA	NA	NA	NA	NA	NA	NA	NA	NA	6878900	NA	NA	NA	NA	NA	NA	NA	NA	NA	NA	NA
AAAPGTAVLLVTANVGSLFDDPENLQK	Unmodified	Q14642	INPP5A	NA	NA	NA	NA	NA	NA	NA	NA	NA	NA	NA	NA	NA	NA	NA	NA	NA	7172800	NA	NA	NA	NA	NA
AAAPLFTGFLVLHSEPR	Unmodified	E9PHY8	MROH1	NA	2222600	NA	NA	NA	NA	NA	NA	NA	1084400	NA	NA	NA	NA	NA	NA	NA	1036900	NA	8278100	NA	2105700	NA
AAAPLK	Acetyl (Protein N-term)	Q8N335	GPD1L	NA	NA	NA	NA	NA	NA	NA	NA	NA	NA	NA	NA	NA	NA	NA	NA	NA	NA	NA	NA	NA	NA	19220410
AAAQCYIDLIIK	Unmodified	P53618	COPB1	NA	15631000	14945000	1233800	1049700	NA	NA	NA	16203100	4578200	NA	NA	17480000	3082500	3174400	NA	NA	NA	NA	NA	NA	11625000	0
AAAQCYIDLIIKESDNNVK	Unmodified	P53618	COPB1	NA	NA	NA	NA	NA	NA	NA	NA	NA	NA	NA	NA	NA	NA	NA	NA	NA	NA	NA	3320000	NA	NA	NA
AAAQEADGAR	Acetyl (Protein N-term)	O96005	CLPTM1	2744500	1324600	NA	NA	NA	NA	NA	NA	3616300	NA	NA	698450	33117000	2041000	NA	NA	NA	1353200	8282900	NA	NA	2165100	NA
AAAQER	Unmodified	Q05682	CALD1	NA	NA	596920	NA	NA	NA	NA	NA	NA	NA	NA	NA	NA	NA	NA	NA	556560	NA	NA	NA	NA	NA	NA
AAAQETVR	Unmodified	Q92506	HSD17B8	9198700	NA	NA	NA	NA	NA	23461000	NA	6307110	NA	NA	NA	4757200	NA	1124500	7421600	NA	NA	NA	3276900	0	NA	NA
AAAQLLQSQAQQSGAQQTK	Unmodified	D6RGI3	SEPT11	NA	40924400	NA	17178000	NA	21303000	32597000	32987000	19802600	34876000	35301000	20335000	14161000	NA	7238000	26033700	35354000	54092000	63477000	64428000	136121700	97252000	23456800
AAAQLLQSQAQQSGAQQTKK	Unmodified	D6RGI3	SEPT11	NA	2215600	NA	5370900	NA	4492200	NA	2557700	NA	NA	NA	NA	NA	NA	NA	4529900	NA	NA	NA	NA	22398000	NA	NA
AAAQQLGEVVK	Unmodified	O14981	BTAF1	NA	571110	NA	NA	NA	NA	NA	NA	NA	NA	NA	NA	NA	NA	NA	NA	NA	NA	NA	NA	NA	NA	NA
AAARMKQDK	Oxidation (M)	Q99614	TTC1	NA	NA	NA	NA	NA	NA	NA	NA	NA	NA	NA	NA	NA	NA	NA	NA	NA	NA	NA	NA	0	NA	NA
AAARPLLTDLYQATMALGYWR	Oxidation (M)	Q6XQN6	NAPRT	NA	6004400	NA	NA	NA	NA	NA	NA	NA	NA	NA	NA	NA	NA	NA	NA	NA	NA	NA	NA	5225400	NA	NA
AAARPLLTDLYQATMALGYWR	Unmodified	Q6XQN6	NAPRT	NA	8010400	NA	NA	NA	NA	NA	NA	NA	NA	NA	NA	NA	NA	NA	NA	NA	NA	NA	NA	NA	NA	NA
AAARPLLTDLYQATMALGYWR	Unmodified	Q6XQN6-3	NAPRT	NA	NA	NA	NA	NA	NA	NA	13263500	NA	NA	NA	20751000	NA	NA	NA	NA	NA	NA	NA	NA	NA	NA	NA
AAARPSLGR	Acetyl (Protein N-term)	K7ENV7	ISOC2	NA	NA	NA	12610000	880360	NA	NA	NA	NA	NA	NA	NA	NA	NA	NA	NA	NA	NA	NA	NA	NA	NA	NA
AAARPSLGR	Acetyl (Protein N-term)	Q96AB3	ISOC2	NA	NA	NA	NA	NA	NA	NA	87841000	NA	4515100	NA	94286400	NA	NA	NA	NA	NA	NA	NA	9377800	NA	NA	NA
AAARPSLGR	Acetyl (Protein N-term)	Q96AB3-3	ISOC2	NA	NA	NA	NA	NA	NA	NA	NA	NA	NA	NA	NA	NA	NA	NA	21098000	NA	NA	NA	NA	185366700	46991500	NA
AAASAELNAALEELAAR	Unmodified	Q96CD0	FBXL8	NA	NA	NA	NA	NA	1328000	NA	NA	NA	NA	NA	NA	NA	NA	NA	NA	NA	NA	NA	NA	NA	2666600	NA
AAASGNENIQPPPLAYK	Unmodified	Q9H2M9	RAB3GAP2	NA	928020	NA	974780	NA	956770	NA	NA	NA	NA	NA	NA	3298300	NA	NA	NA	NA	NA	NA	NA	NA	0	NA
AAASGNENIQPPPLAYKK	Unmodified	Q9H2M9	RAB3GAP2	NA	1320600	NA	808280	NA	NA	NA	NA	NA	NA	NA	NA	NA	NA	NA	NA	69461000	NA	NA	3729200	NA	NA	NA
AAASGQPRPEMQCPAEHEEDMYR	Unmodified	Q96BN8	OTULIN	NA	NA	10400000	NA	NA	NA	NA	NA	NA	NA	NA	NA	NA	NA	NA	NA	NA	NA	NA	NA	NA	NA	NA
AAASGSVLQR	Acetyl (Protein N-term)	Q5VWZ2	LYPLAL1	30964000	109510100	17346000	NA	NA	NA	33528000	68023900	NA	13863600	2427600	12818000	13666000	38385000	NA	17718700	7449200	6924200	5761050	28350600	36051800	20009500	17016100
AAASGSVLQR	Acetyl (Protein N-term)	Q5VWZ2-2	LYPLAL1	NA	NA	NA	NA	NA	NA	NA	NA	14582620	NA	NA	NA	NA	NA	1379000	NA	NA	NA	NA	NA	NA	NA	NA
AAASLAWVLR	Unmodified	Q9P1Y5	CAMSAP3	NA	NA	NA	NA	NA	NA	NA	NA	NA	NA	NA	NA	NA	NA	NA	NA	NA	NA	NA	NA	NA	2177800	NA
AAASLVSR	Unmodified	Q6GYQ0	RALGAPA1	NA	NA	NA	NA	NA	NA	NA	NA	NA	NA	NA	NA	NA	NA	NA	NA	NA	NA	NA	0	NA	NA	NA
AAASPDYYKR	Unmodified	P29803	PDHA2	NA	NA	NA	NA	NA	NA	NA	NA	NA	NA	NA	NA	1154100	NA	NA	NA	NA	NA	NA	NA	NA	NA	NA
AAASSPVTTLTQTMHDLAGLGSR	Unmodified	P30305-2	CDC25B	NA	NA	99056000	NA	NA	NA	NA	NA	NA	NA	NA	NA	NA	NA	NA	NA	NA	NA	NA	NA	NA	NA	NA
AAASTDYYK	Unmodified	P08559	PDHA1	NA	NA	NA	NA	NA	NA	10454000	NA	NA	NA	NA	NA	NA	NA	NA	NA	NA	NA	NA	NA	NA	NA	125372890
AAASTDYYK	Unmodified	P08559-3	PDHA1	2715000	NA	11205700	6752200	NA	5960500	NA	41391000	NA	NA	NA	NA	NA	8749900	1307800	NA	6143200	5741000	3101500	NA	7327000	NA	NA
AAASTDYYKR	Unmodified	P08559	PDHA1	NA	NA	NA	NA	NA	NA	1228900	NA	NA	NA	NA	NA	NA	NA	NA	NA	NA	NA	NA	NA	NA	NA	NA
AAASTDYYKR	Unmodified	P08559-3	PDHA1	NA	NA	NA	7911650	NA	3813000	NA	NA	NA	NA	NA	NA	NA	NA	NA	NA	NA	1695100	NA	6061900	2108200	NA	NA
AAASVMCHIEPDDGDDFVR	Oxidation (M)	Q5JUR7	TEX30	NA	NA	NA	NA	NA	NA	NA	NA	NA	NA	NA	NA	12313000	NA	NA	NA	NA	NA	NA	NA	NA	NA	NA
AAASVMCHIEPDDGDDFVR	Unmodified	Q5JUR7	TEX30	NA	NA	NA	NA	NA	NA	NA	NA	NA	NA	NA	NA	37007700	NA	NA	NA	NA	NA	NA	NA	NA	NA	NA
AAASYALGR	Unmodified	O75155	CAND2	NA	NA	NA	NA	NA	NA	NA	NA	NA	NA	NA	NA	7177400	NA	NA	NA	NA	NA	NA	NA	NA	NA	NA
AAASYALGR	Unmodified	O75155-2	CAND2	NA	NA	NA	NA	NA	NA	NA	NA	NA	NA	NA	NA	NA	NA	NA	NA	NA	1717000	NA	NA	NA	NA	NA
AAATAEEPDPK	Unmodified	A8MXH2	NAP1L4	NA	NA	NA	NA	NA	NA	NA	NA	598740	NA	NA	NA	NA	NA	NA	NA	NA	NA	NA	NA	NA	NA	NA
AAATAEEPDPK	Unmodified	C9J6D1	NAP1L4	NA	NA	NA	15458800	NA	56689000	NA	NA	NA	NA	7786800	NA	NA	NA	NA	NA	NA	NA	NA	NA	NA	NA	NA
AAATAEEPDPK	Unmodified	Q99733	NAP1L4	NA	NA	NA	NA	NA	NA	2526040	1025520	NA	NA	NA	5699300	52667000	45330000	NA	2650820	17880300	16954670	15349100	21937600	16211700	NA	18875700
AAATCFAR	Unmodified	P14555	PLA2G2A	6064500	NA	1109400	NA	NA	NA	NA	NA	NA	NA	10947100	NA	2690500	NA	3073200	NA	95010000	NA	7241970	NA	NA	NA	12281490
AAATGAVAASAASGQAEGK	Acetyl (Protein N-term)	H0YL55	SLTM	NA	NA	NA	NA	NA	NA	NA	NA	NA	NA	NA	NA	NA	NA	NA	NA	NA	NA	NA	NA	9986700	NA	NA
AAATGAVAASAASGQAEGK	Acetyl (Protein N-term)	H0YLW7	SLTM	NA	NA	13777000	NA	NA	NA	NA	NA	3833600	NA	NA	NA	NA	NA	NA	NA	NA	NA	NA	NA	NA	NA	NA
AAATGAVAASAASGQAEGK	Acetyl (Protein N-term)	H7BXE3	SLTM	NA	NA	NA	NA	NA	NA	NA	NA	NA	NA	NA	NA	NA	NA	NA	NA	NA	NA	NA	NA	NA	747910	NA
AAATGAVAASAASGQAEGK	Acetyl (Protein N-term)	Q9NWH9	SLTM	3603500	NA	NA	NA	NA	NA	NA	NA	NA	NA	NA	NA	7903600	NA	NA	1053600	NA	NA	3414600	NA	NA	NA	NA
AAATGAVAASAASGQAEGKK	Acetyl (Protein N-term)	H0YL55	SLTM	NA	NA	NA	NA	NA	NA	NA	NA	NA	NA	NA	NA	NA	NA	NA	NA	NA	NA	NA	NA	14952000	NA	NA
AAATGAVAASAASGQAEGKK	Acetyl (Protein N-term)	H0YLW7	SLTM	NA	NA	NA	NA	NA	NA	NA	NA	NA	NA	NA	NA	NA	NA	NA	NA	NA	NA	NA	790190	NA	NA	NA
AAATGAVAASAASGQAEGKK	Acetyl (Protein N-term)	Q9NWH9	SLTM	NA	NA	NA	NA	NA	NA	NA	NA	NA	NA	NA	NA	3577400	NA	NA	0	NA	NA	1305000	NA	NA	NA	NA
AAATGDPGLSK	Acetyl (Protein N-term)	O95352	ATG7	NA	NA	NA	NA	NA	NA	NA	NA	NA	4447300	NA	NA	NA	NA	NA	NA	NA	NA	NA	NA	6261600	NA	NA
AAATGLPEGPAVPVPSR	Unmodified	J3KRX2	SLC39A11	NA	NA	NA	2209700	NA	4101000	NA	NA	NA	NA	NA	NA	NA	NA	NA	NA	NA	NA	NA	NA	NA	NA	NA
AAATGLPEGPAVPVPSR	Unmodified	J3QLB2	SLC39A11	NA	NA	NA	NA	NA	NA	NA	NA	NA	2617600	NA	2625100	NA	NA	NA	NA	NA	NA	NA	NA	NA	NA	NA
AAATGLPEGPAVPVPSR	Unmodified	J3QQP1	SLC39A11	NA	1226600	NA	NA	NA	NA	NA	NA	4801400	NA	NA	NA	2596900	NA	NA	NA	NA	NA	NA	NA	NA	NA	NA
AAATGLPEGPAVPVPSR	Unmodified	Q8N1S5-2	SLC39A11	NA	NA	NA	NA	NA	NA	NA	NA	NA	NA	NA	NA	NA	NA	NA	NA	NA	NA	NA	NA	NA	26012600	NA
AAATGPSFWLGNETLK	Acetyl (Protein N-term)	P12955	PEPD	NA	35273000	NA	NA	NA	NA	NA	127671000	NA	13663000	NA	12087000	NA	NA	NA	10155000	NA	7652500	NA	NA	38206000	12835000	NA
AAATGPSFWLGNETLK	Acetyl (Protein N-term)	P12955-3	PEPD	NA	NA	NA	NA	4276900	NA	NA	NA	NA	NA	NA	NA	NA	NA	NA	NA	NA	NA	NA	NA	NA	NA	NA
AAATIDSLASR	Unmodified	Q9NVC6	MED17	NA	NA	NA	NA	NA	NA	NA	NA	NA	NA	NA	NA	NA	NA	NA	NA	NA	NA	NA	2443600	NA	NA	NA
AAATLMSER	Oxidation (M)	P02730	SLC4A1	NA	199340	NA	16264780	NA	48591400	570470	291550	NA	384680	NA	9602460	NA	2599400	NA	22654130	NA	231450	NA	NA	56929080	NA	NA
AAATLMSER	Unmodified	P02730	SLC4A1	17270600	1112900	4439200	1177700	NA	6192000	NA	8603400	NA	NA	28364270	2312300	1863800	2410700	NA	5705870	5017200	NA	NA	NA	17640900	NA	3829500
AAATLTSK	Unmodified	Q9UDW1	UQCR10	22680000	NA	NA	NA	NA	NA	20915000	NA	10585000	NA	5981000	NA	NA	NA	1051700	NA	3157500	NA	NA	NA	NA	NA	129526960
AAATLTSK	Unmodified	Q9UDW1-2	UQCR10	NA	NA	NA	NA	NA	NA	NA	NA	NA	NA	NA	NA	NA	NA	NA	0	NA	NA	NA	NA	NA	NA	NA
AAATMATPLPGR	Oxidation (M)	J9JID7	LMNB2	NA	NA	NA	NA	NA	NA	NA	NA	NA	2816100	NA	NA	2534400	NA	1191400	NA	5761200	NA	7426900	NA	2526200	NA	NA
AAATMATPLPGR	Unmodified	J9JID7	LMNB2	NA	NA	NA	NA	NA	NA	NA	NA	NA	NA	3428400	NA	0	NA	NA	NA	3071500	NA	5660700	NA	NA	NA	NA
AAATPAKK	Unmodified	P19338	NCL	NA	NA	NA	NA	NA	NA	NA	NA	NA	NA	NA	NA	NA	NA	NA	NA	NA	NA	NA	193380	NA	NA	NA
AAATPESQEPQAK	Unmodified	P49006	MARCKSL1	NA	NA	NA	14067500	NA	6586600	782700	731710	NA	7112970	2078500	4715240	21633750	144998800	NA	NA	5404500	1079700	40969400	346364520	3225800	17939320	NA
AAATQPDAK	Unmodified	Q7KZF4	SND1	5576500	NA	2158800	NA	NA	NA	NA	NA	2028200	NA	2535100	NA	4371600	NA	NA	0	2535400	NA	1904400	12110000	0	NA	NA
AAATQPDAKDTPDEPWAFPAR	Unmodified	Q7KZF4	SND1	NA	1121000	NA	NA	NA	NA	NA	NA	NA	NA	NA	23551000	8309900	NA	3032000	NA	NA	NA	NA	19805100	NA	15723000	NA
AAATSAK	Unmodified	P19338	NCL	NA	NA	NA	NA	NA	NA	NA	NA	NA	NA	NA	NA	NA	NA	NA	NA	NA	NA	NA	822050	NA	NA	NA
AAATSIFETIDR	Unmodified	O95342	ABCB11	NA	NA	NA	NA	NA	NA	NA	NA	19982100	NA	NA	5813000	NA	NA	NA	NA	NA	NA	NA	NA	NA	NA	NA
AAATTAQEYLK	Unmodified	P09327	VIL1	NA	NA	24042000	9189200	NA	NA	6178050	58547000	NA	NA	NA	11776700	NA	NA	NA	NA	NA	NA	NA	NA	NA	9559100	NA
AAATTPTK	Unmodified	Q8N3V7-2	SYNPO	743440	NA	NA	NA	NA	NA	NA	NA	NA	NA	NA	NA	NA	NA	NA	NA	NA	NA	NA	NA	NA	NA	NA
AAATTSQPVLTSQQIETIFFK	Unmodified	P11274-2	BCR	NA	NA	NA	NA	NA	NA	NA	NA	NA	NA	NA	NA	NA	NA	NA	NA	NA	NA	NA	1924700	NA	NA	NA
AAATYEQMK	Unmodified	Q6UWP2	DHRS11	NA	NA	4582100	NA	NA	NA	NA	6024000	NA	NA	NA	NA	NA	NA	NA	NA	1435200	NA	NA	NA	NA	NA	NA
AAAVAAAGAGEPQSPDELLPK	Acetyl (Protein N-term)	Q9NS69	TOMM22	NA	NA	NA	NA	NA	NA	15316000	NA	24458700	NA	11627000	12650200	47580000	4043000	NA	NA	24133000	1817800	8944300	NA	NA	NA	7158300
AAAVALFNLDIR	Unmodified	Q9NXC5	MIOS	NA	1279900	NA	NA	NA	NA	NA	NA	NA	NA	NA	NA	NA	NA	NA	NA	NA	NA	NA	NA	NA	NA	NA
AAAVAVAAASR	Acetyl (Protein N-term)	Q7Z5L9-2	IRF2BP2	NA	NA	NA	NA	NA	NA	NA	NA	NA	NA	NA	NA	NA	4022100	NA	NA	NA	NA	NA	NA	NA	NA	NA
AAAVDFTAR	Unmodified	Q12955	ANK3	NA	NA	NA	601850	NA	NA	NA	NA	NA	NA	NA	NA	NA	NA	NA	NA	NA	NA	NA	NA	NA	NA	NA
AAAVDFTAR	Unmodified	Q12955-4	ANK3	NA	NA	NA	NA	NA	NA	NA	14407400	NA	NA	NA	NA	NA	NA	NA	NA	NA	NA	NA	NA	NA	NA	NA
AAAVDFTAR	Unmodified	Q12955-5	ANK3	NA	NA	NA	NA	NA	NA	NA	NA	NA	NA	NA	NA	NA	4740800	NA	777020	NA	NA	NA	NA	NA	NA	NA
AAAVDFTARNDITPLHVASK	Unmodified	Q12955-5	ANK3	NA	NA	NA	NA	NA	NA	NA	NA	NA	NA	NA	NA	NA	NA	NA	NA	NA	9357000	NA	NA	NA	NA	NA
AAAVDLTNHLEYTLK	Unmodified	Q9BXU1	STK31	NA	NA	NA	NA	NA	NA	NA	NA	NA	NA	NA	NA	12852000	NA	NA	NA	NA	NA	NA	NA	NA	NA	NA
AAAVGTANK	Unmodified	P18206-2	VCL	NA	NA	43550520	NA	NA	NA	NA	NA	NA	NA	NA	NA	NA	NA	NA	18081000	NA	NA	NA	115123400	164378000	0	0
AAAVHTAIR	Unmodified	Q8IYI6	EXOC8	1760800	NA	9268200	NA	NA	NA	NA	NA	NA	NA	NA	NA	2513780	NA	NA	NA	2727100	NA	1431300	5648700	1411800	NA	NA
AAAVLAAESMVVTLAK	Oxidation (M)	Q13087-2	PDIA2	NA	NA	NA	NA	NA	NA	NA	NA	NA	NA	NA	NA	NA	NA	29233320	NA	NA	NA	NA	NA	NA	NA	NA
AAAVLAAESMVVTLAK	Unmodified	Q13087-2	PDIA2	NA	NA	NA	NA	NA	NA	NA	NA	NA	NA	NA	NA	NA	NA	85519810	NA	NA	NA	NA	NA	NA	5652500	NA
AAAVLGMDK	Oxidation (M)	P42858	HTT	NA	NA	NA	NA	NA	1853910	NA	NA	NA	NA	NA	NA	NA	NA	NA	NA	NA	NA	NA	NA	NA	NA	NA
AAAVLGMDK	Unmodified	P42858	HTT	NA	NA	NA	NA	NA	NA	NA	NA	NA	NA	NA	NA	846410	NA	NA	NA	NA	NA	NA	NA	NA	NA	NA
AAAVLPVLDLAQR	Unmodified	E7EPT4	NDUFV2	30234000	36508000	NA	NA	6339100	9285300	73841000	55778300	4625800	32350000	25118000	38056000	14056600	14556000	3559700	7238700	38136000	3329400	15264100	17461570	NA	10334000	59810000
AAAVPQR	Acetyl (Protein N-term)	Q00688	FKBP3	NA	NA	NA	NA	NA	NA	NA	NA	NA	10353680	NA	11813000	NA	0	NA	NA	NA	NA	NA	NA	NA	NA	NA
AAAVPVEFQEHHLSEVQNMASEEK	Unmodified	O43837	IDH3B	NA	6373800	NA	NA	NA	NA	NA	NA	NA	NA	NA	NA	4936500	NA	NA	NA	NA	NA	NA	NA	NA	NA	NA
AAAVPVEFQEHHLSEVQNMASEEK	Unmodified	O43837-2	IDH3B	NA	NA	NA	NA	NA	NA	NA	NA	NA	NA	NA	NA	NA	NA	NA	NA	NA	NA	NA	NA	NA	NA	14801100
AAAVPVEFQEHHLSEVQNMASEEKLEQVLSSMK	Oxidation (M)	O43837	IDH3B	NA	NA	NA	NA	NA	NA	NA	NA	NA	NA	NA	NA	2601000	NA	NA	NA	NA	NA	NA	NA	NA	NA	NA
AAAVPVEFQEHHLSEVQNMASEEKLEQVLSSMK	Unmodified	O43837	IDH3B	NA	NA	NA	NA	NA	NA	NA	NA	NA	NA	NA	NA	11018000	NA	NA	NA	NA	4335600	NA	NA	NA	NA	NA
AAAVPVEFQEHHLSEVQNMASEEKLEQVLSSMK	Unmodified	O43837-2	IDH3B	NA	NA	NA	NA	NA	NA	NA	NA	NA	NA	NA	NA	NA	NA	NA	NA	NA	NA	NA	NA	NA	NA	12794100
AAAVSALAK	Unmodified	Q9UBF2	COPG2	NA	5253800	NA	NA	NA	NA	NA	NA	NA	5316600	NA	NA	13242000	3386200	NA	NA	NA	NA	NA	18010000	NA	7896300	NA
AAAVSLENVLLDVK	Unmodified	Q96PY5	FMNL2;FMNL3	NA	NA	NA	NA	NA	NA	NA	NA	NA	NA	NA	NA	NA	2465800	NA	NA	NA	NA	NA	24400000	NA	NA	NA
AAAVSLENVLLDVKELQR	Unmodified	Q96PY5	FMNL2	NA	NA	NA	NA	NA	NA	NA	NA	NA	NA	NA	NA	NA	NA	NA	NA	NA	NA	NA	977730	NA	NA	NA
AAAVSSGFDGAIQLVSLGGR	Unmodified	O00468-2	AGRN	NA	NA	NA	NA	NA	NA	NA	NA	NA	NA	NA	585930	NA	NA	NA	NA	NA	NA	NA	NA	NA	2571690	NA
AAAVSSGFDGAIQLVSLGGR	Unmodified	O00468-6	AGRN	NA	NA	NA	NA	NA	NA	NA	6579210	NA	1439670	7588300	NA	NA	NA	NA	NA	NA	NA	NA	10746500	NA	NA	NA
AAAVSSVVR	Acetyl (Protein N-term)	A6NDU8	C5orf51	NA	NA	NA	NA	NA	NA	NA	NA	NA	NA	NA	NA	NA	9033800	NA	NA	2297300	2939100	2417900	18253000	NA	7312300	NA
AAAYDK	Unmodified	P35749	MYH11	NA	NA	2201600	NA	NA	NA	NA	NA	NA	NA	NA	NA	NA	NA	NA	NA	10490000	NA	NA	NA	NA	NA	NA
AAAYDKLEK	Unmodified	P35749	MYH11	38363200	52504050	2505502080	671046100	NA	1020153400	NA	NA	NA	NA	39440000	NA	188478500	NA	NA	NA	1464367900	142113090	105431500	19033000	NA	25230980	NA
AAAYDKLEK	Unmodified	P35749-4	MYH11	NA	NA	NA	NA	NA	NA	2596900	0	1499700	18254100	NA	NA	NA	16810100	1396200	19921360	NA	NA	NA	NA	NA	NA	NA
AAAYLDPNLNHTPNSSTK	Acetyl (Protein N-term)	Q8IYN9	PTK2	NA	NA	NA	NA	NA	NA	NA	NA	NA	NA	NA	NA	1761400	NA	NA	NA	NA	NA	NA	1064800	NA	NA	NA
AAAYNLVQHGITNLCVIGGDGSLTGANIFR	Unmodified	P17858	PFKL	NA	NA	NA	NA	2831700	NA	NA	19505000	NA	5323900	NA	17070000	283060000	9566300	NA	NA	113880000	4164600	NA	27967000	6139300	4183000	NA
AAAYSAQVQPVDGATR	Unmodified	Q9H7E9	C8orf33	NA	NA	2842600	NA	NA	NA	NA	NA	NA	NA	NA	NA	NA	13099000	NA	NA	NA	NA	3222800	1022800	NA	NA	NA
AAAYVSEELK	Unmodified	Q63HK5	TSHZ3	NA	622100	NA	NA	NA	NA	NA	NA	NA	NA	NA	NA	NA	NA	NA	NA	NA	NA	NA	NA	NA	NA	NA
AACCLAGAR	Unmodified	O95336	PGLS	9179200	NA	27475000	2678900	NA	8027900	7923200	NA	1719400	NA	3181100	NA	6576400	NA	1858500	NA	11975000	1131700	4589300	5892100	NA	NA	2925500
AACDLVR	Unmodified	P55060-3	CSE1L	NA	887680	NA	NA	NA	NA	NA	NA	NA	NA	NA	NA	33843670	NA	NA	NA	NA	NA	3736900	NA	NA	NA	NA
AACEQQAVALTLQEDR	Unmodified	Q9BUH6	C9orf142	NA	NA	20713700	NA	NA	NA	NA	NA	NA	NA	NA	NA	NA	NA	NA	NA	2256700	NA	NA	NA	NA	NA	NA
AACFAIQK	Unmodified	O15269	SPTLC1	NA	3461600	NA	NA	NA	NA	NA	NA	NA	NA	NA	NA	NA	NA	NA	NA	NA	NA	NA	NA	3472500	6299300	NA
AACGPSSCYALFPR	Unmodified	Q9HCU0	CD248	NA	NA	8027100	NA	NA	NA	NA	NA	NA	NA	NA	NA	NA	NA	NA	NA	NA	NA	NA	NA	NA	NA	NA
AACICAEEEK	Unmodified	Q9BX93	PLA2G12B	NA	NA	NA	NA	NA	NA	NA	NA	NA	NA	NA	3800500	NA	NA	NA	NA	NA	NA	NA	NA	NA	NA	NA
AACICAEEEKEEL	Unmodified	Q9BX93	PLA2G12B	NA	NA	NA	NA	NA	NA	NA	NA	1677400	NA	NA	NA	NA	NA	NA	NA	NA	NA	NA	NA	NA	NA	NA
AACLLDGVPVALKK	Unmodified	Q8TDX7	NEK7	NA	NA	NA	NA	NA	NA	NA	NA	NA	NA	NA	NA	NA	NA	NA	NA	NA	NA	NA	6835300	NA	NA	NA
AACLLPK	Unmodified	CON__P02768-1	ALB	761656100	2183703500	68287400	1127930400	169095200	4255028600	774486100	3425904550	111581000	738217330	135684100	361328950	1432190700	276619600	192665140	5558421500	1669065400	287990050	358249500	4929022720	2113151700	1642105600	581894000
AACLLPKLDELR	Unmodified	CON__P02768-1	ALB	NA	NA	NA	0	NA	9209900	NA	NA	NA	NA	NA	NA	NA	NA	NA	NA	NA	NA	NA	0	NA	NA	NA
AACLLPKLDELRDEGK	Unmodified	CON__P02768-1	ALB	7324000	NA	NA	33848000	NA	108716000	4116100	NA	NA	NA	7182200	NA	18712200	NA	NA	20086500	15809500	NA	8809500	70671000	NA	NA	2110000
AACLPLPGYR	Unmodified	P13796	LCP1	20779000	NA	11930900	NA	NA	956430	NA	NA	13367780	1430600	7512200	NA	NA	NA	NA	5338200	NA	NA	3950400	NA	207092000	NA	NA
AACNGPYDGK	Unmodified	Q9HC38-2	GLOD4	4264100	NA	NA	NA	NA	NA	4615500	NA	NA	NA	NA	NA	NA	NA	NA	6978300	7577300	NA	3713600	5433100	0	NA	NA
AACNGPYDGKWSK	Unmodified	Q9HC38-2	GLOD4	NA	1054400	NA	3963400	NA	6681900	NA	NA	NA	NA	NA	NA	NA	NA	NA	1552300	NA	NA	NA	NA	4532000	NA	NA
AACNLLQR	Unmodified	Q01813	PFKP	9287900	NA	NA	NA	NA	NA	468500	NA	NA	NA	NA	NA	10678000	NA	1557800	NA	54986400	NA	4544000	NA	NA	NA	31916000
AACSAAAMEEDSEASSSR	Oxidation (M)	Q05086-2	UBE3A	NA	NA	NA	NA	NA	NA	NA	NA	NA	NA	NA	NA	NA	743630	NA	NA	NA	NA	NA	NA	NA	NA	NA
AACSAAAMEEDSEASSSR	Unmodified	Q05086-3	UBE3A	NA	NA	NA	NA	NA	NA	NA	NA	NA	NA	NA	NA	1544700	NA	NA	NA	NA	NA	NA	NA	NA	NA	NA
AACSSSEEDDCVSLSK	Unmodified	Q9H019-3	MTFR1L	NA	NA	2173300	NA	NA	NA	NA	NA	NA	NA	NA	NA	NA	NA	NA	NA	NA	NA	NA	NA	NA	NA	NA
AADAEAEVASLNR	Unmodified	J3KN67	TPM3	NA	26997000	NA	NA	NA	NA	NA	52076000	NA	49793000	NA	42550000	NA	NA	NA	NA	NA	NA	NA	NA	NA	NA	NA
AADAEAEVASLNR	Unmodified	P06753	TPM3	NA	NA	NA	NA	25447630	NA	NA	NA	NA	NA	NA	NA	NA	NA	NA	NA	NA	NA	NA	NA	NA	NA	4965500
AADAEAEVASLNRR	Unmodified	P06753	TPM3	NA	NA	NA	NA	13588100	NA	NA	NA	NA	NA	NA	NA	NA	NA	NA	NA	NA	NA	NA	NA	NA	NA	NA
AADALEEQQR	Unmodified	Q14980	NUMA1	15434600	2686600	NA	NA	NA	NA	NA	NA	NA	NA	21184900	NA	13362000	30561210	2165000	1689030	6962600	2650500	15793000	NA	15907040	NA	NA
AADALEEQQR	Unmodified	Q14980-2	NUMA1	NA	NA	NA	9814480	NA	9208700	NA	868370	NA	3892900	NA	NA	NA	NA	NA	NA	NA	NA	NA	12249800	NA	8374100	NA
AADAPFVINAIIR	Unmodified	H3BTN6	TMEM231	NA	NA	NA	NA	NA	NA	NA	NA	NA	NA	2063700	NA	NA	3277100	NA	NA	NA	1751400	1568000	NA	NA	NA	NA
AADAPFVINAIIR	Unmodified	Q9H6L2	TMEM231	NA	NA	NA	NA	NA	NA	NA	NA	NA	NA	NA	NA	2392900	NA	NA	NA	NA	NA	NA	NA	NA	NA	NA
AADAVEDLR	Unmodified	Q9UNF0-2	PACSIN2	45640240	49741200	100440000	17558100	NA	1725200	1833700	29003000	1421600	10035000	10936000	NA	NA	11196000	2898500	2697100	10749000	5792500	1233200	28594500	25295800	43956800	NA
AADAVNKMTIK	Oxidation (M)	B4DEK4	SNX2	NA	NA	NA	NA	NA	NA	NA	NA	NA	NA	NA	NA	NA	NA	NA	NA	NA	NA	NA	NA	0	NA	NA
AADCEVEQWDSDEPIPAK	Unmodified	Q9UBQ7	GRHPR	NA	6051800	52156000	NA	311350	NA	21003000	NA	23038500	NA	NA	NA	28417200	19323000	NA	NA	17031000	7719900	13333700	NA	NA	NA	4444200
AADCEVEQWDSDEPIPAKELER	Unmodified	Q9UBQ7	GRHPR	15869000	22998000	21804000	NA	NA	NA	33942100	NA	9038600	NA	NA	NA	19284000	21537000	1754300	NA	28470500	6604500	8538700	7754000	NA	NA	NA
AADDSKEVESFQQLLNAR	Unmodified	B4DNI9	VPS52	NA	NA	NA	NA	NA	NA	NA	NA	NA	NA	NA	NA	NA	NA	1283900	NA	2087000	NA	NA	NA	NA	NA	NA
AADDSKEVESFQQLLNAR	Unmodified	Q8N1B4	VPS52	NA	3465700	NA	NA	NA	NA	NA	NA	NA	1972600	NA	NA	NA	NA	NA	NA	NA	NA	NA	6984100	NA	6715700	NA
AADDTWEPFASGK	Unmodified	P02766	TTR	24992000	82865500	NA	101215500	NA	232956280	79613000	233367500	1911200	67592300	14948000	45202000	31756000	283050000	135209500	39240500	171895300	60567160	33977000	109295200	13559000	NA	5951300
AADEALNAMTSNGSHR	Oxidation (M)	Q13586	STIM1	NA	NA	NA	NA	NA	NA	NA	NA	NA	NA	NA	NA	NA	NA	NA	NA	NA	NA	NA	1576300	NA	824840	NA
AADEAVIEMSK	Oxidation (M)	Q14CN2	CLCA4	NA	NA	NA	NA	NA	21932000	NA	NA	NA	NA	NA	NA	NA	NA	NA	NA	NA	NA	NA	NA	NA	NA	NA
AADEAVIEMSK	Unmodified	Q14CN2	CLCA4	NA	NA	NA	NA	990450	10204000	NA	NA	NA	NA	NA	NA	NA	NA	NA	NA	NA	NA	NA	NA	NA	NA	NA
AADEEAFEDNSEEYIR	Unmodified	P55060-3	CSE1L	NA	NA	16282000	NA	NA	NA	NA	NA	NA	NA	NA	NA	200200900	17973000	NA	NA	12953000	5852700	10069000	NA	NA	NA	NA
AADEEAFEDNSEEYIR	Unmodified	P55060-4	CSE1L	14953200	NA	NA	NA	NA	NA	NA	NA	1545800	NA	NA	NA	NA	NA	NA	NA	NA	NA	NA	NA	NA	NA	2412400
AADEEAFEDNSEEYIRR	Unmodified	P55060-3	CSE1L	NA	NA	8047200	NA	NA	NA	NA	NA	NA	NA	NA	NA	65306700	11804000	NA	NA	NA	3989300	NA	8869100	NA	2481300	NA
AADESER	Unmodified	P06753-2	TPM2;TPM1;TPM3;TPM4	NA	NA	NA	NA	NA	NA	NA	NA	NA	NA	NA	NA	NA	NA	NA	NA	NA	NA	NA	NA	1477400	NA	NA
AADESER	Unmodified	P06753-2	TPM3;TPM4;TPM2;TPM1	NA	NA	NA	NA	NA	NA	NA	NA	NA	NA	NA	NA	2009640	NA	NA	NA	NA	NA	NA	NA	NA	NA	NA
AADESER	Unmodified	P06753-2	TPM4;TPM3;TPM1	NA	NA	NA	NA	NA	NA	NA	NA	1023660	NA	NA	NA	NA	NA	NA	NA	NA	NA	NA	NA	NA	NA	NA
AADESER	Unmodified	P67936	TPM1;TPM3;TPM4;TPM2	NA	NA	NA	NA	NA	NA	NA	NA	NA	NA	NA	NA	NA	NA	NA	1559530	NA	NA	NA	NA	NA	NA	NA
AADESER	Unmodified	Q6ZN40	TPM1;TPM4;TPM3	NA	NA	NA	NA	NA	NA	6494530	NA	NA	NA	NA	NA	NA	NA	NA	NA	NA	NA	NA	NA	NA	NA	NA
AADESER	Unmodified	Q6ZN40	TPM2;TPM1;TPM3;TPM4	NA	NA	NA	NA	NA	NA	NA	NA	NA	NA	NA	NA	NA	NA	NA	NA	NA	NA	NA	NA	NA	NA	8377320
AADESER	Unmodified	Q6ZN40	TPM2;TPM3;TPM1;TPM4	NA	NA	NA	NA	NA	NA	NA	NA	NA	NA	NA	NA	NA	NA	NA	NA	NA	NA	19375070	NA	NA	NA	NA
AADESER	Unmodified	Q6ZN40	TPM3;TPM1;TPM2;TPM4	NA	NA	NA	NA	NA	NA	NA	NA	NA	NA	NA	NA	NA	NA	NA	NA	85829200	NA	NA	NA	NA	NA	NA
AADESER	Unmodified	Q6ZN40	TPM3;TPM4;TPM1	NA	NA	NA	NA	NA	NA	NA	NA	NA	NA	6079200	NA	NA	NA	NA	NA	NA	NA	NA	NA	NA	NA	NA
AADESER	Unmodified	Q6ZN40	TPM3;TPM4;TPM1;TPM2	NA	NA	NA	NA	NA	NA	NA	NA	NA	NA	NA	NA	NA	NA	2472500	NA	NA	NA	NA	NA	NA	NA	NA
AADESERGMK	Oxidation (M)	P06753-2	TPM2;TPM1;TPM3;TPM4	NA	NA	NA	NA	NA	NA	NA	NA	NA	NA	NA	NA	NA	NA	NA	NA	NA	NA	NA	NA	1384400	NA	NA
AADESERGMK	Oxidation (M)	P67936	TPM1;TPM3;TPM4;TPM2	NA	NA	NA	NA	NA	NA	NA	NA	NA	NA	NA	NA	NA	NA	NA	1945680	NA	NA	NA	NA	NA	NA	NA
AADESERGMKVIENR	Oxidation (M)	P07951-2	TPM2;TPM3;TPM4	NA	NA	NA	1707600	NA	NA	NA	NA	NA	NA	NA	NA	NA	NA	NA	NA	NA	NA	NA	NA	NA	NA	NA
AADESERGMKVIENR	Oxidation (M)	P07951-2	TPM3;TPM2;TPM4	NA	NA	NA	NA	NA	5933600	NA	NA	NA	NA	NA	NA	NA	NA	NA	NA	NA	NA	NA	NA	NA	NA	NA
AADESERGMKVIENR	Oxidation (M)	P67936	TPM4;TPM3	NA	NA	NA	NA	NA	NA	NA	NA	NA	NA	NA	NA	NA	NA	NA	NA	NA	NA	NA	925200	NA	NA	NA
AADESERGMKVIESR	Oxidation (M)	Q6ZN40	TPM1	NA	NA	NA	NA	NA	3570300	NA	NA	NA	NA	NA	NA	NA	NA	NA	NA	NA	NA	NA	NA	NA	NA	NA
AADETLCQTK	Unmodified	P49916	LIG3	NA	NA	NA	NA	NA	NA	NA	NA	NA	NA	NA	NA	NA	1381300	NA	NA	NA	NA	NA	NA	NA	NA	NA
AADETLCQTK	Unmodified	P49916-2	LIG3	NA	NA	NA	NA	NA	NA	NA	NA	NA	NA	NA	NA	NA	NA	NA	NA	NA	NA	0	NA	NA	NA	NA
AADEVAEGK	Unmodified	P07954-2	FH	40932300	NA	NA	NA	NA	NA	23000200	NA	27924000	NA	0	NA	39066700	NA	2881800	NA	12501000	NA	14851000	NA	7506300	NA	41957200
AADEVAEGKLNDHFPLVVWQTGSGTQTNMNVNEVISNR	Unmodified	P07954-2	FH	NA	NA	NA	NA	NA	NA	NA	35573000	NA	NA	NA	75119100	NA	NA	NA	NA	NA	NA	NA	NA	NA	NA	NA
AADEVLAEAK	Unmodified	Q6P1J9	CDC73	NA	NA	NA	NA	NA	NA	NA	NA	NA	NA	NA	NA	NA	1920300	NA	NA	NA	NA	NA	NA	NA	NA	NA
AADFEDLLSGQGFNAHK	Unmodified	O75061-4	DNAJC6	NA	NA	NA	NA	NA	NA	NA	NA	NA	NA	NA	NA	NA	NA	NA	NA	NA	NA	NA	3174300	NA	NA	NA
AADFIDQALAQK	Unmodified	P51452	DUSP3	9429300	35242000	102540000	68186000	11175000	87349000	18418700	48666200	13554000	37160000	4802700	84804900	8547500	7617200	1830100	14339000	47915000	72303000	4390700	20251000	87704300	0	9875500
AADFLCPELYTTAWAHVAVR	Unmodified	Q99424	ACOX2	NA	NA	NA	NA	NA	NA	NA	NA	NA	NA	NA	12327100	NA	NA	NA	NA	NA	NA	NA	NA	NA	NA	NA
AADFLSEPEGGPEMAK	Unmodified	Q63HN8	RNF213	NA	NA	3210800	NA	NA	NA	NA	NA	NA	NA	NA	NA	NA	NA	NA	NA	NA	NA	NA	NA	NA	NA	NA
AADFQLHTHVNDGTEFGGSIYQK	Unmodified	F5H740	VDAC3	NA	NA	NA	3649200	2245300	NA	NA	NA	2353600	NA	20489500	34940000	NA	43655000	NA	6431500	5598100	11515900	6368300	3107600	NA	9528900	NA
AADFQLHTHVNDGTEFGGSIYQK	Unmodified	Q9Y277	VDAC3	29993000	NA	3294400	NA	NA	4358100	39811200	58084900	NA	24092000	NA	NA	56389300	NA	NA	NA	NA	NA	NA	NA	NA	NA	NA
AADFQLHTHVNDGTEFGGSIYQK	Unmodified	Q9Y277-2	VDAC3	NA	NA	NA	NA	NA	NA	NA	NA	NA	NA	NA	NA	NA	NA	NA	NA	NA	NA	NA	NA	NA	NA	102191640
AADGNYYNAR	Unmodified	G8JLP2	C14orf159	NA	5194300	NA	NA	NA	NA	NA	NA	775090	NA	NA	NA	NA	NA	NA	NA	NA	NA	NA	NA	NA	NA	NA
AADGNYYNAR	Unmodified	H0YB09	C14orf159	NA	NA	NA	NA	NA	NA	NA	NA	NA	NA	NA	NA	NA	NA	NA	NA	NA	NA	NA	NA	0	NA	NA
AADGNYYNAR	Unmodified	H0YB62	C14orf159	NA	NA	NA	NA	NA	NA	NA	NA	NA	NA	NA	NA	NA	NA	NA	NA	NA	NA	677190	NA	NA	NA	NA
AADGNYYNAR	Unmodified	Q7Z3D6-2	C14orf159	NA	NA	NA	NA	NA	NA	6558280	NA	NA	NA	NA	NA	NA	NA	NA	NA	NA	NA	NA	14464000	NA	NA	74238520
AADGNYYNAR	Unmodified	Q7Z3D6-3	C14orf159	27662000	NA	NA	NA	NA	NA	NA	NA	NA	NA	NA	NA	NA	NA	NA	NA	4468200	NA	NA	NA	NA	NA	NA
AADGNYYNAR	Unmodified	Q7Z3D6-5	C14orf159	NA	NA	NA	0	NA	NA	NA	NA	NA	NA	NA	NA	NA	NA	NA	NA	NA	NA	NA	NA	NA	NA	NA
AADGSAVSTVTK	Unmodified	P53814-2	SMTN	NA	NA	NA	NA	1950400	NA	NA	NA	NA	NA	NA	NA	NA	NA	NA	NA	NA	NA	NA	NA	NA	NA	NA
AADGSAVSTVTK	Unmodified	P53814-5	SMTN	NA	NA	512477100	96810450	NA	39438920	NA	NA	NA	NA	NA	NA	NA	NA	NA	NA	360598300	NA	4177700	NA	NA	2936370	NA
AADGSAVSTVTK	Unmodified	P53814-6	SMTN	NA	NA	NA	NA	NA	NA	NA	NA	NA	NA	NA	NA	NA	NA	NA	NA	NA	80858230	NA	NA	NA	NA	NA
AADGSAVSTVTKTER	Unmodified	P53814-5	SMTN	NA	NA	NA	27135410	NA	2875200	NA	NA	NA	NA	NA	NA	NA	NA	NA	NA	NA	NA	NA	NA	NA	NA	NA
AADHLEALAAIEDFFLEHEALGISMAK	Oxidation (M)	E9PC74	EIF2B5	NA	NA	NA	NA	NA	NA	NA	NA	NA	NA	NA	NA	NA	NA	NA	NA	NA	783810	NA	NA	NA	NA	NA
AADHLEALAAIEDFFLEHEALGISMAK	Oxidation (M)	Q13144	EIF2B5	NA	NA	NA	NA	NA	NA	NA	NA	NA	NA	NA	NA	NA	5276800	NA	NA	NA	NA	NA	NA	NA	NA	NA
AADHLEALAAIEDFFLEHEALGISMAK	Unmodified	E9PC74	EIF2B5	NA	NA	NA	NA	NA	NA	NA	NA	NA	NA	NA	NA	NA	NA	NA	NA	NA	603400	NA	NA	NA	NA	NA
AADHLKPFLDDSTLR	Unmodified	E7EVD1	PRPF3	3967500	NA	3344100	NA	NA	NA	NA	NA	NA	NA	NA	NA	5705600	NA	NA	NA	NA	NA	2470500	NA	NA	NA	NA
AADHYSQQMAQQLR	Oxidation (M)	Q96PP9	GBP4	NA	NA	NA	NA	NA	NA	NA	NA	NA	4901400	NA	NA	NA	NA	NA	NA	NA	NA	NA	3321000	814670	2142200	NA
AADHYSQQMAQQLR	Unmodified	Q96PP9	GBP4	NA	NA	NA	NA	NA	NA	NA	NA	NA	NA	NA	NA	NA	NA	NA	NA	NA	NA	NA	NA	5641000	NA	NA
AADIDQEVK	Unmodified	Q86VP6	CAND1	18779500	5365490	NA	6323000	NA	18238900	1219800	5663900	5348670	6133400	9094600	8156400	73891560	61407000	2318210	486770	NA	14807000	13142000	7211200	1097000	21096200	NA
AADIDQEVKER	Unmodified	Q86VP6	CAND1	2024600	NA	NA	2448900	NA	7267300	NA	NA	NA	2198500	NA	2532600	20644400	30630300	378950	NA	16296700	10396500	6809800	17253600	1194700	3544810	NA
AADIEQQAVFAVFDENK	Unmodified	P12259	F5	NA	NA	NA	NA	NA	NA	NA	NA	NA	NA	NA	NA	NA	NA	NA	NA	NA	NA	NA	NA	15377000	NA	NA
AADIGVAMGQTGTDVCK	Oxidation (M)	E7ERC6	ATP2C1	NA	NA	NA	NA	NA	NA	NA	NA	NA	NA	NA	NA	NA	NA	NA	NA	2661300	NA	NA	NA	NA	NA	NA
AADIGVAMGQTGTDVCK	Unmodified	E7ERC6	ATP2C1	2856700	NA	NA	NA	NA	NA	NA	NA	NA	NA	NA	NA	NA	NA	NA	NA	1990900	NA	NA	NA	NA	NA	NA
AADIHTFSSVLEK	Unmodified	Q9BZ71-3	PITPNM3	NA	NA	NA	NA	NA	NA	NA	NA	NA	NA	NA	NA	NA	NA	NA	NA	NA	NA	1380100	NA	31425800	NA	NA
AADIIDGLR	Unmodified	Q96ST3	SIN3A	NA	1053700	NA	NA	NA	888600	NA	NA	NA	NA	NA	NA	NA	NA	NA	NA	NA	NA	1012600	2427800	NA	2837100	NA
AADISESSGADCK	Acetyl (Protein N-term)	O43583	DENR	NA	NA	7288000	NA	NA	NA	3711800	NA	NA	NA	NA	NA	3932900	4560600	NA	NA	4683200	1543100	795030	NA	NA	NA	NA
AADISESSGADCKGDPR	Acetyl (Protein N-term)	F8VVL1	DENR	NA	NA	NA	980540	NA	2313630	NA	NA	NA	NA	NA	NA	NA	NA	NA	NA	NA	NA	NA	NA	NA	NA	NA
AADISESSGADCKGDPR	Acetyl (Protein N-term)	O43583	DENR	NA	NA	NA	NA	NA	NA	NA	NA	NA	NA	NA	NA	NA	NA	NA	NA	NA	964990	NA	NA	NA	NA	NA
AADISLDNLVEGK	Unmodified	A6NNK5	TP53BP1	3562200	NA	NA	NA	NA	NA	NA	NA	NA	NA	NA	NA	NA	NA	NA	NA	NA	NA	NA	0	NA	NA	NA
AADISLDNLVEGK	Unmodified	Q12888	TP53BP1	NA	NA	NA	NA	NA	NA	NA	NA	NA	NA	NA	NA	8087900	NA	NA	NA	NA	NA	NA	NA	NA	NA	NA
AADKGVYIIGSSGFDSIPADLGVIYTR	Unmodified	Q8NBX0	SCCPDH	NA	28170000	NA	NA	NA	NA	NA	17478000	NA	NA	NA	NA	NA	15318000	NA	NA	NA	6105900	NA	24799000	NA	22323000	NA
AADKLGSTQIVK	Unmodified	Q8TDL5	BPIFB1	NA	NA	NA	NA	NA	27801000	NA	NA	NA	NA	NA	NA	NA	NA	NA	NA	NA	NA	NA	NA	NA	316818200	NA
AADKLIQNLDANHDGR	Unmodified	Q96FQ6	S100A16	NA	2805560	NA	1156900	NA	19040000	NA	NA	NA	22806500	NA	7945300	NA	33944500	NA	5188900	2485560	328880	NA	31036610	10584000	NA	NA
AADKPADQGAEK	Acetyl (Protein N-term)	E9PCN5	CNOT10	NA	NA	NA	NA	NA	NA	NA	NA	NA	NA	NA	NA	NA	NA	626730	NA	NA	NA	NA	NA	NA	NA	NA
AADKPADQGAEK	Acetyl (Protein N-term)	Q9H9A5-2	CNOT10	NA	NA	NA	NA	NA	NA	NA	NA	NA	NA	NA	NA	4187700	NA	NA	NA	NA	NA	NA	NA	NA	NA	NA
AADKPADQGAEK	Acetyl (Protein N-term)	Q9H9A5-3	CNOT10	NA	NA	NA	NA	NA	NA	NA	NA	NA	NA	NA	NA	NA	840390	NA	NA	NA	NA	NA	NA	NA	NA	NA
AADKPADQGAEK	Acetyl (Protein N-term)	Q9H9A5-4	CNOT10	1895800	NA	NA	NA	NA	NA	NA	NA	NA	NA	NA	NA	NA	NA	NA	NA	NA	NA	NA	NA	NA	NA	NA
AADKPADQGAEK	Unmodified	Q9H9A5-3	CNOT10	NA	NA	NA	NA	NA	NA	NA	NA	NA	NA	NA	NA	NA	NA	NA	NA	NA	NA	NA	5367600	NA	NA	NA
AADKPADQGAEKHEGTGQSSGITDQEK	Acetyl (Protein N-term)	Q9H9A5-2	CNOT10	NA	NA	NA	NA	NA	NA	NA	NA	NA	NA	NA	NA	7456800	NA	NA	NA	NA	NA	NA	NA	NA	NA	NA
AADKPADQGAEKHEGTGQSSGITDQEK	Acetyl (Protein N-term)	Q9H9A5-4	CNOT10	NA	NA	NA	NA	NA	NA	NA	NA	NA	NA	NA	NA	NA	NA	NA	NA	NA	NA	1249200	NA	NA	NA	NA
AADLFESEGAK	Unmodified	Q9H0R6	QRSL1	NA	1628700	NA	NA	NA	NA	NA	NA	NA	NA	NA	NA	NA	NA	NA	NA	NA	NA	NA	NA	NA	NA	NA
AADLLLHSK	Unmodified	Q92673	SORL1	NA	NA	NA	NA	NA	NA	NA	629320	NA	1118000	NA	NA	NA	NA	NA	262300	NA	NA	NA	614030	1883800	NA	NA
AADLLVNPLDPR	Unmodified	P78362	SRPK2	NA	NA	NA	NA	NA	NA	NA	NA	NA	NA	NA	NA	6265100	NA	NA	NA	NA	NA	NA	NA	NA	NA	NA
AADLLYAMCDR	Oxidation (M)	O95782-2	AP2A1	7661800	1229900	NA	NA	NA	NA	NA	NA	NA	NA	NA	NA	4522300	NA	NA	NA	2371100	NA	NA	NA	NA	NA	NA
AADLLYAMCDR	Unmodified	O95782-2	AP2A1	16391600	NA	9962100	NA	NA	NA	NA	NA	NA	NA	NA	NA	20588000	NA	NA	NA	NA	NA	6679800	NA	NA	NA	1013800
AADLNGDLTATR	Unmodified	B7Z1M1	RCN1	NA	NA	NA	NA	NA	NA	5520500	NA	NA	NA	NA	NA	NA	NA	NA	1743600	NA	4080430	NA	NA	NA	NA	NA
AADLNGDLTATR	Unmodified	Q15293	RCN1	32098000	39994000	25791000	13925000	NA	6038400	NA	NA	4368400	43250280	0	3060750	NA	162520000	1610900	NA	18905600	NA	24981400	347409870	NA	156575600	NA
AADLNGDLTATREEFTAFLHPEEFEHMK	Unmodified	Q15293	RCN1	NA	NA	NA	NA	NA	NA	NA	NA	NA	NA	NA	NA	NA	18472700	NA	NA	NA	NA	NA	29574200	NA	NA	NA
AADLQLEMTQKPHK	Oxidation (M)	M0QXF9	BCAT2	NA	NA	NA	NA	NA	NA	4593300	NA	NA	7565700	NA	NA	6646100	NA	4021600	NA	NA	NA	NA	NA	NA	NA	NA
AADLQLEMTQKPHK	Oxidation (M)	O15382	BCAT2	NA	80143750	NA	24296600	NA	2615900	NA	NA	NA	NA	NA	NA	NA	NA	NA	NA	NA	NA	NA	6058800	NA	13610000	NA
AADLQLEMTQKPHK	Unmodified	M0QXF9	BCAT2	94064100	NA	NA	NA	NA	NA	NA	NA	NA	1447500	NA	NA	7274900	NA	NA	NA	NA	NA	NA	NA	NA	NA	NA
AADLQLEMTQKPHK	Unmodified	M0QZ10	BCAT2	NA	NA	NA	NA	NA	NA	NA	9685900	NA	NA	NA	NA	NA	NA	NA	NA	NA	NA	NA	NA	NA	NA	10033400
AADLQLEMTQKPHK	Unmodified	O15382	BCAT2	NA	112135100	NA	4089000	NA	NA	NA	NA	NA	NA	NA	NA	NA	5029400	NA	NA	NA	NA	NA	8925100	NA	11013900	NA
AADMGNPVGQSGLGMAYLYGR	Oxidation (M)	Q9UBV2	SEL1L	NA	NA	NA	NA	NA	NA	NA	NA	NA	NA	NA	NA	1994300	NA	NA	NA	NA	NA	NA	NA	NA	NA	NA
AADMGNPVGQSGLGMAYLYGR	Unmodified	Q9UBV2	SEL1L	7062400	NA	NA	NA	NA	NA	NA	NA	NA	NA	NA	NA	8174400	NA	NA	NA	NA	NA	NA	NA	NA	NA	NA
AADMLSGPR	Oxidation (M)	P30038	ALDH4A1	7048500	NA	NA	NA	NA	NA	23781370	162802300	54750000	NA	NA	197942500	NA	NA	NA	NA	5528500	NA	NA	NA	NA	NA	2635900
AADMLSGPR	Oxidation (M)	P30038-2	ALDH4A1	NA	NA	NA	NA	NA	NA	NA	NA	NA	NA	NA	NA	NA	NA	885680	7208700	NA	NA	NA	NA	NA	NA	NA
AADMLSGPR	Oxidation (M)	P30038-3	ALDH4A1	NA	NA	NA	NA	NA	NA	NA	NA	NA	NA	NA	NA	NA	2229800	NA	NA	NA	NA	982560	NA	NA	NA	NA
AADMLSGPR	Unmodified	P30038	ALDH4A1	NA	14391000	NA	NA	NA	NA	11469700	696880000	18440000	NA	NA	466493700	NA	NA	NA	NA	NA	2090700	NA	NA	NA	NA	16962000
AADMLSGPR	Unmodified	P30038-3	ALDH4A1	NA	NA	NA	NA	NA	NA	NA	NA	NA	NA	NA	NA	NA	5783800	NA	NA	NA	NA	NA	NA	NA	NA	NA
AADMMEFIQK	Oxidation (M)	REV__Q5TBG2		NA	NA	NA	NA	NA	NA	NA	NA	NA	NA	NA	NA	1890300	NA	NA	NA	NA	NA	NA	NA	NA	NA	NA
AADPGPGAELDPAAPPPAR	Unmodified	K7EL81	PPP1R12C	NA	NA	NA	4869810	NA	NA	NA	NA	NA	NA	NA	NA	NA	NA	NA	NA	NA	NA	NA	NA	3755400	NA	NA
AADPGPGAELDPAAPPPAR	Unmodified	Q9BZL4	PPP1R12C	NA	NA	18527200	NA	NA	NA	NA	NA	NA	NA	NA	NA	1720900	NA	NA	NA	5914600	NA	NA	NA	NA	NA	NA
AADPGPGAELDPAAPPPAR	Unmodified	Q9BZL4-3	PPP1R12C	NA	NA	NA	NA	NA	3450700	NA	NA	NA	NA	NA	NA	NA	NA	NA	NA	NA	1752300	NA	NA	NA	NA	2598200
AADPGPGAELDPAAPPPAR	Unmodified	Q9BZL4-4	PPP1R12C	NA	NA	NA	NA	NA	NA	NA	NA	NA	NA	NA	NA	NA	NA	NA	NA	NA	NA	1431500	NA	NA	NA	NA
AADPIDPPGPPAK	Unmodified	Q8WZ42	TTN	NA	NA	NA	NA	NA	NA	NA	NA	NA	NA	NA	NA	NA	NA	NA	NA	NA	NA	NA	NA	NA	NA	151518700
AADPIDPPGPPAK	Unmodified	Q8WZ42-12	TTN	NA	NA	NA	NA	3776200	NA	NA	NA	NA	NA	NA	NA	NA	NA	NA	NA	NA	NA	NA	NA	NA	NA	NA
AADPSSLQSHIPVLDK	Unmodified	J3QTQ0	DST	NA	NA	NA	NA	NA	755390	NA	NA	NA	NA	NA	NA	NA	NA	NA	NA	NA	NA	NA	NA	NA	NA	NA
AADPSSLQSHIPVLDK	Unmodified	Q03001	DST	NA	739470	NA	NA	NA	NA	NA	NA	NA	NA	NA	NA	NA	NA	NA	NA	NA	NA	NA	10401670	3125790	2375700	NA
AADPTFVMGHAMATGLVLIGTGSSVK	Unmodified	Q5R3I4	TTC38	NA	NA	NA	NA	NA	NA	NA	19662000	NA	NA	NA	0	NA	NA	NA	NA	NA	NA	NA	NA	NA	6189100	NA
AADQFDIYSSQQSK	Unmodified	Q7Z6I8	C5orf24	NA	NA	NA	NA	NA	NA	NA	NA	NA	NA	NA	NA	NA	NA	NA	NA	NA	NA	1207800	NA	NA	NA	NA
AADQRPK	Acetyl (Protein N-term)	Q8IUZ5	PHYKPL	NA	NA	NA	NA	NA	NA	NA	NA	NA	NA	NA	NA	NA	NA	NA	8925000	NA	NA	2507190	NA	NA	NA	NA
AADQTTAEQGMR	Oxidation (M)	Q92805	GOLGA1	NA	NA	NA	NA	NA	978090	NA	NA	NA	NA	NA	NA	NA	NA	NA	NA	NA	NA	NA	NA	NA	NA	NA
AADQTTAEQGMR	Unmodified	Q92805	GOLGA1	2387900	307560	NA	NA	NA	NA	NA	NA	NA	NA	NA	NA	2364100	NA	NA	NA	NA	NA	NA	NA	NA	NA	NA
AADRLPNLSSPSAEGPPGPPSGPAPR	Unmodified	E7EPD0	TOM1	NA	17936900	NA	3839190	NA	24501900	NA	16725700	5391700	6307000	NA	11747700	NA	2437800	NA	NA	NA	NA	NA	NA	7905200	NA	NA
AADSICDGDLVDSQIR	Unmodified	P35251-2	RFC1	NA	NA	NA	NA	NA	NA	NA	NA	NA	NA	NA	NA	NA	NA	NA	NA	NA	NA	1234500	NA	NA	NA	NA
AADSQNSGEGNTGAAESSFSQEVSR	Unmodified	P12270	TPR	NA	NA	2297800	NA	NA	NA	NA	NA	NA	NA	NA	NA	6768900	NA	NA	NA	NA	NA	NA	NA	NA	NA	NA
AADTDGDGQVNYEEFVR	Unmodified	P27482	CALML3	NA	NA	NA	NA	NA	2506900	NA	NA	NA	NA	NA	NA	NA	NA	NA	NA	NA	NA	NA	NA	NA	NA	NA
AADTIEALQK	Unmodified	E9PEJ6	ATP11A	NA	NA	NA	NA	NA	NA	NA	NA	NA	0	NA	NA	NA	NA	NA	NA	NA	NA	NA	NA	NA	NA	NA
AADTIGYPVMIR	Oxidation (M)	P31327	CPS1	NA	NA	NA	978830	NA	6647200	NA	9703900	682189000	20655600	NA	1762456500	NA	NA	NA	462780	NA	NA	NA	NA	NA	9511000	NA
AADTIGYPVMIR	Unmodified	P31327	CPS1	NA	NA	NA	NA	NA	NA	NA	NA	67317900	18221000	NA	1201380400	NA	NA	NA	NA	NA	NA	NA	NA	NA	NA	NA
AADTIIGFEHGTAVER	Unmodified	O95342	ABCB11	NA	NA	NA	NA	NA	NA	NA	NA	5171900	NA	NA	15894700	NA	NA	NA	NA	NA	NA	NA	NA	NA	NA	NA
AADTNEVVK	Unmodified	Q14642	INPP5A	NA	NA	NA	NA	NA	NA	NA	NA	NA	NA	NA	NA	NA	NA	NA	NA	NA	NA	2205500	NA	NA	NA	NA
AADTQVSETLKR	Acetyl (Protein N-term)	Q92616	GCN1L1	11923000	4262500	15221000	NA	NA	10162000	588220	NA	NA	1376700	491360	4551100	31516500	8086700	756920	NA	2825040	2174600	6069000	12688400	3557700	13884700	NA
AADTQVSETLKR	Unmodified	Q92616	GCN1L1	NA	NA	NA	NA	NA	414440	NA	NA	NA	NA	NA	NA	NA	NA	NA	NA	NA	NA	NA	3416000	NA	1842900	NA
AADVENVPPVISTPHHYLISIYR	Unmodified	Q9Y2T2	AP3M1	54995000	17583000	NA	NA	NA	NA	NA	NA	NA	NA	1623600	NA	4584000	NA	NA	NA	4717300	NA	7087900	NA	NA	NA	NA
AADWLFSADVSRPPGSTVYTCMLNHR	Oxidation (M)	Q9UL12	SARDH	NA	NA	NA	NA	NA	NA	NA	NA	3089200	NA	NA	NA	NA	NA	NA	NA	NA	NA	NA	NA	NA	NA	NA
AADYQR	Unmodified	O15400	STX7	NA	NA	NA	NA	NA	NA	NA	NA	NA	NA	1296700	NA	NA	NA	NA	NA	NA	NA	NA	NA	NA	NA	NA
AADYVR	Unmodified	H7BXW7	MPC1	NA	NA	NA	NA	NA	NA	8937900	NA	NA	NA	NA	NA	462450	NA	NA	NA	NA	NA	NA	NA	NA	NA	NA
AADYVR	Unmodified	Q9Y5U8	MPC1	NA	NA	NA	NA	NA	NA	NA	NA	NA	NA	NA	NA	NA	NA	NA	NA	NA	NA	NA	NA	NA	NA	16073000
AAEAAAAPAESAAPAAGEEPSKEEGEPK	Unmodified	P80723	BASP1	NA	NA	NA	2104000	NA	23605700	1571400	10334000	8543600	7515900	NA	NA	NA	143334000	NA	NA	62562900	14495000	23420600	NA	NA	6767200	NA
AAEAAGGK	Acetyl (Protein N-term)	Q96A65	EXOC4	NA	NA	2441700	NA	NA	NA	NA	NA	NA	NA	NA	NA	NA	NA	NA	NA	NA	NA	NA	NA	NA	NA	NA
AAEAAINILK	Unmodified	G5E9Q4	PRKRA	NA	NA	11733000	NA	NA	NA	NA	NA	NA	NA	NA	NA	NA	NA	NA	NA	NA	NA	NA	NA	NA	NA	NA
AAEAAINILK	Unmodified	O75569	PRKRA	NA	NA	NA	NA	NA	NA	5852200	NA	NA	NA	2073200	NA	NA	NA	NA	NA	NA	NA	NA	26534900	NA	NA	NA
AAEAAINILK	Unmodified	O75569-3	PRKRA	NA	5603600	NA	4091400	NA	NA	NA	11675000	NA	5376200	NA	NA	NA	NA	528640	4416730	3251900	2149200	NA	NA	NA	13746000	NA
AAEAAPPTQEAQGETEPTEQAPDALEQAADTSR	Unmodified	Q8N163	CCAR2	NA	NA	NA	NA	NA	NA	NA	NA	NA	NA	4496600	NA	NA	NA	NA	NA	NA	NA	5965600	NA	NA	NA	NA
AAEADGPLKR	Acetyl (Protein N-term)	J3KSI4	MPDU1	110623890	NA	17591000	12995650	NA	NA	29307600	NA	NA	NA	22263100	NA	13015000	NA	4219060	NA	NA	NA	6253500	NA	NA	NA	NA
AAEADGPLKR	Acetyl (Protein N-term)	J3QS48	MPDU1	NA	9110500	NA	NA	6078000	8089000	NA	24313000	69011800	12081500	NA	52654500	NA	7178800	NA	3876900	NA	NA	NA	16809400	21536800	16546500	NA
AAEAEPR	Unmodified	P55884	EIF3B	1172200	NA	NA	NA	NA	NA	NA	NA	NA	NA	NA	NA	1258300	NA	NA	NA	NA	NA	662120	11378000	9181600	NA	NA
AAEAEQEMQR	Unmodified	P35240-4	NF2	NA	NA	NA	NA	NA	NA	NA	NA	NA	NA	NA	NA	1663300	NA	NA	NA	NA	NA	1376800	NA	NA	NA	NA
AAEAEVELSAR	Unmodified	Q8IZ83	ALDH16A1	NA	1333200	NA	938830	NA	NA	NA	NA	NA	NA	NA	NA	NA	NA	1182300	NA	NA	NA	1831300	3967200	3507300	5400100	NA
AAEAEVELSAR	Unmodified	Q8IZ83-3	ALDH16A1	NA	NA	NA	NA	NA	NA	NA	NA	NA	1601800	NA	NA	NA	5853500	NA	NA	NA	685050	NA	NA	NA	NA	NA
AAEAGGAEEQYGFLTTPTK	Unmodified	P46821	MAP1B	28738400	2367900	NA	NA	NA	5018490	NA	NA	NA	NA	NA	NA	21115900	NA	NA	NA	26837400	12795180	5079700	27054740	NA	3514900	NA
AAEAHVDAHYYEQNEQPTGTCAACITGDNR	Unmodified	P55263-3	ADK	NA	NA	8923400	NA	NA	NA	NA	NA	NA	NA	NA	NA	NA	NA	NA	NA	NA	NA	NA	NA	NA	NA	NA
AAEALAAEAVASR	Acetyl (Protein N-term)	A2RTX5	TARSL2	NA	NA	NA	NA	NA	NA	NA	NA	NA	NA	NA	NA	3145800	NA	NA	NA	NA	NA	NA	NA	NA	NA	NA
AAEALAAEAVASR	Acetyl (Protein N-term)	A2RTX5-2	TARSL2	NA	2679200	NA	NA	NA	NA	NA	NA	NA	NA	NA	NA	NA	NA	NA	NA	NA	866270	NA	NA	4571100	NA	NA
AAEALAAEAVASR	Acetyl (Protein N-term)	B7ZLP8	TARSL2	NA	NA	NA	NA	NA	NA	NA	NA	NA	NA	NA	NA	NA	NA	NA	NA	2501500	NA	1997200	NA	NA	NA	NA
AAEALHGEADSSGVLAAVDATVNK	Unmodified	Q14554	PDIA5	NA	20809000	NA	11127000	NA	17692000	NA	6963900	5164200	17642000	NA	NA	1579100	29999000	NA	2028330	11781600	NA	5693900	172467800	NA	75556400	NA
AAEALVR	Unmodified	P25391	LAMA1	NA	NA	NA	NA	NA	NA	NA	NA	NA	NA	NA	NA	11689760	NA	NA	NA	NA	NA	NA	10623480	NA	NA	NA
AAEAVAAAVGTGATTAAVMAAAGIAAIGPAK	Oxidation (M)	P46821	MAP1B	NA	NA	NA	NA	NA	NA	NA	NA	NA	NA	NA	NA	NA	NA	NA	NA	NA	NA	NA	8067660	NA	NA	NA
AAEAVAAAVGTGATTAAVMAAAGIAAIGPAK	Unmodified	P46821	MAP1B	NA	964390	NA	NA	NA	NA	NA	NA	NA	NA	NA	NA	12804000	NA	NA	NA	NA	7049580	NA	3317710	NA	NA	NA
AAECLDVDECHR	Unmodified	E7EUU1	LTBP4	NA	NA	NA	NA	NA	NA	NA	NA	NA	NA	NA	NA	16919940	5188300	NA	NA	3787100	NA	7724400	NA	NA	NA	NA
AAECNIVVTQPR	Unmodified	Q08211	DHX9	44147900	3485900	95511700	NA	0	NA	2749830	12865400	8349500	16870300	14022000	10561000	127542200	12717000	5396100	4746840	27643900	2608800	44199200	10602000	9466900	0	4554600
AAECPAGFVRPPLIIFSVDGFR	Unmodified	E7EUF1	ENPP2	NA	NA	NA	NA	NA	NA	NA	NA	NA	NA	NA	NA	NA	NA	NA	NA	NA	961080	NA	72071600	NA	NA	NA
AAECVHR	Unmodified	P14543	NID1	NA	NA	NA	NA	NA	NA	NA	NA	NA	NA	NA	NA	0	NA	NA	NA	NA	NA	NA	NA	NA	NA	NA
AAEDAVYELQSK	Unmodified	Q92817	EVPL	NA	NA	NA	NA	3674600	2208800	NA	NA	NA	4542500	4595900	NA	NA	NA	NA	NA	NA	NA	NA	NA	NA	NA	NA
AAEDDEDDDVDTK	Unmodified	B8ZZQ6	PTMA	NA	NA	NA	NA	NA	NA	NA	NA	3494200	NA	652760	NA	8334900	299819100	NA	NA	39498400	11656370	13498800	NA	NA	NA	NA
AAEDDEDDDVDTKK	Unmodified	B8ZZQ6	PTMA	10369000	NA	NA	NA	NA	NA	5513100	NA	15185100	NA	6349400	NA	25607100	2154493300	2511200	NA	192682300	103981630	28929900	NA	NA	NA	NA
AAEDDEDDDVDTKKQK	Unmodified	B8ZZQ6	PTMA	NA	NA	NA	NA	NA	NA	NA	NA	NA	NA	NA	NA	NA	7765550	NA	NA	NA	NA	NA	1780900	NA	NA	NA
AAEDELNIEAK	Unmodified	Q9UQ90	SPG7	NA	NA	NA	NA	NA	NA	2380520	NA	NA	NA	NA	NA	NA	NA	NA	NA	NA	NA	NA	NA	NA	NA	19073000
AAEDGFR	Unmodified	E9PIY1	PACSIN3	NA	NA	NA	NA	NA	NA	NA	NA	1267500	NA	NA	NA	NA	NA	NA	NA	NA	NA	NA	NA	NA	NA	NA
AAEDGFR	Unmodified	Q9UKS6	PACSIN3	NA	NA	NA	NA	NA	NA	NA	NA	NA	NA	NA	NA	NA	NA	NA	NA	NA	NA	NA	NA	NA	NA	14783000
AAEDLFVNIR	Unmodified	Q9Y2A7	NCKAP1	NA	23169000	NA	10807700	1353130	12634000	NA	16949600	NA	10575000	NA	11769000	NA	24167200	1201500	1750300	NA	NA	NA	35259000	3571200	32607000	NA
AAEDLLSQIQENYQKPLEELEVLK	Unmodified	P25391	LAMA1	NA	NA	NA	NA	NA	NA	NA	NA	NA	NA	NA	NA	10480000	NA	NA	NA	NA	NA	NA	NA	NA	NA	NA
AAEDPVAAAPR	Unmodified	D6REB5	IDUA	NA	NA	5023300	NA	NA	NA	NA	NA	NA	NA	NA	NA	NA	NA	NA	NA	NA	NA	NA	NA	NA	NA	NA
AAEDPVAAAPRPLPAGGR	Unmodified	D6REB5	IDUA	NA	5478300	NA	NA	NA	NA	NA	NA	NA	NA	NA	NA	NA	NA	NA	NA	NA	NA	NA	NA	5685900	NA	NA
AAEDRFQER	Unmodified	Q07866-7	KLC1	NA	NA	NA	NA	NA	1403300	NA	NA	NA	NA	NA	NA	NA	NA	NA	NA	NA	NA	NA	NA	NA	NA	NA
AAEDRSKQLEEDIAAK	Unmodified	Q6ZN40	TPM1	NA	NA	NA	NA	NA	1881700	NA	NA	NA	NA	NA	NA	NA	NA	NA	NA	NA	NA	NA	NA	NA	NA	NA
AAEDYGVIK	Unmodified	Q01995	TAGLN	NA	877983500	332887730	4276756210	918140000	6296047140	258842700	334862000	NA	139735800	85484500	53305000	123508900	381066000	42512960	390375000	4111566440	2324350010	253473430	477029500	602833150	1307099400	23403540
AAEDYGVIKTDMFQTVDLFEGK	Oxidation (M)	Q01995	TAGLN	NA	24932700	57388000	481425900	NA	199129200	NA	NA	NA	5358800	NA	NA	NA	NA	NA	8767800	14041600	92606500	NA	13215900	30678300	125899600	NA
AAEDYGVIKTDMFQTVDLFEGK	Unmodified	Q01995	TAGLN	NA	10376200	36841600	NA	NA	956540	NA	10504500	NA	3921800	NA	NA	NA	NA	NA	2691400	NA	82519000	NA	8813040	10347000	146872800	NA
AAEDYGVIKTDMFQTVDLFEGKDMAAVQR	2 Oxidation (M)	Q01995	TAGLN	NA	38083300	NA	156234000	NA	109676700	NA	6781900	NA	NA	NA	NA	NA	NA	NA	36355800	4468700	33123100	NA	48429100	189872000	230255000	NA
AAEDYGVIKTDMFQTVDLFEGKDMAAVQR	Oxidation (M)	Q01995	TAGLN	NA	2592800	NA	82124000	NA	NA	NA	8914900	NA	NA	NA	NA	NA	NA	NA	47724300	NA	36589500	NA	35942700	256670700	566403000	NA
AAEDYGVIKTDMFQTVDLFEGKDMAAVQR	Unmodified	Q01995	TAGLN	NA	4021700	NA	NA	NA	NA	NA	3281000	NA	NA	NA	NA	NA	NA	NA	6110600	NA	32395900	NA	NA	66139900	164040000	NA
AAEEAEEAR	Unmodified	Q15149-4	PLEC	21100010	NA	6333900	NA	NA	NA	NA	NA	NA	NA	14473500	NA	NA	NA	NA	NA	21308410	NA	NA	NA	NA	NA	NA
AAEEAEEAR	Unmodified	Q15149-7	PLEC	NA	NA	NA	NA	NA	NA	NA	NA	NA	NA	NA	NA	NA	NA	NA	NA	NA	NA	NA	NA	NA	NA	3251760
AAEEAEEAR	Unmodified	Q15149-8	PLEC	NA	NA	NA	NA	NA	NA	NA	NA	NA	NA	NA	NA	2867000	NA	1852720	NA	NA	NA	6122900	NA	9088300	NA	NA
AAEEAFVNDIDESSPGTEWER	Unmodified	P09496-2	CLTA	8300300	NA	90122000	NA	NA	NA	42743000	NA	1313400	NA	NA	NA	NA	16821000	1265700	NA	NA	4343300	14209500	NA	NA	NA	NA
AAEEEDEADPK	Unmodified	P20962	PTMS	3378800	NA	NA	NA	NA	NA	NA	NA	1927600	NA	NA	NA	NA	23057000	1251600	NA	15959000	4667800	25188000	NA	NA	NA	NA
AAEEEDEADPKR	Unmodified	P20962	PTMS	22807200	NA	NA	8325360	NA	4734030	25855100	NA	45108400	NA	2860300	20252030	39820000	967326470	4829850	NA	180552000	113257080	161512300	NA	NA	NA	NA
AAEEEDEADPKRQK	Unmodified	P20962	PTMS	NA	NA	NA	NA	NA	741830	NA	NA	NA	NA	NA	NA	NA	NA	NA	NA	NA	NA	NA	NA	NA	NA	NA
AAEEEKKR	Unmodified	Q9UH65	SWAP70	NA	NA	NA	NA	NA	NA	NA	NA	NA	NA	NA	NA	NA	NA	NA	NA	NA	NA	NA	NA	0	NA	NA
AAEEFVNIYYETMDKR	Unmodified	Q9NPJ8-3	NXT2	NA	NA	NA	NA	NA	NA	NA	NA	NA	NA	NA	NA	1440200	NA	NA	NA	NA	NA	NA	NA	NA	NA	NA
AAEEIGIK	Unmodified	F5H2F4	MTHFD1	5225300	NA	NA	NA	NA	NA	730700	NA	NA	NA	NA	NA	NA	NA	NA	NA	NA	NA	NA	NA	NA	NA	NA
AAEEIGIK	Unmodified	P11586	MTHFD1	NA	24655000	5637300	10711500	NA	12058000	NA	49133100	12778000	9803300	3314000	214406380	NA	36172100	993030	4575900	NA	5601520	4843700	34060500	20501900	32497400	NA
AAEELSK	Unmodified	Q8WUM4	PDCD6IP	NA	NA	NA	NA	NA	NA	NA	NA	619230	NA	NA	NA	0	NA	NA	14527300	NA	NA	NA	99613000	91697000	NA	NA
AAEEPQQQK	Acetyl (Protein N-term)	F5GYJ8	OTUB1	NA	NA	NA	NA	NA	NA	NA	NA	1021400	NA	NA	NA	NA	NA	NA	NA	NA	NA	NA	NA	NA	NA	NA
AAEEPQQQK	Acetyl (Protein N-term)	Q96FW1	OTUB1	16808000	NA	NA	NA	NA	1098700	NA	15074000	NA	3143100	3819800	7100800	NA	23977000	2414500	4412600	28735000	6313700	13189000	4617300	NA	9221900	NA
AAEEPSKVEEK	Unmodified	P29966	MARCKS	18944300	NA	NA	NA	NA	42018300	10315550	NA	2523490	NA	1804780	NA	11906000	NA	13537320	51800500	71301000	354280	32536200	41590700	19579000	NA	7278200
AAEEPVSEVTVGVSVLAER	Unmodified	Q05655	PRKCD	NA	NA	NA	NA	NA	NA	NA	NA	NA	NA	NA	NA	NA	NA	NA	NA	NA	NA	NA	NA	NA	3502500	NA
AAEEQGDDQDSEK	Unmodified	H3BQZ7	HNRNPUL2-BSCL2;HNRNPUL2	NA	NA	NA	NA	NA	NA	NA	NA	NA	NA	NA	NA	NA	NA	NA	NA	NA	NA	NA	NA	NA	NA	762550
AAEEQGDDQDSEK	Unmodified	Q1KMD3	HNRNPUL2;HNRNPUL2-BSCL2	3999200	NA	NA	NA	NA	NA	NA	NA	736040	NA	2724700	NA	10428530	NA	NA	NA	5611500	NA	17990000	NA	NA	NA	NA
AAEESASQIQSSAQR	Unmodified	Q13751	LAMB3	NA	NA	3614400	NA	NA	NA	NA	NA	NA	2083000	56117100	NA	NA	NA	NA	NA	NA	NA	NA	NA	NA	761370	NA
AAEETNMEK	Unmodified	Q9UHB6	LIMA1;TRMT1	2886400	NA	NA	NA	NA	NA	NA	NA	NA	NA	NA	NA	726740	NA	NA	NA	NA	NA	485070	NA	NA	NA	NA
AAEEVEAK	Unmodified	C9JRZ6	CHCHD3	18671000	NA	NA	NA	NA	NA	25793900	NA	6321300	NA	5678500	NA	7701900	NA	2777600	NA	0	NA	8373200	NA	NA	NA	33717270
AAEEVLQTVDHYK	Acetyl (Protein N-term)	A8MVZ6	GLYAT;BICD1	NA	NA	NA	NA	NA	NA	NA	NA	NA	NA	NA	NA	NA	NA	NA	NA	NA	NA	NA	2417700	NA	NA	NA
AAEEVR	Unmodified	P07108	DBI	1793200	NA	NA	NA	NA	NA	16966600	NA	10511000	NA	1455100	NA	NA	NA	2096700	216310000	4437100	NA	NA	233990000	116030000	NA	4906400
AAEEVRHLK	Unmodified	P07108	DBI	NA	NA	NA	NA	NA	NA	NA	NA	NA	NA	NA	NA	NA	NA	NA	NA	NA	NA	NA	4916200	20527000	NA	NA
AAEFGEPTSEQTGTAAGK	Unmodified	O95425	SVIL	NA	NA	67433300	2333070	NA	NA	NA	NA	NA	NA	NA	NA	NA	NA	NA	NA	19368500	NA	3424650	NA	NA	NA	NA
AAEFGEPTSEQTGTAAGK	Unmodified	O95425-2	SVIL	NA	NA	NA	NA	NA	NA	NA	NA	NA	NA	NA	NA	3140500	NA	NA	NA	NA	NA	NA	NA	NA	NA	795290
AAEGAEAQGFSGLFAAYTDHPPPFR	Unmodified	Q9P253	VPS18	NA	8710500	NA	NA	NA	0	NA	5412900	NA	NA	NA	NA	NA	2981500	NA	1258700	NA	1914000	NA	9690100	5270800	4581700	NA
AAEGGLSSPEFSELCIWLGSQIK	Unmodified	Q52LJ0-2	FAM98B	NA	NA	NA	NA	NA	NA	NA	NA	NA	NA	NA	NA	17522000	NA	NA	NA	NA	NA	NA	NA	NA	NA	NA
AAEGIPK	Unmodified	E9PCV6	COL6A3	NA	NA	NA	NA	NA	NA	1531010	2355000	NA	NA	NA	2192800	NA	NA	NA	NA	NA	2153557	NA	NA	NA	544460	3080000
AAEGIPK	Unmodified	P12111	COL6A3	NA	NA	NA	NA	NA	NA	NA	NA	NA	NA	NA	NA	NA	NA	NA	NA	NA	NA	53653000	NA	NA	NA	NA
AAEGIPK	Unmodified	P12111-2	COL6A3	1464400	NA	349047930	NA	NA	NA	NA	NA	3842200	NA	96680800	NA	43975000	NA	729750	31060720	289701100	NA	NA	NA	23026900	NA	NA
AAEGLDTQR	Unmodified	B8ZZZ4	CD8A	NA	NA	NA	NA	NA	NA	NA	NA	NA	NA	NA	NA	NA	NA	NA	NA	NA	NA	NA	NA	25458300	NA	NA
AAEGVSAADMAK	Unmodified	Q9NW13-2	RBM28	NA	NA	NA	NA	NA	NA	NA	NA	NA	NA	NA	NA	0	NA	NA	NA	NA	NA	NA	NA	NA	NA	NA
AAEGWSAPILTLAR	Unmodified	Q96T51	RUFY1	NA	3667300	NA	NA	NA	3529900	NA	NA	NA	NA	NA	NA	NA	NA	NA	NA	NA	NA	NA	NA	NA	2619300	NA
AAEHAWQK	Unmodified	P40818	USP8	NA	NA	NA	NA	NA	NA	NA	NA	NA	NA	NA	NA	2301400	NA	NA	NA	NA	NA	NA	NA	NA	NA	NA
AAEHEVPLQER	Unmodified	Q9P260	KIAA1468	NA	NA	15855500	NA	NA	4568800	NA	NA	NA	NA	NA	NA	NA	2052900	NA	NA	NA	NA	NA	NA	NA	NA	NA
AAEHEVPLQER	Unmodified	Q9P260-2	KIAA1468	2770500	1540600	NA	NA	NA	NA	NA	1697800	NA	NA	NA	NA	9777700	NA	NA	NA	NA	449090	NA	3177300	NA	NA	NA
AAEIASEK	Unmodified	O76041	NEBL	NA	NA	NA	NA	NA	NA	NA	NA	NA	NA	NA	NA	NA	NA	NA	NA	NA	NA	NA	NA	NA	NA	7930410
AAEIDDKLNK	Unmodified	Q8WXH0	SYNE2	NA	NA	NA	NA	NA	NA	NA	NA	NA	NA	NA	NA	780780	4494400	NA	NA	NA	NA	NA	1793500	683240	NA	NA
AAEIGYEDPINPTYEATNAMYHR	Oxidation (M)	E7EQL6	PRODH	NA	NA	NA	NA	NA	NA	4051000	NA	NA	NA	NA	5357400	NA	NA	NA	NA	NA	NA	NA	NA	NA	NA	NA
AAEIGYEDPINPTYEATNAMYHR	Unmodified	O43272	PRODH	NA	NA	NA	NA	NA	NA	NA	NA	NA	NA	4394900	NA	NA	NA	NA	NA	NA	NA	NA	NA	NA	NA	NA
AAEIHSR	Acetyl (Protein N-term)	Q8IWB7	WDFY1	NA	NA	11057000	2404500	NA	NA	NA	NA	NA	NA	7107800	NA	NA	25082000	NA	4891800	NA	4646200	NA	NA	55770000	NA	NA
AAEIHSRPQSSR	Acetyl (Protein N-term)	Q8IWB7	WDFY1	NA	693630	NA	NA	NA	NA	NA	NA	NA	NA	NA	NA	NA	NA	NA	NA	NA	368930	NA	NA	NA	2464500	NA
AAEIHSRPQSSRPVLLSK	Acetyl (Protein N-term)	Q8IWB7	WDFY1	NA	NA	NA	2869400	NA	NA	4061500	NA	NA	21989800	NA	NA	NA	25110700	NA	10768000	NA	NA	NA	8592500	148710700	12219000	NA
AAEILYYFALR	Unmodified	Q16706	MAN2A1	NA	1494300	NA	NA	NA	NA	NA	558470	6100700	3122800	NA	5825300	NA	881100	NA	NA	NA	NA	NA	6624200	1225300	5927300	NA
AAEINLMYR	Oxidation (M)	REV__Q5QPE5		NA	NA	NA	NA	NA	NA	NA	NA	NA	NA	NA	NA	NA	4178400	NA	NA	NA	NA	NA	NA	NA	NA	NA
AAEIQPKPLTR	Acetyl (Protein N-term)	Q96P53	WDFY2	NA	NA	NA	NA	NA	3513500	NA	NA	NA	NA	NA	NA	NA	NA	NA	NA	NA	NA	NA	10054000	11295400	NA	NA
AAEIVLSALPDR	Unmodified	Q8WUY3-4	PRUNE2	NA	NA	NA	NA	NA	NA	NA	NA	NA	NA	NA	NA	NA	NA	NA	NA	NA	NA	NA	4878600	NA	NA	NA
AAEIVLSALPDRR	Unmodified	Q8WUY3-4	PRUNE2	NA	NA	NA	NA	NA	NA	NA	NA	NA	NA	NA	NA	NA	NA	NA	NA	NA	NA	NA	69366840	NA	NA	NA
AAEIYGVTHTR	Unmodified	F5H315	XAB2	NA	NA	NA	NA	NA	NA	NA	NA	NA	885800	NA	NA	NA	NA	NA	NA	NA	NA	979770	NA	1229800	NA	NA
AAEKELEQLKTEEEELQR	Unmodified	Q8NG31-2	CASC5	NA	NA	NA	NA	NA	NA	NA	NA	NA	NA	NA	NA	2916600	NA	NA	NA	NA	NA	NA	NA	NA	NA	NA
AAEKRPAEDYVPR	Unmodified	Q969E4	TCEAL3;TCEAL5	NA	4819680	NA	1120600	NA	NA	NA	NA	NA	NA	NA	NA	NA	NA	NA	NA	NA	NA	NA	NA	NA	NA	NA
AAEKRPAEDYVPR	Unmodified	Q969E4	TCEAL5;TCEAL3	NA	NA	NA	NA	NA	NA	NA	NA	NA	NA	NA	NA	NA	NA	NA	NA	NA	NA	NA	73736300	NA	NA	NA
AAELALK	Unmodified	J3KN16	KIAA0368;ECM29	NA	1594400	NA	NA	NA	NA	NA	NA	NA	NA	NA	NA	NA	NA	NA	NA	NA	NA	NA	4122700	NA	3349700	NA
AAELALK	Unmodified	Q5VYK3	ECM29;KIAA0368	NA	NA	NA	NA	NA	NA	NA	NA	NA	NA	NA	NA	1215500	NA	NA	NA	NA	NA	NA	NA	NA	NA	NA
AAELEEELK	Unmodified	Q9BZL4	PPP1R12C	NA	NA	3066900	NA	NA	NA	NA	NA	NA	NA	NA	NA	NA	NA	NA	NA	NA	NA	NA	NA	NA	NA	NA
AAELEEELK	Unmodified	Q9BZL4-3	PPP1R12C	NA	NA	NA	NA	NA	NA	NA	NA	NA	NA	NA	NA	NA	NA	NA	NA	NA	560760	NA	NA	NA	NA	NA
AAELEMELNEHSLVIDTLK	Oxidation (M)	Q9UHV9	PFDN2	NA	NA	NA	1997600	NA	NA	NA	NA	NA	NA	NA	NA	NA	NA	NA	NA	NA	NA	NA	NA	NA	NA	359960
AAELEMELNEHSLVIDTLK	Unmodified	Q9UHV9	PFDN2	NA	NA	NA	NA	NA	NA	NA	NA	NA	NA	NA	NA	3778300	11781000	NA	NA	NA	3024700	NA	NA	NA	NA	NA
AAELEMELNEHSLVIDTLKEVDETRK	Unmodified	Q9UHV9	PFDN2	NA	NA	NA	NA	NA	NA	NA	NA	NA	NA	NA	NA	NA	8517000	NA	NA	NA	NA	NA	NA	NA	NA	NA
AAELEPDQLLAWQGLANLYEK	Unmodified	Q6PGP7	TTC37	NA	NA	NA	NA	NA	NA	NA	NA	NA	NA	NA	NA	NA	NA	NA	NA	NA	NA	NA	0	NA	NA	NA
AAELER	Unmodified	O15127	SCAMP2	NA	NA	NA	NA	NA	NA	NA	NA	NA	NA	NA	NA	1919700	NA	NA	NA	NA	NA	1026300	0	11249200	NA	NA
AAELETDIR	Unmodified	O94906	PRPF6	NA	NA	NA	NA	NA	NA	NA	NA	NA	NA	4917100	NA	4617700	NA	632240	NA	NA	NA	3260100	NA	NA	NA	NA
AAELETDIR	Unmodified	O94906-2	PRPF6	5051000	NA	NA	NA	NA	NA	NA	NA	NA	1373800	NA	NA	NA	NA	NA	NA	2212400	NA	NA	NA	NA	690620	NA
AAELFGLTAEEVYLVHDELDKPLGR	Unmodified	C9J7Z1	PTRH1	NA	NA	NA	NA	NA	NA	NA	NA	NA	NA	NA	NA	NA	2619600	NA	NA	NA	NA	NA	NA	NA	1162100	NA
AAELFHQLSQALEVLTDAAAR	Unmodified	Q9NVM6	DNAJC17	NA	NA	NA	NA	NA	NA	NA	NA	NA	NA	NA	NA	NA	NA	NA	NA	NA	NA	1780200	NA	NA	NA	NA
AAELFHQLSQALEVLTDAAAR	Unmodified	S4R343	DNAJC17	NA	NA	NA	NA	NA	NA	NA	NA	NA	NA	NA	NA	NA	NA	NA	NA	NA	1057600	NA	NA	NA	NA	NA
AAELFSQWMESSGK	Oxidation (M)	Q6P179	ERAP2	NA	NA	NA	NA	NA	NA	NA	NA	NA	1002200	NA	NA	NA	5486300	NA	NA	NA	NA	NA	NA	NA	NA	NA
AAELFSQWMESSGK	Unmodified	Q6P179	ERAP2	NA	NA	NA	NA	NA	NA	NA	NA	NA	4036700	NA	NA	NA	10089900	NA	NA	NA	NA	NA	NA	NA	NA	NA
AAELFSQWMESSGK	Unmodified	Q6P179-3	ERAP2	NA	NA	NA	NA	NA	NA	NA	NA	NA	NA	NA	NA	NA	NA	NA	NA	NA	NA	0	NA	NA	NA	NA
AAELGAELGAQAISHLEEVSDEGIVAMATAR	Unmodified	Q96NU7	AMDHD1	NA	NA	NA	NA	NA	NA	NA	NA	NA	NA	NA	13376000	NA	NA	NA	NA	NA	NA	NA	NA	NA	NA	NA
AAELGAR	Unmodified	P00390-2	GSR	NA	NA	NA	NA	NA	NA	1561000	NA	NA	NA	NA	NA	7646400	NA	NA	24851000	NA	NA	NA	24244000	82235000	NA	NA
AAELGAR	Unmodified	P00390-5	GSR	NA	NA	NA	NA	NA	NA	NA	NA	NA	NA	NA	NA	NA	NA	1277300	NA	NA	NA	NA	NA	NA	NA	NA
AAELIANSLATAGDGLIELR	Unmodified	P35232	PHB	1889700	9373200	NA	NA	19895780	NA	64365000	97246100	10898000	63533700	NA	129557200	NA	41538000	NA	7798100	NA	16939200	NA	41305610	NA	5901500	10558000
AAELLAK	Unmodified	O94822	LTN1	NA	NA	NA	NA	NA	NA	NA	NA	NA	NA	NA	NA	NA	NA	NA	NA	NA	NA	NA	NA	NA	1350400	NA
AAELLAR	Unmodified	P54707	ATP12A	17780000	5282200	NA	19277700	NA	28908000	12368130	240869600	7591800	41948900	10071600	46832700	17166710	59749400	1859400	6348900	NA	9340250	7135060	78900470	NA	82666000	NA
AAELMTR	Oxidation (M)	Q5TIG5	MLLT4	NA	NA	NA	NA	NA	NA	NA	NA	NA	NA	NA	NA	NA	NA	NA	NA	NA	NA	NA	3004200	NA	NA	NA
AAELQAQWER	Unmodified	O15020	SPTBN2	NA	NA	NA	NA	NA	NA	NA	NA	NA	NA	NA	8118600	NA	NA	NA	NA	NA	NA	NA	NA	NA	NA	NA
AAELQAQWER	Unmodified	O15020-2	SPTBN2	3024500	1460600	NA	NA	NA	NA	NA	5461800	NA	2992600	NA	NA	NA	NA	NA	NA	NA	NA	NA	NA	NA	NA	NA
AAELREALEQGPR	Unmodified	Q8N2G8-3	GHDC	NA	NA	NA	NA	NA	NA	NA	NA	NA	NA	NA	NA	NA	NA	NA	NA	NA	NA	NA	NA	NA	4210700	NA
AAELWGEQAEAR	Unmodified	Q08379	GOLGA2	NA	NA	NA	803850	NA	1709400	NA	NA	2584000	NA	NA	NA	NA	NA	NA	NA	NA	NA	NA	NA	NA	5378900	NA
AAELYER	Unmodified	E9PEF1	PDE2A	NA	NA	NA	NA	NA	NA	NA	NA	NA	NA	NA	1677200	NA	NA	NA	NA	NA	NA	NA	NA	NA	NA	NA
AAELYER	Unmodified	O00408-4	PDE2A	NA	5032400	NA	1310700	NA	NA	NA	NA	NA	NA	NA	NA	NA	NA	NA	NA	NA	NA	NA	NA	1859800	NA	NA
AAEMEHLLER	Unmodified	Q86TM6-3	SYVN1	NA	NA	NA	NA	NA	NA	NA	NA	NA	NA	NA	NA	9774600	NA	NA	NA	NA	NA	NA	NA	NA	NA	NA
AAEMLSQLDLFSR	Oxidation (M)	P78318	IGBP1	NA	NA	NA	NA	NA	1149800	NA	NA	NA	NA	NA	NA	NA	1739400	NA	NA	NA	NA	NA	NA	NA	2169600	NA
AAEMMASLLK	2 Oxidation (M)	P33176	KIF5B	NA	7137200	NA	5515200	NA	21286000	NA	NA	NA	4176700	NA	0	2025000	NA	962220	1477770	2293300	0	728850	16724000	10520600	17633500	NA
AAEMMASLLK	Oxidation (M)	P33176	KIF5B	NA	5458600	NA	NA	NA	NA	NA	NA	NA	4022300	NA	NA	1219900	NA	NA	200910	NA	NA	NA	7567100	NA	5802700	NA
AAEMMASLLK	Unmodified	P33176	KIF5B	8644700	4789800	7837300	NA	NA	NA	NA	4214000	NA	5795400	3935450	NA	8415900	0	NA	NA	NA	NA	2075900	3211200	5023700	9919400	1360100
AAENIK	Unmodified	O95372	LYPLA2	NA	NA	NA	NA	NA	NA	NA	NA	NA	NA	NA	NA	NA	NA	337990	NA	NA	NA	NA	11785000	9752100	NA	NA
AAEPLLTLER	Unmodified	G3V5V3	NEMF	NA	NA	NA	NA	NA	NA	NA	NA	NA	NA	NA	NA	NA	NA	NA	NA	NA	NA	NA	NA	NA	1985900	NA
AAEPLLTLER	Unmodified	O60524-4	NEMF	NA	883790	NA	NA	NA	NA	NA	NA	NA	NA	NA	NA	NA	NA	NA	NA	NA	NA	NA	2127900	NA	NA	NA
AAEPNKTEIQTLFK	Acetyl (Protein N-term)	E9PIY6	ARFGAP2	NA	NA	NA	NA	NA	NA	NA	NA	NA	NA	NA	7170500	NA	NA	NA	NA	NA	NA	NA	NA	NA	NA	NA
AAEPNKTEIQTLFK	Acetyl (Protein N-term)	E9PJT7	ARFGAP2	NA	NA	NA	NA	NA	NA	NA	NA	NA	6229600	NA	NA	NA	NA	NA	NA	NA	NA	NA	NA	NA	NA	NA
AAEPNKTEIQTLFK	Acetyl (Protein N-term)	E9PM18	ARFGAP2	NA	NA	15220000	NA	NA	NA	NA	NA	NA	NA	NA	NA	NA	NA	NA	NA	NA	NA	NA	NA	NA	NA	NA
AAEPNKTEIQTLFK	Acetyl (Protein N-term)	E9PMR9	ARFGAP2	NA	3594200	NA	NA	NA	NA	NA	NA	827610	NA	NA	NA	NA	NA	NA	NA	NA	NA	NA	NA	NA	NA	NA
AAEPNKTEIQTLFK	Acetyl (Protein N-term)	E9PQP3	ARFGAP2	NA	NA	NA	NA	NA	NA	NA	NA	NA	NA	NA	NA	NA	NA	NA	NA	NA	NA	NA	2691600	NA	NA	NA
AAEPNKTEIQTLFK	Acetyl (Protein N-term)	G5E9L0	ARFGAP2	NA	NA	NA	NA	NA	NA	NA	NA	NA	NA	NA	NA	NA	5264200	NA	NA	NA	NA	NA	NA	NA	NA	NA
AAEPNKTEIQTLFK	Acetyl (Protein N-term)	Q8N6H7	ARFGAP2	NA	NA	NA	NA	NA	2477100	NA	NA	NA	NA	NA	NA	NA	NA	NA	NA	NA	NA	NA	NA	NA	NA	NA
AAEPNKTEIQTLFKR	Acetyl (Protein N-term)	E9PIY6	ARFGAP2	NA	NA	NA	NA	NA	NA	NA	NA	NA	NA	NA	NA	NA	NA	NA	NA	NA	NA	NA	NA	7390600	NA	NA
AAEPNKTEIQTLFKR	Acetyl (Protein N-term)	E9PJT7	ARFGAP2	NA	NA	NA	NA	NA	NA	NA	NA	NA	NA	NA	NA	NA	NA	NA	2277200	NA	NA	NA	NA	NA	NA	NA
AAEPNKTEIQTLFKR	Acetyl (Protein N-term)	E9PQP3	ARFGAP2	NA	NA	NA	NA	NA	NA	NA	NA	NA	NA	NA	NA	NA	NA	NA	NA	NA	NA	NA	1866200	NA	NA	NA
AAEPNKTEIQTLFKR	Acetyl (Protein N-term)	Q8N6H7	ARFGAP2	NA	NA	NA	NA	NA	2282100	NA	NA	NA	NA	NA	NA	NA	NA	NA	NA	NA	NA	NA	NA	NA	NA	NA
AAEPPSPPGK	Unmodified	Q8WZ42	TTN	NA	NA	NA	NA	NA	NA	NA	NA	NA	NA	NA	NA	NA	NA	NA	NA	NA	NA	NA	NA	NA	NA	75234600
AAEPQEQEFGK	Unmodified	Q9C0C2	TNKS1BP1	NA	NA	NA	NA	NA	3990480	NA	NA	2466200	NA	NA	NA	NA	NA	NA	NA	NA	NA	NA	2433100	NA	0	NA
AAEPSLVGLPQTISGDSGGMSAVSDGSSSSLAASASLFPLK	Unmodified	Q15714-3	TSC22D1	NA	NA	NA	NA	NA	NA	NA	NA	NA	NA	NA	NA	NA	NA	NA	NA	NA	NA	NA	8856000	NA	NA	NA
AAEPVSR	Unmodified	Q9UHD8-5	SEPT9	NA	NA	NA	NA	NA	NA	NA	NA	NA	NA	NA	NA	3547500	NA	NA	NA	11449000	NA	7908000	NA	NA	NA	NA
AAEPVSR	Unmodified	Q9UHD8-7	SEPT9	3376700	NA	NA	NA	NA	NA	NA	NA	NA	NA	NA	NA	NA	NA	NA	NA	NA	NA	NA	0	31474400	NA	NA
AAEQAHLWAELVFLYDK	Unmodified	Q00610-2	CLTC;CLTCL1	NA	NA	NA	NA	NA	NA	NA	1667700	NA	532280	NA	NA	NA	NA	NA	NA	NA	NA	NA	NA	NA	NA	NA
AAEQDPEAR	Acetyl (Protein N-term)	Q6XQN6	NAPRT	NA	NA	NA	NA	NA	NA	NA	NA	9217100	NA	NA	NA	NA	NA	NA	NA	NA	NA	NA	NA	NA	1595600	NA
AAEQDPEAR	Acetyl (Protein N-term)	Q6XQN6-3	NAPRT	NA	NA	NA	NA	NA	NA	NA	2423600	NA	NA	NA	681310	NA	NA	NA	NA	NA	3764100	NA	NA	NA	NA	NA
AAEQILEDMITIDVENVMEDICSK	Unmodified	Q12769	NUP160	NA	NA	NA	NA	NA	NA	NA	NA	NA	NA	NA	NA	3583200	NA	NA	NA	NA	NA	3129600	NA	NA	NA	NA
AAEQISWYKPWTK	Unmodified	Q9H6R3	ACSS3	43247100	13270200	NA	NA	NA	NA	22290000	25208000	9021000	NA	NA	41881300	NA	16274000	NA	NA	NA	NA	3846400	4210900	NA	NA	15041300
AAEQYTPK	Unmodified	P49327	FASN	5989400	NA	NA	NA	NA	21274080	NA	10435920	15512040	NA	831280	140063160	5489300	NA	NA	16475970	NA	NA	2923500	51541600	NA	1641500	NA
AAERQEALR	Acetyl (Protein N-term)	J3QK90	NSFL1C	NA	NA	NA	NA	NA	NA	NA	898970	NA	NA	NA	NA	NA	3799100	NA	NA	NA	NA	NA	NA	NA	NA	NA
AAESETPGKSPEK	Unmodified	J3QSV6	RSL1D1	1569300	NA	NA	NA	NA	1034360	NA	NA	NA	NA	NA	NA	NA	NA	1098900	NA	NA	NA	1994280	NA	NA	NA	NA
AAESGSDFQQR	Acetyl (Protein N-term)	Q96BP3	PPWD1	NA	NA	NA	NA	NA	NA	NA	NA	NA	NA	NA	NA	0	6006700	NA	NA	NA	NA	6704500	NA	NA	NA	NA
AAESIDQK	Unmodified	E9PGQ4	FNBP1	NA	NA	NA	NA	NA	NA	NA	NA	NA	NA	NA	NA	NA	NA	NA	NA	NA	NA	NA	NA	10157000	NA	NA
AAESIDQKNDSQLVIEAYK	Unmodified	E9PGQ4	FNBP1	NA	NA	NA	NA	NA	1398700	NA	NA	NA	NA	NA	NA	NA	NA	NA	NA	NA	NA	NA	NA	NA	NA	NA
AAESLADPTEYENLFPGLK	Unmodified	B4DZI8	COPB2	NA	12362000	133335000	NA	2472680	8095600	NA	8466200	18013400	NA	NA	19656000	95053000	8934900	11849000	2495400	NA	4496800	NA	46143900	14479000	42253800	NA
AAESLADPTEYENLFPGLK	Unmodified	P35606	COPB2	NA	NA	NA	NA	NA	NA	NA	NA	NA	12959600	NA	NA	NA	NA	NA	NA	NA	NA	NA	NA	NA	NA	NA
AAESLTAIPEPASPQLLETPIHASQIQK	Unmodified	Q14676-2	MDC1	NA	NA	NA	NA	NA	NA	NA	NA	NA	NA	NA	NA	5692900	NA	NA	NA	NA	NA	NA	NA	NA	NA	NA
AAESTEEVSSLRPPR	Unmodified	Q709C8-3	VPS13C	NA	2266030	5460000	NA	NA	NA	NA	NA	NA	NA	NA	NA	1032000	NA	NA	NA	NA	NA	NA	2405500	NA	4353900	NA
AAESTEEVSSLRPPR	Unmodified	Q709C8-4	VPS13C	NA	NA	NA	NA	NA	1236920	NA	NA	NA	2165120	NA	NA	NA	NA	NA	NA	NA	NA	NA	NA	9907600	NA	NA
AAESVSKPDVSEEAPGPSK	Unmodified	A2A2L5	RTFDC1	NA	NA	13790600	2343000	NA	5142000	NA	NA	NA	3302900	NA	NA	NA	NA	NA	1322000	NA	881510	NA	2021600	NA	NA	NA
AAESVSKPDVSEEAPGPSK	Unmodified	A8MSH5	RTFDC1	NA	NA	NA	NA	NA	NA	NA	NA	NA	NA	NA	NA	NA	12883600	NA	NA	NA	NA	813730	NA	NA	NA	NA
AAETCQEPK	Unmodified	Q9P032	NDUFAF4	3029600	NA	NA	NA	NA	NA	2341200	NA	NA	NA	NA	NA	3392000	NA	NA	NA	NA	NA	1081000	NA	NA	NA	2463700
AAETHFGFETVSEEEK	Unmodified	B4DP72	COQ5	NA	NA	13273600	NA	NA	NA	NA	NA	NA	NA	NA	NA	NA	NA	NA	NA	NA	NA	NA	NA	NA	NA	NA
AAETHFGFETVSEEEK	Unmodified	Q5HYK3	COQ5	5419500	NA	NA	NA	NA	NA	NA	NA	NA	NA	NA	NA	NA	NA	NA	NA	NA	NA	NA	NA	NA	NA	2161600
AAETHFGFETVSEEEKGGK	Unmodified	B4DP72	COQ5	NA	NA	NA	NA	NA	1750200	NA	NA	NA	NA	NA	NA	NA	NA	NA	NA	NA	NA	NA	NA	NA	NA	NA
AAETHFGFETVSEEEKGGK	Unmodified	Q5HYK3	COQ5	NA	5592600	NA	4126500	NA	NA	NA	16645800	NA	NA	NA	11692000	NA	5062800	NA	NA	NA	NA	NA	0	NA	10820000	NA
AAETTVVEVEEIVDIGAFAPEDIHIPQIYVHR	Unmodified	P55809	OXCT1	NA	10173000	NA	NA	NA	NA	NA	27569600	NA	NA	NA	NA	NA	5043900	NA	NA	NA	23338700	NA	4189200	2080900	46451000	29106300
AAETVLK	Unmodified	P56192	MARS	NA	NA	NA	NA	NA	NA	NA	NA	NA	NA	NA	NA	4426900	NA	NA	NA	NA	NA	NA	5595000	NA	NA	NA
AAETYGVR	Unmodified	C9J5W6	TAGLN3	NA	NA	NA	NA	NA	405310	NA	NA	NA	NA	NA	NA	NA	NA	NA	NA	NA	NA	NA	NA	NA	NA	NA
AAETYGVR	Unmodified	Q9UI15	TAGLN3	0	NA	NA	482110	NA	NA	NA	NA	NA	NA	NA	NA	NA	NA	NA	NA	NA	NA	NA	NA	NA	NA	NA
AAEVEMQLR	Oxidation (M)	Q8N3D4	EHBP1L1	NA	NA	NA	NA	NA	885410	NA	NA	NA	NA	NA	NA	NA	NA	NA	NA	NA	NA	NA	NA	NA	NA	NA
AAEVEMQLR	Unmodified	Q8N3D4	EHBP1L1	NA	NA	2791800	NA	NA	NA	NA	NA	NA	NA	NA	NA	NA	NA	NA	NA	NA	NA	NA	NA	NA	NA	NA
AAEVLINQLDR	Unmodified	Q8NCM8	DYNC2H1	NA	859800	NA	NA	NA	NA	NA	NA	NA	NA	NA	NA	4504900	NA	NA	NA	NA	NA	NA	5385620	NA	NA	NA
AAEVLNK	Unmodified	P52272-2	HNRNPM	26563000	NA	NA	NA	NA	NA	1568600	NA	1807100	NA	652740	NA	23254600	NA	NA	17324600	10310000	NA	17060000	26945600	35639700	NA	NA
AAEVPAPIR	Unmodified	Q8WZ42	TTN	NA	NA	NA	NA	NA	NA	NA	NA	NA	NA	NA	NA	NA	NA	NA	NA	NA	NA	NA	NA	NA	NA	79299700
AAEVPAPIR	Unmodified	Q8WZ42-12	TTN	NA	NA	NA	NA	1022000	NA	NA	NA	NA	NA	NA	NA	NA	NA	NA	NA	NA	NA	NA	NA	NA	NA	NA
AAEVPNEELINLLLK	Unmodified	Q709C8-3	VPS13C	NA	2009240	27123000	NA	NA	NA	NA	NA	NA	NA	NA	NA	NA	NA	NA	NA	NA	NA	NA	1008000	NA	4213810	NA
AAEVPNEELINLLLK	Unmodified	Q709C8-4	VPS13C	NA	NA	NA	NA	NA	NA	NA	690610	NA	5090450	NA	1164800	NA	NA	NA	NA	NA	NA	NA	NA	1250500	NA	NA
AAEVYTR	Unmodified	Q7Z4V5	HDGFRP2	NA	NA	NA	NA	NA	NA	NA	NA	NA	NA	NA	NA	2613000	NA	NA	NA	NA	NA	NA	16748300	NA	NA	NA
AAEVYTR	Unmodified	Q7Z4V5-2	HDGFRP2	NA	NA	NA	NA	NA	NA	NA	NA	NA	NA	NA	NA	NA	NA	NA	NA	NA	NA	3204800	NA	0	NA	NA
AAEWLFPLAFSK	Unmodified	Q6SZW1	SARM1	NA	NA	NA	NA	NA	NA	NA	NA	NA	NA	NA	NA	NA	NA	NA	NA	NA	NA	NA	7809800	NA	NA	NA
AAEWLFPLAFSK	Unmodified	Q6SZW1-2	SARM1	NA	1386600	NA	NA	NA	NA	NA	NA	NA	NA	NA	NA	NA	NA	NA	NA	NA	NA	NA	NA	NA	NA	NA
AAEWLFPLAFSKEDELLR	Unmodified	Q6SZW1	SARM1	NA	NA	NA	NA	NA	NA	NA	NA	NA	NA	NA	NA	NA	NA	NA	NA	NA	NA	NA	16683500	NA	NA	NA
AAEWQLDQPSWSGR	Unmodified	F6SKB8	NECAP2	8910100	9437000	NA	NA	NA	NA	1890100	NA	NA	5378600	6358000	NA	8460060	5810800	NA	NA	NA	NA	8792300	NA	NA	NA	NA
AAEWQLDQPSWSGR	Unmodified	H0Y970	NECAP2	NA	NA	6962200	NA	NA	NA	NA	NA	NA	NA	NA	NA	NA	NA	NA	NA	NA	NA	NA	NA	NA	NA	NA
AAEWQLDQPSWSGR	Unmodified	Q9NVZ3	NECAP2	NA	NA	NA	1271600	NA	5786400	NA	NA	NA	NA	NA	NA	NA	NA	NA	NA	NA	NA	NA	9620900	38465500	5175800	NA
AAEWYNIDFSLQNQLR	Unmodified	Q13045	FLII	NA	NA	NA	NA	NA	NA	NA	NA	NA	889170	NA	NA	NA	NA	NA	NA	NA	482330	NA	NA	NA	6276400	NA
AAEYIAK	Unmodified	P15882-3	CHN1	NA	NA	NA	NA	NA	NA	NA	NA	NA	33407900	NA	NA	NA	NA	NA	NA	NA	NA	NA	NA	NA	NA	NA
AAFALGGLGSGFASNR	Unmodified	F8VPD4	CAD	NA	1818900	NA	NA	NA	2760800	NA	NA	NA	NA	NA	NA	NA	NA	NA	810240	NA	NA	NA	NA	4182900	NA	NA
AAFAPFGR	Unmodified	C9JTN7	TIA1	NA	NA	NA	NA	NA	NA	NA	NA	NA	NA	NA	NA	NA	8600600	NA	1551200	NA	NA	NA	NA	NA	NA	NA
AAFAPFGR	Unmodified	F8W8I6	TIA1	NA	NA	NA	NA	NA	NA	NA	NA	NA	NA	NA	NA	NA	NA	NA	NA	NA	851370	NA	NA	NA	6706400	NA
AAFAPFGR	Unmodified	Q96B58	TIA1	NA	3459200	NA	NA	NA	NA	NA	NA	NA	NA	NA	NA	NA	NA	NA	NA	NA	NA	NA	NA	NA	NA	NA
AAFDDAIAELDTLSEESYK	Unmodified	P62258	YWHAE	625040000	25669000	NA	NA	422373000	NA	147106000	NA	17150300	NA	230426000	NA	447806730	660740000	11971000	1948000	388007000	129963900	313482470	21769000	NA	9413700	20633900
AAFDDAIAELDTLSEESYKDSTLIMQLLR	Oxidation (M)	P62258	YWHAE	NA	NA	NA	NA	NA	NA	33564000	4562100	9411700	14295000	NA	10933000	207493000	NA	NA	5556800	411948000	68285000	92859000	17944000	47122200	NA	11364000
AAFDDAIAELDTLSEESYKDSTLIMQLLR	Unmodified	P62258	YWHAE	NA	NA	NA	NA	NA	NA	NA	NA	3048080	NA	12021000	NA	36349900	25002000	NA	NA	80937000	22662000	48217000	NA	137838000	NA	44853700
AAFDIFVLGAEDGCISTK	Unmodified	P63316	TNNC1	NA	NA	NA	NA	NA	NA	NA	NA	NA	NA	NA	NA	NA	NA	NA	NA	NA	NA	NA	NA	NA	NA	76371100
AAFDQR	Unmodified	Q13596-2	SNX1	NA	NA	NA	NA	NA	NA	NA	NA	NA	NA	NA	NA	NA	NA	NA	NA	NA	NA	NA	NA	23689200	NA	NA
AAFEALQVK	Unmodified	Q6UWE0	LRSAM1	NA	NA	NA	NA	NA	NA	NA	NA	NA	NA	NA	NA	NA	NA	NA	NA	NA	NA	NA	8800100	NA	NA	NA
AAFEALQVK	Unmodified	Q6UWE0-2	LRSAM1	NA	NA	NA	1349400	NA	0	NA	NA	NA	NA	NA	NA	NA	NA	NA	NA	NA	544050	NA	NA	NA	NA	NA
AAFECMYTLLDSCLDR	Oxidation (M)	Q86VP6	CAND1	NA	NA	NA	NA	NA	NA	NA	NA	NA	NA	NA	NA	2407300	NA	NA	NA	NA	NA	NA	NA	NA	NA	NA
AAFECMYTLLDSCLDR	Unmodified	Q86VP6	CAND1	NA	NA	NA	NA	NA	NA	NA	NA	NA	NA	NA	NA	36779000	NA	NA	NA	NA	NA	NA	NA	NA	NA	NA
AAFEELEK	Unmodified	H0Y6I0	GOLGA4	NA	NA	NA	NA	NA	NA	NA	NA	NA	NA	NA	NA	NA	NA	NA	NA	NA	NA	NA	2630200	NA	NA	NA
AAFEELEK	Unmodified	Q13439-3	GOLGA4	NA	NA	NA	NA	NA	NA	NA	NA	NA	NA	NA	NA	NA	NA	NA	NA	NA	NA	NA	NA	NA	4125400	NA
AAFENWEVEVTFR	Unmodified	P49257	LMAN1	NA	NA	NA	NA	NA	NA	NA	NA	0	5540700	NA	1854200	NA	3132800	NA	NA	NA	NA	NA	NA	NA	9306000	NA
AAFERESDVPLKTEEFEVTK	Unmodified	Q969H8	C19orf10	NA	NA	NA	NA	NA	NA	NA	NA	NA	NA	NA	NA	NA	NA	NA	NA	NA	NA	NA	NA	4328200	NA	NA
AAFFAER	Unmodified	F5H1X8	LRBA	NA	511300	NA	771550	NA	580100	NA	8093300	NA	7584480	NA	844650	NA	NA	NA	NA	NA	NA	NA	NA	NA	5746500	NA
AAFFLSYEELLQR	Unmodified	C9J2H1	ITIH5	NA	NA	NA	NA	NA	NA	NA	575590	NA	NA	NA	NA	NA	NA	NA	NA	6636600	529850	NA	NA	NA	NA	NA
AAFFVLLPER	Unmodified	Q9UMX3	BOK	NA	NA	NA	NA	NA	NA	NA	NA	NA	NA	NA	6227500	NA	NA	NA	NA	NA	NA	NA	NA	NA	NA	NA
AAFFVTLDETEEGYR	Unmodified	P50416	CPT1A	NA	NA	NA	NA	NA	NA	NA	NA	1494600	NA	NA	NA	NA	NA	NA	NA	NA	NA	NA	NA	NA	NA	NA
AAFFVTLDETEEGYR	Unmodified	P50416-2	CPT1A	NA	NA	1591000	NA	NA	NA	NA	NA	NA	NA	NA	NA	NA	NA	NA	NA	NA	NA	NA	NA	NA	NA	NA
AAFFVTLDETEEGYRSEDPDTSMDSYAK	Unmodified	P50416	CPT1A	NA	NA	NA	NA	NA	NA	NA	NA	NA	NA	NA	NA	1645900	NA	NA	NA	NA	NA	NA	NA	NA	NA	NA
AAFGEEVDAVDTGISR	Unmodified	O00273	DFFA	NA	NA	10279000	NA	NA	3284900	2869300	NA	NA	NA	NA	NA	NA	14572000	NA	NA	NA	4604000	5596400	4108200	NA	4237000	NA
AAFGEEVDAVDTGISR	Unmodified	O00273-2	DFFA	NA	NA	NA	NA	NA	NA	NA	NA	NA	NA	NA	NA	2154100	NA	NA	NA	NA	NA	NA	NA	NA	NA	NA
AAFGGSGGR	Unmodified	CON__P35908	KRT2	NA	NA	NA	NA	NA	NA	NA	NA	1062390	NA	NA	NA	NA	NA	NA	NA	NA	NA	NA	NA	2100490	NA	NA
AAFGGSGGR	Unmodified	P35908	KRT2	30284400	NA	10277770	NA	NA	NA	81644280	NA	NA	NA	80919280	NA	57220970	NA	9086210	3730970	110340400	NA	18441530	661180	NA	NA	26253120
AAFGGSGGRGSSSGGGYSSGSSSYGSGGR	Unmodified	P35908	KRT2	NA	NA	NA	NA	NA	NA	NA	NA	NA	NA	NA	NA	11402320	NA	NA	NA	35893000	NA	3123400	NA	NA	NA	NA
AAFGISDSYVDGSSFDPQR	Unmodified	Q9UQ35	SRRM2	NA	NA	NA	NA	NA	NA	NA	NA	NA	NA	NA	NA	936960	NA	NA	NA	NA	NA	NA	NA	NA	NA	NA
AAFGLSEAGFNTACVTK	Unmodified	D6RFM5	SDHA	NA	NA	54422800	NA	NA	NA	NA	NA	NA	NA	NA	NA	NA	NA	NA	NA	NA	NA	NA	NA	NA	NA	NA
AAFGLSEAGFNTACVTK	Unmodified	E9PBJ5	SDHA	NA	NA	NA	NA	NA	NA	NA	NA	NA	NA	NA	NA	NA	NA	NA	NA	26999800	NA	13100000	7572100	NA	NA	NA
AAFGLSEAGFNTACVTK	Unmodified	P31040	SDHA	NA	16084000	NA	9105600	NA	8574500	57582000	14835600	22685400	NA	NA	25216000	35768100	NA	NA	NA	NA	NA	NA	NA	0	10320000	75814600
AAFIDHFNVMIK	Oxidation (M)	Q8IVG5	SAMD9L	NA	NA	NA	NA	NA	NA	NA	NA	NA	NA	NA	NA	NA	1255500	NA	NA	NA	NA	NA	NA	1988600	NA	NA
AAFIDHFNVMIK	Unmodified	Q8IVG5	SAMD9L	NA	NA	NA	NA	NA	NA	NA	NA	NA	NA	NA	NA	NA	NA	NA	NA	NA	NA	NA	NA	497560	NA	NA
AAFIGIGLPEPNK	Unmodified	Q12882	DPYD	NA	0	NA	NA	NA	1240900	NA	NA	NA	4970000	NA	NA	NA	1941600	NA	1751400	NA	NA	NA	10600300	NA	1055700	NA
AAFIGIGLPEPNKDAIFQGLTQDQGFYTSK	Unmodified	Q12882	DPYD	NA	NA	NA	NA	NA	NA	NA	1520700	NA	18412700	NA	33899400	NA	NA	NA	1478500	NA	NA	NA	68824800	11449200	2591800	NA
AAFIKAEK	Unmodified	Q9BUL8	PDCD10	NA	NA	NA	NA	NA	1496700	NA	NA	NA	NA	NA	NA	NA	NA	NA	NA	NA	NA	NA	NA	NA	NA	NA
AAFIKAEKENPGLTQDIIMK	Oxidation (M)	Q9BUL8	PDCD10	NA	NA	NA	NA	NA	3786400	NA	NA	NA	NA	NA	NA	NA	NA	NA	NA	NA	NA	NA	NA	NA	NA	NA
AAFKGDSGGPLLCNNVAHGIVSYGK	Unmodified	P08311	CTSG	NA	NA	25107600	NA	NA	NA	NA	NA	NA	NA	NA	NA	NA	NA	NA	1218800	NA	NA	NA	NA	NA	NA	NA
AAFLNFFR	Unmodified	Q5JTZ9	AARS2	NA	NA	NA	NA	NA	2495900	NA	2167900	NA	NA	NA	NA	NA	4225000	NA	NA	NA	1383300	NA	7737800	4000300	10164000	NA
AAFLQYCR	Unmodified	Q8WUM0	NUP133	NA	NA	NA	NA	NA	NA	NA	NA	NA	NA	NA	NA	4661700	NA	NA	NA	NA	NA	NA	NA	NA	NA	NA
AAFLTGR	Unmodified	F5GYY5	ARSE;ARSH;ARSD	NA	NA	NA	NA	NA	NA	NA	NA	NA	NA	NA	11695000	NA	NA	NA	NA	NA	NA	NA	NA	NA	NA	NA
AAFLTGR	Unmodified	F5H324	ARSD;ARSE;ARSH	NA	NA	NA	NA	NA	NA	NA	NA	2121900	NA	NA	NA	NA	NA	NA	NA	NA	NA	NA	NA	NA	NA	NA
AAFLTGR	Unmodified	F5H324	ARSE;ARSD;ARSH	NA	NA	NA	NA	NA	NA	NA	NA	NA	NA	NA	NA	NA	NA	NA	NA	NA	NA	NA	3586800	NA	NA	NA
AAFNSGK	Unmodified	P04406	GAPDH	4301300	NA	114530000	NA	NA	NA	54959120	2444700	78782600	NA	20929200	NA	30544000	798560	15511880	630265140	101015400	NA	54320000	1983574600	1.202e+09	605780	10460970
AAFNSGKVDIVAINDPFIDLNYMVYMFQYDSTHGK	2 Oxidation (M)	P04406	GAPDH	NA	NA	NA	NA	NA	NA	NA	NA	NA	9790900	NA	13820000	NA	NA	NA	NA	NA	2698000	NA	NA	NA	NA	NA
AAFNSGKVDIVAINDPFIDLNYMVYMFQYDSTHGK	Oxidation (M)	P04406	GAPDH	NA	NA	NA	NA	NA	NA	NA	9888900	NA	NA	NA	27979000	NA	4217200	NA	NA	NA	25999700	NA	NA	NA	NA	NA
AAFNSGKVDIVAINDPFIDLNYMVYMFQYDSTHGK	Unmodified	P04406	GAPDH	NA	NA	NA	NA	NA	NA	NA	NA	NA	NA	NA	NA	NA	NA	NA	NA	NA	24931590	NA	NA	NA	NA	NA
AAFPQYQPVVMLEK	Unmodified	Q9UHN6-2	TMEM2	NA	NA	NA	NA	NA	NA	NA	NA	NA	2635100	NA	NA	NA	NA	NA	NA	NA	NA	NA	NA	NA	NA	NA
AAFQIISQVISEATEQVLATTVGK	Unmodified	Q92667	AKAP1	NA	NA	1539900	NA	NA	NA	NA	NA	NA	NA	NA	NA	NA	NA	NA	NA	NA	NA	NA	NA	NA	NA	NA
AAFQIISQVISEATEQVLATTVGK	Unmodified	Q92667-2	AKAP1	NA	NA	NA	NA	NA	NA	NA	NA	2002400	NA	NA	NA	NA	NA	NA	NA	NA	NA	NA	NA	NA	NA	1672100
AAFQLGSPWR	Unmodified	P05091	ALDH2	485131200	533962900	19473100	95755380	22487870	125714000	176249500	737306500	376412130	178065000	93478300	1298252120	71940000	47467000	7026700	NA	59485000	18041000	42485000	53489000	149159000	444500100	182011400
AAFQLR	Unmodified	G8JLK7	NOL6	NA	NA	NA	NA	NA	NA	NA	NA	NA	NA	NA	NA	NA	NA	NA	NA	NA	NA	NA	NA	374950	NA	NA
AAFQPEANPSHLTLNTALVESEDL	Unmodified	Q8WX93-3	PALLD	NA	NA	6795300	NA	NA	NA	NA	NA	NA	NA	NA	NA	NA	NA	NA	NA	NA	46239400	NA	NA	NA	7449800	NA
AAFQSLLDAQADEAVLDHPDLK	Unmodified	H0Y4W0	COMMD3;COMMD3-BMI1	NA	NA	NA	NA	NA	2947900	NA	13462700	NA	NA	NA	NA	NA	NA	NA	NA	NA	NA	NA	NA	NA	3416000	NA
AAFQSLLDAQADEAVLDHPDLK	Unmodified	Q9UBI1	COMMD3;COMMD3-BMI1	NA	7936800	NA	NA	NA	NA	15503000	NA	NA	6515600	NA	NA	13486000	NA	NA	NA	NA	NA	7087700	0	NA	NA	NA
AAFQSLLDAQADEAVLDHPDLK	Unmodified	R4GMW6	COMMD3-BMI1;COMMD3	NA	NA	29727900	NA	NA	NA	NA	NA	NA	NA	NA	NA	NA	NA	NA	NA	NA	NA	NA	NA	NA	NA	NA
AAFQSLLDAQADEAVLDHPDLK	Unmodified	R4GN54	COMMD3-BMI1;COMMD3	NA	NA	NA	NA	NA	NA	NA	NA	NA	NA	11217000	NA	NA	9733100	NA	NA	6278100	NA	NA	NA	NA	NA	NA
AAFQSQYK	Unmodified	Q86XP3	DDX42	NA	1500900	NA	NA	NA	NA	NA	NA	NA	NA	NA	NA	1751200	2112800	NA	NA	NA	NA	NA	NA	NA	NA	NA
AAFQSQYK	Unmodified	Q86XP3-2	DDX42	NA	NA	NA	NA	NA	900390	NA	NA	NA	NA	NA	NA	NA	NA	NA	NA	NA	NA	NA	NA	2221600	NA	NA
AAFQYGIK	Unmodified	Q13123	IK	NA	NA	NA	NA	NA	NA	NA	NA	NA	NA	NA	NA	NA	NA	NA	NA	NA	NA	1632600	NA	NA	NA	NA
AAFSKDESKEPIVEVR	Unmodified	P13591	NCAM1	NA	19862100	NA	NA	NA	NA	NA	NA	NA	NA	NA	NA	NA	NA	NA	NA	NA	NA	NA	NA	NA	NA	NA
AAFSKDESKEPIVEVR	Unmodified	S4R389	NCAM1	1485500	NA	5390000	2774650	NA	1005600	NA	NA	NA	NA	NA	NA	NA	12324000	NA	NA	3643400	24727670	23114100	NA	NA	NA	NA
AAFTAFEEAQLPR	Unmodified	Q96CT7	CCDC124	4205000	NA	9313300	3198300	NA	1413600	NA	NA	NA	NA	NA	7147500	NA	15731600	NA	0	NA	2220520	4999000	2722700	NA	NA	NA
AAFTAGR	Unmodified	D6RA00	ENOPH1	NA	NA	NA	NA	NA	NA	NA	NA	NA	NA	NA	NA	NA	NA	NA	NA	NA	NA	NA	NA	31352000	NA	NA
AAFTAGR	Unmodified	Q9UHY7	ENOPH1	NA	NA	NA	NA	NA	NA	NA	NA	NA	NA	NA	NA	NA	NA	NA	17238000	NA	NA	NA	22413650	NA	NA	NA
AAFTECCQAADK	Unmodified	CON__P02768-1	ALB	2790822310	1113157300	1004564370	2955761110	1285499300	4871061400	2290839030	1781238080	400600600	685590950	915908700	179363000	15492163000	3053756800	697051890	2563945510	7362231730	1932916330	2278923270	1106577200	354125020	498415300	953363930
AAFTECCQAADKAACLLPK	Unmodified	CON__P02768-1	ALB	NA	157569000	NA	261425450	NA	694641200	3796700	95298000	NA	7660600	NA	4560600	NA	54926000	NA	337533480	14455000	NA	NA	545731600	62683500	0	3061100
AAFTVSLDPGPLEQFPHSMEPQLR	Oxidation (M)	Q9UKD2	MRTO4	NA	NA	NA	NA	NA	NA	NA	NA	NA	NA	NA	NA	2975000	NA	NA	NA	NA	NA	NA	NA	NA	NA	NA
AAFVAYALAFPR	Unmodified	C9J8U2	NAPRT	NA	NA	NA	NA	6639250	NA	NA	NA	NA	NA	NA	NA	NA	NA	NA	NA	NA	NA	NA	NA	NA	NA	NA
AAFVAYALAFPR	Unmodified	Q6XQN6	NAPRT	NA	25028000	NA	NA	NA	NA	NA	NA	907010	NA	NA	NA	NA	NA	NA	NA	NA	NA	7955200	NA	77171300	86031200	NA
AAFVAYALAFPR	Unmodified	Q6XQN6-3	NAPRT	NA	NA	NA	NA	NA	35474000	NA	30150800	NA	5060600	NA	99756000	NA	18515100	1802800	8421520	NA	6326700	NA	NA	NA	NA	NA
AAFVLPEFAR	Unmodified	P19623	SRM	NA	20361000	4860900	10652000	2746920	24302010	NA	4038100	NA	2777500	2346300	NA	NA	78690300	NA	40917900	5194900	7121800	0	45716800	48850200	28437000	NA
AAFVSEQQQK	Unmodified	P26006	ITGA3	8162500	4208900	72075000	9390700	NA	11373000	894950	13234300	NA	17524000	39599200	NA	3503700	10211000	NA	1335100	12178000	23088690	3557700	101546400	2376200	13390300	NA
AAFYEEQINYYDTYIK	Unmodified	Q13576	IQGAP2	NA	3635100	NA	1263700	NA	NA	NA	22984500	35679500	1376500	NA	68988700	1997300	NA	NA	NA	7712600	NA	2528200	NA	5202100	40055100	NA
AAGAAEAAVAAVEEVGSAGQFEELLR	Acetyl (Protein N-term)	O76003	GLRX3	NA	NA	NA	NA	4378000	NA	NA	NA	5539710	NA	NA	NA	NA	NA	NA	NA	NA	NA	NA	NA	NA	NA	NA
AAGAAGAAAAAAR	Unmodified	A6NCS6	C2orf72	NA	NA	NA	NA	NA	NA	NA	NA	3644700	NA	NA	8298196	NA	NA	NA	NA	NA	NA	NA	NA	NA	NA	NA
AAGAAR	Unmodified	P00325	ADH1B;ADH6;ADH1C	NA	NA	NA	NA	NA	NA	NA	NA	NA	NA	4397600	NA	NA	NA	NA	NA	NA	NA	NA	NA	NA	NA	NA
AAGADPGEGEEGR	Unmodified	Q562E7-4	WDR81	NA	NA	NA	NA	NA	NA	NA	NA	NA	NA	NA	NA	1247900	NA	NA	NA	NA	NA	866770	NA	NA	NA	NA
AAGAEPDSILKPELLSAIEK	Unmodified	K7ELN1	UBXN6	NA	NA	NA	NA	NA	NA	NA	11546000	NA	NA	NA	NA	NA	NA	NA	NA	NA	NA	NA	NA	NA	NA	NA
AAGAEPDSILKPELLSAIEK	Unmodified	K7EP32	UBXN6	11817000	NA	NA	5850600	NA	20254400	NA	NA	NA	5952400	NA	NA	NA	NA	NA	NA	8664700	15618500	NA	2631400	3043000	NA	NA
AAGAEPDSILKPELLSAIEK	Unmodified	Q9BZV1	UBXN6	NA	NA	8596300	NA	NA	NA	NA	NA	NA	NA	NA	NA	NA	35748000	NA	NA	NA	NA	NA	NA	NA	NA	NA
AAGAEPDSILKPELLSAIEK	Unmodified	Q9BZV1-2	UBXN6	NA	NA	NA	NA	NA	NA	NA	NA	NA	NA	NA	NA	10235000	NA	NA	NA	NA	NA	5496750	NA	NA	NA	NA
AAGAGAGSAPR	Acetyl (Protein N-term)	F8W1B3	CHPT1	NA	NA	NA	NA	NA	NA	NA	NA	1821600	NA	NA	NA	NA	NA	NA	NA	NA	NA	NA	NA	NA	NA	NA
AAGAGNEAAALFLATNGAHVNHR	Unmodified	Q9P2R3	ANKFY1	NA	NA	NA	NA	NA	NA	NA	NA	NA	NA	NA	NA	NA	NA	NA	NA	NA	NA	NA	9204100	NA	1993100	NA
AAGALLNGPPQFSTAPEIK	Unmodified	O75175	CNOT3	NA	NA	NA	NA	NA	NA	NA	NA	NA	NA	NA	NA	1802200	NA	NA	NA	NA	NA	NA	NA	NA	NA	NA
AAGAPGASDADGLKPR	Unmodified	Q9Y4K1	AIM1	NA	NA	NA	NA	NA	4375280	NA	NA	NA	NA	NA	NA	NA	NA	NA	NA	NA	NA	NA	NA	NA	NA	NA
AAGARPLTSPESLSR	Unmodified	B0UX83	BAG6	NA	NA	NA	NA	NA	4434100	NA	NA	NA	1872700	NA	NA	NA	NA	NA	NA	NA	414380	NA	8861400	NA	NA	NA
AAGASDVVLYK	Unmodified	Q9NSD9	FARSB	23878000	26016000	NA	10237000	NA	NA	12662000	13834000	NA	23992000	5757500	NA	31398300	32391300	NA	10036700	12006000	13473000	12146000	36048000	21039200	63867000	14487000
AAGCDFTNVVK	Unmodified	P52758	HRSP12	49816600	67667000	NA	NA	NA	NA	450483400	182900000	314596000	NA	4281100	295318000	NA	4417800	NA	NA	NA	758630	NA	NA	NA	NA	15785000
AAGCNIPVASVAAGFPAGQTHLK	Unmodified	E9PPM8	DERA	26847000	NA	NA	NA	NA	NA	NA	NA	NA	NA	NA	NA	NA	NA	NA	NA	NA	NA	NA	NA	NA	NA	NA
AAGCNIPVASVAAGFPAGQTHLK	Unmodified	G3V158	DERA	NA	NA	NA	NA	NA	NA	NA	NA	2649900	NA	NA	NA	NA	NA	NA	NA	NA	NA	NA	NA	NA	NA	NA
AAGCNIPVASVAAGFPAGQTHLK	Unmodified	Q9Y315	DERA	NA	NA	14552700	NA	NA	NA	9406800	NA	NA	NA	NA	NA	NA	NA	NA	NA	11324000	NA	1628400	NA	NA	NA	NA
AAGDEFETR	Unmodified	Q92843	BCL2L2	NA	NA	NA	2414400	NA	NA	NA	NA	NA	NA	NA	NA	NA	NA	NA	NA	NA	NA	NA	NA	NA	NA	NA
AAGDEFETR	Unmodified	Q92843-2	BCL2L2	973970	NA	NA	NA	NA	NA	789430	NA	NA	NA	NA	NA	1234900	1018400	NA	NA	NA	787190	NA	NA	NA	NA	NA
AAGDGDCGTTHSR	Unmodified	I3L252	DAK	NA	NA	NA	NA	NA	NA	NA	NA	NA	NA	NA	NA	NA	NA	NA	NA	NA	NA	2013900	NA	NA	NA	NA
AAGDGDCGTTHSR	Unmodified	Q3LXA3	DAK	4928400	NA	NA	NA	NA	NA	10295350	NA	34705510	NA	NA	NA	6170100	NA	1071500	NA	3921790	NA	NA	NA	NA	NA	587830
AAGDGDVK	Acetyl (Protein N-term)	O15173	PGRMC2	NA	NA	NA	NA	NA	NA	NA	NA	NA	NA	NA	NA	NA	NA	NA	NA	12216000	NA	NA	NA	NA	NA	NA
AAGDHGQAAARPGPGK	Unmodified	Q86VY4	TSPYL5	NA	NA	NA	NA	NA	NA	NA	NA	NA	NA	NA	NA	NA	670740	NA	NA	NA	NA	NA	NA	NA	NA	NA
AAGDSNLKR	Unmodified	P30837	ALDH1B1	NA	NA	NA	NA	NA	NA	2844100	NA	9656220	NA	NA	NA	NA	NA	NA	0	1540280	NA	6593800	15508000	NA	NA	NA
AAGDTTVIENSDVSPETESSEK	Unmodified	Q86UP2	KTN1	NA	NA	NA	NA	NA	NA	NA	NA	NA	NA	NA	NA	9885600	NA	NA	NA	NA	NA	NA	NA	NA	NA	NA
AAGDTTVIENSDVSPETESSEK	Unmodified	Q86UP2-2	KTN1	NA	NA	20528000	NA	NA	NA	NA	NA	NA	NA	NA	NA	NA	NA	NA	NA	NA	NA	NA	NA	NA	NA	NA
AAGDVDIGDAAYYFER	Unmodified	P09758	TACSTD2	NA	NA	NA	NA	19835440	24718000	15698200	NA	NA	NA	8513200	NA	NA	NA	1874100	NA	9115300	NA	NA	NA	NA	NA	NA
AAGDWPCAR	Unmodified	J3KN16	KIAA0368	NA	NA	NA	NA	5807400	NA	NA	NA	NA	NA	NA	NA	NA	NA	NA	NA	1282900	NA	NA	NA	NA	NA	NA
AAGELEGGKPLSGLLNALAQDTFHGYPGITEELLR	Acetyl (Protein N-term)	B4DFQ4	COMMD1	NA	NA	NA	NA	NA	NA	NA	NA	NA	NA	NA	5783400	NA	NA	NA	NA	NA	5891300	NA	NA	NA	NA	NA
AAGELEGGKPLSGLLNALAQDTFHGYPGITEELLR	Acetyl (Protein N-term)	E9PE85	COMMD1	NA	NA	NA	NA	NA	NA	NA	NA	NA	NA	NA	NA	NA	NA	NA	NA	NA	NA	NA	NA	NA	NA	1118300
AAGEPGTSMPPEKK	Oxidation (M)	Q5VTR2	RNF20	NA	NA	NA	NA	NA	0	NA	NA	NA	NA	NA	NA	NA	934530	NA	NA	NA	NA	NA	1400700	NA	NA	NA
AAGEPIKEGDNDYFTCITK	Unmodified	Q99543	DNAJC2	NA	NA	NA	NA	NA	NA	NA	NA	NA	NA	NA	NA	6415200	NA	NA	NA	NA	NA	NA	NA	NA	NA	NA
AAGEQEKLEATNR	Unmodified	O60231	DHX16	NA	1003750	NA	NA	NA	NA	NA	NA	NA	NA	NA	NA	NA	NA	NA	NA	NA	NA	NA	NA	NA	472080	NA
AAGEVLEPANLLAEEK	Unmodified	Q9Y5K8	ATP6V1D	21376000	NA	NA	NA	NA	NA	25659000	NA	NA	NA	NA	NA	NA	NA	NA	NA	NA	NA	NA	NA	NA	NA	NA
AAGFDEIEQDLTQR	Unmodified	A2A376	DDX58	NA	NA	NA	NA	NA	NA	NA	NA	NA	NA	NA	NA	NA	NA	NA	NA	932190	NA	NA	NA	NA	NA	NA
AAGFDEIEQDLTQR	Unmodified	O95786	DDX58	NA	NA	NA	NA	NA	0	NA	NA	NA	NA	0	NA	NA	4974200	NA	NA	NA	1598100	NA	NA	NA	NA	NA
AAGFDEIEQDLTQR	Unmodified	O95786-2	DDX58	NA	NA	NA	NA	NA	NA	NA	NA	NA	NA	NA	NA	3309800	NA	NA	NA	NA	NA	NA	NA	NA	NA	NA
AAGFDEIEQDLTQRFEEK	Unmodified	O95786	DDX58	NA	NA	NA	NA	NA	NA	NA	NA	NA	NA	NA	NA	NA	5327000	NA	NA	NA	NA	NA	3531600	NA	NA	NA
AAGFER	Unmodified	Q9UHI6	DDX20	NA	NA	NA	NA	NA	NA	2657190	NA	NA	NA	NA	NA	13873000	NA	NA	NA	NA	NA	14036200	NA	NA	NA	NA
AAGFERPSPVQLK	Unmodified	Q9UHI6	DDX20	NA	NA	NA	NA	NA	NA	NA	NA	NA	NA	NA	NA	1480100	NA	NA	NA	NA	NA	NA	NA	NA	NA	NA
AAGFISVLK	Unmodified	B4DT82	SLC2A5	NA	NA	NA	NA	NA	NA	NA	10713500	NA	NA	NA	NA	NA	NA	NA	NA	NA	NA	NA	NA	NA	NA	NA
AAGFKDPLLASGTDGVGTK	Unmodified	P22102	GART	NA	5222000	NA	5614700	NA	20918000	NA	NA	NA	11934000	NA	12518700	NA	8395600	NA	NA	NA	NA	NA	23139000	9242500	NA	NA
AAGFNVLR	Unmodified	Q0VDF9	HSPA14	NA	NA	NA	NA	NA	NA	NA	NA	NA	NA	NA	NA	3170000	NA	NA	NA	NA	NA	NA	NA	0	NA	NA
AAGFQLSSHLLQLIVLR	Unmodified	O14815-2	CAPN9	NA	NA	NA	NA	NA	NA	NA	NA	NA	NA	NA	NA	NA	NA	NA	NA	NA	NA	NA	NA	NA	64902100	NA
AAGFSSSTTSTSWEGNR	Unmodified	Q7Z478	DHX29	NA	NA	NA	NA	NA	NA	NA	NA	NA	NA	NA	NA	2688500	NA	NA	NA	NA	NA	NA	NA	NA	NA	NA
AAGGATPK	Unmodified	P16403	HIST1H1C	NA	NA	NA	NA	NA	NA	NA	NA	NA	NA	NA	NA	NA	NA	NA	NA	NA	NA	0	NA	NA	NA	NA
AAGGAVCEQPLGLECR	Unmodified	E9PBJ0	MUC5B	NA	NA	34391000	NA	NA	31482000	NA	NA	NA	NA	NA	NA	NA	NA	NA	NA	NA	NA	NA	NA	NA	NA	NA
AAGGDHGSPDSYR	Acetyl (Protein N-term)	E7ERF4	ADSL	NA	NA	68723000	NA	NA	NA	NA	NA	NA	NA	9393000	3885000	NA	NA	1804800	NA	16368000	NA	11427500	NA	NA	NA	NA
AAGGDHGSPDSYR	Acetyl (Protein N-term)	P30566	ADSL	NA	5156100	NA	6104400	1178000	11944400	6573200	12860000	NA	11721000	NA	NA	40054900	6900000	NA	NA	NA	6206500	NA	NA	5924300	7636090	NA
AAGGDHGSPDSYRSPLASR	Acetyl (Protein N-term)	E7ERF4	ADSL	NA	NA	NA	NA	NA	NA	NA	NA	NA	NA	NA	10336000	NA	NA	NA	NA	NA	NA	NA	NA	NA	NA	NA
AAGGDHGSPDSYRSPLASR	Acetyl (Protein N-term)	P30566	ADSL	NA	3561000	NA	NA	NA	NA	NA	13057000	NA	NA	NA	NA	NA	NA	NA	4547600	NA	NA	NA	17954000	40008000	NA	NA
AAGGGAGSSEDDAQSR	Unmodified	D6REM1	GOLPH3	NA	NA	NA	NA	NA	NA	NA	NA	NA	NA	NA	NA	1697800	NA	NA	NA	NA	NA	NA	NA	NA	NA	NA
AAGGGAGSSEDDAQSR	Unmodified	Q9H4A6	GOLPH3	NA	NA	NA	NA	NA	921930	4835800	NA	751800	NA	6403300	NA	NA	NA	NA	NA	11341000	NA	1049600	NA	NA	NA	NA
AAGGGAGSSEDDAQSRR	Unmodified	Q9H4A6	GOLPH3	NA	NA	NA	486990	NA	1083500	NA	NA	NA	NA	NA	NA	NA	NA	NA	NA	NA	NA	NA	NA	NA	NA	NA
AAGGGSYK	Unmodified	Q92499	DDX1	NA	NA	NA	NA	NA	NA	NA	NA	NA	NA	NA	NA	429030	NA	NA	NA	NA	NA	NA	NA	NA	NA	NA
AAGGHLCQQPK	Unmodified	E9PBJ0	MUC5B	NA	NA	NA	NA	NA	10906870	NA	NA	NA	NA	NA	NA	NA	NA	NA	NA	NA	NA	NA	NA	NA	NA	NA
AAGGIELFVGGIGPDGHIAFNEPGSSLVSR	Unmodified	P46926	GNPDA1	NA	45327000	NA	NA	590680	NA	58188000	139995700	NA	31536000	NA	14940000	25989000	54204100	NA	15632000	NA	26424600	31819000	71999000	119958000	31472000	NA
AAGGIILTASHCPGGPGGEFGVK	Unmodified	Q15124	PGM5	NA	NA	9752800	NA	NA	NA	NA	NA	NA	NA	NA	NA	NA	NA	NA	NA	81988000	NA	NA	NA	NA	NA	17819500
AAGGLHLLPWSR	Unmodified	Q8IYS2	KIAA2013	NA	NA	NA	NA	NA	NA	NA	NA	NA	NA	NA	NA	2845700	NA	NA	NA	NA	NA	NA	NA	NA	NA	NA
AAGGQDKAGK	Unmodified	Q5JSZ5	PRRC2B	NA	NA	6860600	NA	NA	NA	NA	NA	NA	NA	NA	NA	NA	NA	NA	NA	NA	NA	NA	NA	NA	NA	NA
AAGGQLPPR	Unmodified	Q8N1G4	LRRC47	3311900	NA	NA	856270	NA	NA	NA	NA	NA	NA	NA	2319500	2241500	NA	1029500	NA	NA	NA	NA	1934500	2015700	NA	1997600
AAGGTLLGVSSQGGQTYEMFSWFLRPLPGPHK	Oxidation (M)	Q96SQ9	CYP2S1	NA	NA	NA	NA	NA	NA	NA	NA	NA	NA	NA	NA	NA	NA	NA	NA	NA	NA	NA	NA	NA	16062000	NA
AAGGTLLGVSSQGGQTYEMFSWFLRPLPGPHK	Unmodified	Q96SQ9	CYP2S1	NA	NA	NA	NA	NA	NA	NA	NA	NA	NA	NA	NA	NA	NA	NA	NA	NA	NA	NA	NA	NA	22843400	NA
AAGHLLKPR	Unmodified	Q96S19	C16orf13	NA	NA	NA	NA	NA	NA	NA	NA	NA	NA	NA	NA	1509300	NA	NA	2523000	NA	NA	1476100	5472800	NA	NA	NA
AAGHLVR	Unmodified	Q9UL12	SARDH	NA	NA	NA	NA	NA	NA	NA	NA	6853690	NA	NA	NA	NA	NA	NA	748370	NA	NA	NA	NA	NA	NA	NA
AAGHPGDPESQQR	Unmodified	Q9Y490	TLN1	71008360	151610	61679000	167486510	NA	101541340	815520	9455940	4819100	312860	62141840	38155170	34099200	7148250	4951080	44417310	158370900	178985110	47160900	146177920	464857000	156040	2389300
AAGIDEQENWHEGK	Unmodified	P28838-2	LAP3	33649100	1296500	11366800	NA	2952300	4812800	3383100	NA	NA	NA	22409500	NA	1726600	NA	NA	NA	NA	1458900	2227100	NA	NA	5504300	5640800
AAGIDEQENWHEGKENIR	Unmodified	P28838-2	LAP3	32062800	37451300	NA	19664100	NA	34540000	58048000	215963000	39196000	109880000	NA	108718000	25970900	94787000	4241500	5385500	20270000	5675400	5501800	33256300	60825300	40710000	3937500
AAGIEIQK	Unmodified	Q99459	CDC5L	NA	NA	NA	NA	NA	257020	NA	NA	NA	NA	NA	NA	2241400	NA	NA	NA	NA	NA	NA	NA	NA	NA	NA
AAGIIHLGATSCYVGDNTDLIILR	Unmodified	P30566	ADSL	NA	6685300	NA	NA	NA	5493300	NA	NA	NA	NA	NA	NA	NA	NA	NA	NA	NA	NA	NA	NA	4828500	NA	NA
AAGISLIVPGK	Unmodified	J3KPC5	RAP1GAP	8327500	11123100	NA	NA	NA	NA	NA	NA	NA	NA	NA	NA	NA	NA	NA	NA	NA	NA	NA	NA	NA	NA	NA
AAGKGKLDVQFSGLTK	Unmodified	P21333-2	FLNA	NA	NA	NA	NA	NA	NA	NA	NA	NA	NA	NA	NA	NA	NA	NA	NA	1706600	NA	NA	NA	693890	NA	NA
AAGKGPLATGGIK	Unmodified	Q9Y2S6	TMA7	NA	NA	NA	NA	NA	NA	NA	NA	NA	NA	NA	NA	NA	NA	NA	NA	NA	NA	NA	5591600	19700700	NA	NA
AAGLATMISTMRPDIDNMDEYVR	2 Oxidation (M)	O75533	SF3B1	NA	NA	NA	NA	NA	NA	NA	NA	NA	NA	NA	NA	NA	NA	NA	NA	NA	NA	4346500	NA	NA	NA	NA
AAGLATMISTMRPDIDNMDEYVR	3 Oxidation (M)	O75533	SF3B1	NA	NA	NA	NA	NA	NA	NA	NA	NA	6114300	NA	0	NA	NA	NA	NA	NA	814550	NA	7282000	NA	5840700	NA
AAGLATMISTMRPDIDNMDEYVR	Oxidation (M)	O75533	SF3B1	NA	NA	NA	NA	NA	NA	NA	NA	NA	NA	NA	NA	6475700	NA	NA	NA	NA	NA	2280900	NA	NA	NA	NA
AAGLATMISTMRPDIDNMDEYVR	Unmodified	O75533	SF3B1	NA	NA	NA	NA	NA	NA	NA	NA	NA	NA	NA	NA	20741000	NA	NA	NA	NA	NA	14766000	NA	NA	NA	NA
AAGLLSTYR	Unmodified	P39059	COL15A1	33990900	NA	8507800	1089700	NA	NA	NA	6800000	NA	NA	2245980	NA	NA	NA	NA	12543900	21069300	589400	1458300	2336400	NA	2510800	NA
AAGLQAEIGQVK	Unmodified	G8JLD3	ERC1	NA	3038890	NA	2836340	NA	0	NA	NA	2147500	3541400	NA	1828200	NA	NA	NA	1671620	NA	NA	NA	11360400	5634500	9284700	NA
AAGLQAEIGQVK	Unmodified	Q8IUD2	ERC1	NA	NA	NA	NA	NA	NA	NA	NA	NA	NA	NA	NA	NA	NA	NA	NA	NA	2965900	NA	NA	NA	NA	NA
AAGLVSDLDADSGLTLSR	Unmodified	Q9BW92	TARS2	NA	NA	NA	NA	NA	NA	NA	NA	NA	NA	NA	1851800	NA	NA	NA	NA	NA	NA	NA	NA	NA	NA	NA
AAGMGAQGR	Unmodified	Q14573	ITPR3	NA	NA	NA	NA	NA	NA	NA	NA	NA	NA	NA	NA	1054400	NA	NA	NA	NA	NA	NA	NA	NA	NA	NA
AAGMSSPGAQSHPEELPR	Oxidation (M)	M0R300	MYO9B	NA	NA	NA	NA	NA	NA	NA	NA	NA	NA	NA	NA	NA	NA	NA	NA	NA	NA	NA	2540000	NA	NA	NA
AAGMSSPGAQSHPEELPR	Unmodified	M0R300	MYO9B	NA	NA	3734600	NA	NA	NA	NA	NA	NA	NA	NA	NA	NA	NA	NA	NA	NA	NA	NA	NA	NA	NA	NA
AAGMSSPGAQSHPEELPR	Unmodified	Q13459	MYO9B	NA	NA	NA	NA	NA	NA	NA	NA	NA	NA	NA	NA	11477200	NA	NA	NA	NA	NA	NA	NA	NA	NA	NA
AAGNASFSK	Unmodified	O75446	SAP30	NA	NA	NA	NA	NA	NA	NA	NA	NA	NA	NA	NA	NA	NA	NA	NA	NA	NA	NA	311790	NA	NA	NA
AAGNECPELQPPVHGK	Unmodified	P48740	MASP1	NA	NA	NA	1002100	NA	3423500	NA	NA	NA	NA	NA	NA	NA	NA	NA	NA	NA	NA	NA	NA	NA	NA	NA
AAGNESFR	Unmodified	Q15785	TOMM34	4469000	NA	NA	NA	NA	NA	NA	NA	NA	NA	NA	NA	43044600	NA	NA	NA	NA	NA	1480000	9011800	NA	NA	NA
AAGNPGSLAAPIDHKPCSAPLEPK	Unmodified	Q14676-2	MDC1	NA	NA	NA	NA	NA	NA	NA	NA	NA	NA	NA	NA	1158100	NA	NA	NA	NA	NA	NA	NA	NA	NA	NA
AAGNPSPILTWLK	Unmodified	Q96RW7-2	HMCN1	NA	NA	NA	NA	NA	NA	NA	NA	NA	NA	NA	NA	NA	NA	NA	NA	NA	NA	NA	154920	NA	NA	NA
AAGNPVPVITWYK	Unmodified	Q96RW7-2	HMCN1	NA	NA	NA	NA	NA	NA	NA	NA	NA	936040	NA	NA	NA	NA	NA	NA	NA	NA	NA	NA	NA	NA	NA
AAGNQMNDR	Unmodified	G8JLC6	MIA3	NA	NA	NA	NA	NA	NA	NA	NA	NA	NA	NA	NA	1191300	NA	NA	NA	NA	NA	NA	NA	NA	NA	NA
AAGPELQADCDQIVK	Unmodified	Q460N5-3	PARP14	NA	NA	1952900	NA	NA	NA	NA	NA	NA	NA	NA	NA	NA	NA	NA	NA	NA	NA	NA	NA	NA	NA	NA
AAGPELR	Unmodified	Q5T6V5	C9orf64	NA	NA	NA	NA	NA	NA	NA	NA	NA	NA	NA	NA	NA	NA	NA	NA	NA	NA	NA	29710400	25708100	NA	NA
AAGPLLTDECR	Unmodified	Q9BQ69	MACROD1	21532000	21640000	68506000	7826700	1094600	10424500	35741000	39883000	5746000	2867800	NA	NA	0	50261000	3476500	5287400	15005000	2616500	10796000	2744600	2881200	NA	41038330
AAGPLQLR	Unmodified	P20618	PSMB1	NA	915520	NA	NA	NA	NA	NA	NA	NA	NA	NA	NA	NA	NA	NA	NA	NA	NA	NA	NA	NA	NA	NA
AAGPSLSHTSGGTQSK	Unmodified	P27694	RPA1	20122900	NA	31138100	3362210	NA	10052320	875960	NA	NA	NA	NA	NA	23082300	30727500	3772600	8588000	10559700	NA	15225800	30943300	24973440	NA	4907100
AAGQAAALVHIYLDGSVLVTHGGIEMGQGVHTK	Oxidation (M)	Q06278	AOX1	NA	26729600	NA	NA	NA	NA	NA	2393500	60047200	NA	NA	87010200	NA	NA	NA	NA	NA	NA	NA	NA	NA	NA	NA
AAGQAAALVHIYLDGSVLVTHGGIEMGQGVHTK	Unmodified	Q06278	AOX1	NA	41137400	NA	NA	NA	NA	NA	2240900	61235300	NA	NA	49811100	NA	NA	NA	NA	NA	NA	NA	NA	NA	NA	NA
AAGQGDMR	Oxidation (M)	Q5JSK7	HMGN5	NA	NA	NA	NA	NA	NA	NA	NA	NA	NA	NA	NA	NA	NA	NA	NA	NA	NA	NA	1068700	NA	NA	NA
AAGQGDMRQEPK	Oxidation (M)	Q5JSL0	HMGN5	NA	NA	NA	NA	NA	NA	NA	NA	NA	NA	NA	NA	NA	NA	NA	NA	NA	NA	677840	NA	NA	NA	NA
AAGQPYEQHAK	Unmodified	O14976	GAK	1664900	NA	NA	NA	NA	NA	NA	NA	NA	NA	NA	NA	NA	NA	NA	NA	NA	NA	NA	NA	NA	NA	NA
AAGQSPR	Unmodified	Q99426	TBCB	NA	NA	NA	NA	NA	NA	NA	NA	NA	NA	NA	NA	NA	NA	NA	NA	NA	NA	NA	NA	3674200	NA	NA
AAGQYSTSYAQQK	Unmodified	E5KLJ5	OPA1	NA	NA	NA	NA	NA	NA	NA	NA	0	NA	NA	NA	NA	NA	NA	NA	NA	NA	NA	1969500	NA	2086700	NA
AAGQYSTSYAQQK	Unmodified	E5KLK1	OPA1	5298200	NA	NA	NA	NA	6572900	NA	3902100	NA	1490700	1619900	8246700	NA	NA	NA	NA	NA	NA	NA	NA	NA	NA	3729100
AAGQYSTSYAQQK	Unmodified	O60313-2	OPA1	NA	2616100	NA	2523830	NA	NA	NA	NA	NA	NA	NA	NA	2785100	NA	NA	NA	NA	NA	NA	NA	NA	NA	NA
AAGSAQGNNQACNSTSEVKDLLEQK	Unmodified	Q0VF96	CGNL1	NA	NA	NA	NA	NA	NA	NA	NA	NA	NA	NA	3646700	NA	NA	NA	NA	NA	NA	NA	NA	NA	NA	NA
AAGSGELGVTMK	Oxidation (M)	O75369-2	FLNB	NA	NA	NA	NA	NA	NA	1088900	NA	22647800	NA	1848800	NA	NA	NA	7475930	NA	8036000	NA	6850500	NA	NA	NA	NA
AAGSGELGVTMK	Oxidation (M)	O75369-8	FLNB	5974000	19958020	NA	17339070	NA	19220300	NA	12879800	NA	21297350	NA	86896840	4919600	NA	NA	10043110	NA	NA	NA	254157800	39349950	89720070	NA
AAGSGELGVTMK	Unmodified	O75369-2	FLNB	NA	NA	17274000	NA	NA	NA	NA	NA	NA	NA	16574900	NA	NA	11893000	NA	NA	3985900	NA	9029000	NA	NA	NA	NA
AAGSGELGVTMK	Unmodified	O75369-8	FLNB	43201800	6021100	NA	NA	NA	NA	NA	21552800	NA	1631480	NA	NA	27434000	NA	NA	548870	NA	NA	NA	17188000	10423900	36393600	NA
AAGSGELGVTMKGPK	Oxidation (M)	O75369-8	FLNB	NA	1927490	NA	3487800	NA	3745510	NA	NA	NA	NA	NA	NA	NA	NA	NA	554470	NA	NA	NA	33706850	11590800	1185500	NA
AAGSLGTAGR	Unmodified	Q93097-2	WNT2B	NA	NA	NA	NA	NA	NA	NA	NA	NA	NA	NA	NA	4084400	NA	NA	NA	NA	NA	NA	NA	NA	NA	NA
AAGSPSPLPAPDPAPK	Unmodified	J3KRF7	ASPSCR1	NA	NA	NA	NA	NA	NA	NA	NA	NA	NA	NA	NA	NA	NA	1392200	NA	NA	NA	NA	NA	NA	NA	NA
AAGSPSPLPAPDPAPK	Unmodified	Q9BZE9	ASPSCR1	NA	NA	NA	NA	NA	NA	NA	NA	NA	NA	NA	NA	6641000	NA	NA	NA	NA	NA	NA	NA	NA	NA	NA
AAGSPSSSDQDEKLPGQDESTAGTSEQNDILK	Unmodified	E7EPN9	PRRC2C	NA	NA	6096100	NA	NA	NA	NA	NA	NA	NA	NA	NA	NA	NA	NA	NA	NA	NA	NA	NA	NA	NA	NA
AAGSSGFEAVEVAWPYAETPEALAR	Unmodified	F6UJY1	HYI	NA	NA	NA	NA	NA	NA	NA	NA	NA	NA	NA	NA	NA	4933300	NA	NA	NA	NA	NA	NA	NA	NA	NA
AAGSSLLNK	Unmodified	Q9HD40-3	SEPSECS	NA	NA	NA	NA	NA	NA	NA	8463800	NA	NA	NA	6089500	NA	NA	NA	NA	NA	NA	NA	NA	9798000	NA	NA
AAGSTVR	Unmodified	P60468	SEC61B	NA	NA	NA	NA	NA	NA	NA	NA	5969400	NA	NA	NA	NA	NA	771080	NA	NA	NA	NA	NA	NA	NA	NA
AAGSVSK	Unmodified	Q9Y3D6	FIS1	NA	NA	NA	NA	NA	NA	NA	NA	NA	NA	NA	NA	NA	NA	NA	NA	NA	NA	NA	NA	572650	NA	NA
AAGTAAALAFLSQESR	Acetyl (Protein N-term)	O75607	NPM3	0	7958400	NA	NA	5331200	NA	11051000	2241100	NA	6644600	NA	NA	22491000	NA	NA	0	NA	NA	8817000	7129900	NA	4455000	NA
AAGTDGSDFQHR	Unmodified	Q8N5M9	JAGN1	66285700	NA	8220700	9798810	NA	10140800	4807200	25901200	2168230	NA	7911600	19324700	24412000	22714900	551400	320420	3470500	4741460	4680800	9179600	7094100	NA	NA
AAGTEGPFQEVDGVATTR	Unmodified	P10586-2	PTPRF	NA	NA	1849900	1053100	NA	2662200	NA	NA	NA	NA	NA	NA	NA	NA	NA	NA	NA	NA	1111100	NA	NA	NA	NA
AAGTGFTVNVAWNGPR	Unmodified	B4DZH6	HDAC6	NA	1185700	NA	NA	NA	NA	NA	2709100	NA	0	NA	17276500	3998400	NA	NA	0	NA	NA	NA	1341900	NA	NA	NA
AAGTLYTYPENWR	Acetyl (Protein N-term)	P26641	EEF1G	NA	71893400	NA	1713200	17283950	NA	103541900	60906000	21974920	55060000	3106300	71657200	89837000	46223000	23582230	58208000	38587000	15254000	53672160	78159000	164700500	132390900	NA
AAGTSSYWEDLRK	Acetyl (Protein N-term)	F6RU00	GOSR1	NA	NA	NA	NA	1134800	4090200	NA	NA	NA	NA	NA	NA	NA	4322200	NA	2310610	NA	NA	3662190	6830000	6942300	NA	NA
AAGTSSYWEDLRK	Acetyl (Protein N-term)	K7EJC8	GOSR1	8844200	NA	NA	1949150	NA	NA	9572100	NA	NA	NA	NA	NA	12005000	NA	NA	NA	8599000	NA	NA	NA	NA	7918900	NA
AAGVDCGDGVGAR	Unmodified	G3XAJ1	RNASEH2B	NA	NA	NA	NA	NA	NA	NA	NA	NA	NA	NA	NA	NA	NA	NA	NA	NA	NA	NA	12311600	NA	NA	NA
AAGVEAAAEVAATEIK	Acetyl (Protein N-term)	P52272-2	HNRNPM	0	NA	NA	NA	NA	NA	7543400	NA	26520000	NA	17907000	NA	359510700	NA	26678000	NA	72436000	1317600	117580000	3124500	NA	2271500	NA
AAGVLEGALGPHVVTNLYLYPIK	Unmodified	Q96EN8	MOCOS	NA	NA	NA	NA	NA	NA	NA	NA	NA	NA	NA	6336200	NA	NA	NA	NA	NA	NA	NA	NA	NA	NA	NA
AAGVLLR	Unmodified	P22830	FECH	NA	0	NA	NA	NA	NA	NA	NA	NA	NA	NA	NA	NA	NA	NA	NA	NA	NA	NA	NA	NA	NA	NA
AAGVLNYLK	Unmodified	Q8IUC4	RHPN2;RHPN2P1	NA	NA	NA	NA	NA	NA	NA	NA	NA	NA	NA	NA	NA	NA	NA	NA	NA	NA	NA	NA	NA	4385500	NA
AAGVNVEPFWPGLFAK	Unmodified	P05386	RPLP1	NA	38757000	NA	NA	12671000	NA	102118000	98169800	131890000	39791000	NA	NA	127592900	NA	NA	16500000	434690000	7801520	161496800	13593100	2497300	NA	NA
AAGVPSATITWR	Unmodified	P98160	HSPG2	152024900	673610	147353600	NA	9324800	NA	43816070	4115200	25390500	3646900	147147100	1595900	19991900	1125220	29484700	NA	427080000	NA	35875400	46190500	NA	9959800	59977600
AAGVVLEMIR	Oxidation (M)	Q9Y230	RUVBL2	NA	11790000	NA	NA	NA	NA	NA	NA	NA	NA	NA	NA	14049000	NA	674400	NA	NA	0	NA	12045000	10197000	NA	NA
AAGVVLEMIR	Unmodified	B3KQ59	RUVBL2	NA	NA	10392000	NA	NA	NA	NA	NA	NA	NA	NA	NA	NA	NA	NA	NA	NA	NA	NA	NA	NA	NA	NA
AAGVVLEMIR	Unmodified	Q9Y230	RUVBL2	NA	13048000	NA	1995700	NA	NA	1997800	0	NA	NA	6859300	NA	49874000	NA	NA	NA	4204200	NA	6655100	0	18558000	0	NA
AAGWSELSER	Unmodified	H0YA52	PCBD2	2368900	NA	NA	3933800	NA	6273100	1452700	17940000	1221800	8580700	NA	21899000	NA	21854000	NA	2133700	2672900	4164100	NA	8567800	10491000	NA	6284200
AAGYDLYSAYDYTIPPMEK	Unmodified	P33316	DUT	NA	NA	3903900	NA	NA	NA	NA	NA	NA	NA	NA	NA	3839500	NA	NA	NA	NA	NA	1627900	NA	NA	NA	NA
AAHAALEEEYLK	Unmodified	Q7Z591-3	AKNA	NA	NA	NA	NA	NA	1625900	NA	NA	NA	NA	NA	NA	NA	NA	NA	NA	NA	NA	NA	NA	NA	NA	NA
AAHDESPGNNVVDISVPPTTDGQKPNK	Unmodified	Q15907	RAB11B	NA	NA	NA	NA	NA	NA	13077300	NA	NA	3235600	NA	NA	NA	NA	NA	NA	2856400	NA	1351000	NA	NA	1421900	NA
AAHDNMDIDKVDELMQDIADQQELAEEISTAISK	2 Oxidation (M)	Q9H444	CHMP4B	NA	NA	NA	NA	NA	NA	NA	NA	NA	NA	NA	NA	NA	4439500	NA	NA	NA	NA	NA	NA	NA	NA	NA
AAHDNMDIDKVDELMQDIADQQELAEEISTAISK	Oxidation (M)	Q9H444	CHMP4B	NA	NA	NA	NA	NA	NA	NA	NA	NA	NA	NA	NA	NA	9297800	NA	NA	NA	NA	NA	NA	NA	NA	NA
AAHDNMDIDKVDELMQDIADQQELAEEISTAISK	Unmodified	Q9H444	CHMP4B	NA	NA	NA	NA	NA	NA	NA	NA	NA	NA	NA	NA	NA	2981800	NA	NA	NA	NA	NA	NA	NA	NA	NA
AAHEALGQFCCALHK	Unmodified	Q8TEX9	IPO4	NA	NA	NA	NA	NA	NA	NA	NA	NA	NA	NA	NA	11397600	NA	NA	NA	NA	NA	NA	NA	NA	NA	NA
AAHEEDLQR	Unmodified	Q5TZA2	CROCC	1464530	NA	NA	NA	NA	NA	NA	NA	NA	NA	NA	NA	1127000	NA	NA	NA	NA	NA	1505500	NA	NA	NA	NA
AAHFFSTLK	Unmodified	E9PC15	AGK	NA	NA	NA	NA	NA	NA	NA	NA	NA	NA	NA	NA	NA	NA	NA	NA	NA	NA	NA	NA	NA	3563400	NA
AAHFFSTLK	Unmodified	E9PG39	AGK	NA	2894300	NA	NA	NA	2275300	NA	NA	NA	NA	NA	NA	NA	NA	NA	NA	NA	NA	1178600	NA	NA	NA	NA
AAHFFSTLK	Unmodified	Q53H12	AGK	15198000	NA	NA	NA	NA	NA	18529000	NA	NA	NA	NA	NA	6879100	NA	NA	NA	NA	NA	NA	NA	NA	NA	8180000
AAHFVFR	Unmodified	P13591	NCAM1	NA	6113500	NA	NA	NA	NA	NA	NA	NA	NA	NA	NA	NA	NA	NA	NA	NA	NA	NA	NA	NA	NA	NA
AAHFVFR	Unmodified	R4GMN9	NCAM1	NA	NA	NA	NA	NA	NA	NA	NA	NA	NA	NA	NA	NA	NA	NA	NA	NA	NA	NA	NA	NA	2377500	NA
AAHFVFR	Unmodified	S4R389	NCAM1	1810500	NA	NA	8457500	NA	2517100	NA	NA	NA	NA	NA	NA	NA	14808000	NA	NA	1666900	5908200	6450500	NA	NA	NA	NA
AAHGCVTAVSGK	Unmodified	G8JLK4	TACC1	NA	NA	641770	NA	NA	NA	NA	NA	NA	NA	NA	NA	NA	NA	NA	NA	NA	NA	NA	NA	NA	NA	NA
AAHGGSAASSALK	Acetyl (Protein N-term)	F8WB69	UBXN7	NA	4770160	NA	NA	NA	NA	NA	NA	799380	3215700	1801200	NA	2954140	NA	2598100	NA	6511300	763910	NA	NA	NA	2132400	NA
AAHGGSAASSALK	Acetyl (Protein N-term)	O94888	UBXN7	NA	NA	NA	NA	NA	NA	NA	NA	NA	NA	NA	NA	NA	27439300	NA	NA	NA	NA	3421300	1512700	NA	NA	NA
AAHGVLLQALDEMR	Oxidation (M)	Q8WZA9	IRGQ	NA	NA	NA	NA	NA	NA	NA	NA	NA	NA	NA	NA	NA	NA	NA	NA	NA	NA	NA	3641900	NA	NA	NA
AAHGVLLQALDEMR	Unmodified	Q8WZA9	IRGQ	NA	NA	NA	NA	NA	NA	NA	NA	NA	NA	NA	NA	NA	NA	NA	NA	NA	NA	NA	NA	NA	4910700	NA
AAHIFFTDTCPEPLFSELGR	Unmodified	Q15833	STXBP2;ZNF14	NA	NA	NA	NA	NA	NA	NA	5684500	NA	NA	NA	4766000	NA	NA	NA	NA	NA	NA	NA	NA	3758200	9247700	NA
AAHIFFTDTCPEPLFSELGR	Unmodified	Q15833-2	STXBP2;ZNF14	NA	NA	9520000	NA	NA	NA	NA	NA	NA	NA	4545000	NA	NA	NA	6844300	NA	NA	NA	NA	NA	NA	NA	NA
AAHIFNEALVCHQIR	Unmodified	E9PDF6	MYO1B	NA	NA	10357000	NA	NA	NA	NA	NA	36509000	NA	NA	NA	3675700	NA	NA	NA	NA	NA	NA	NA	NA	NA	NA
AAHIFNEALVCHQIR	Unmodified	O43795-2	MYO1B	NA	NA	NA	NA	NA	NA	NA	NA	NA	NA	5174100	5202100	NA	NA	802890	NA	NA	NA	4677200	NA	NA	NA	NA
AAHLADFDK	Unmodified	Q6AI46	RNASEL	0	NA	NA	NA	NA	NA	NA	NA	NA	NA	NA	NA	NA	NA	NA	NA	NA	NA	NA	NA	NA	NA	NA
AAHLCAEAALR	Unmodified	Q9UQ80	PA2G4	43729000	NA	NA	NA	NA	NA	24649600	NA	9666700	NA	3201300	NA	19501000	NA	4102900	NA	4595600	NA	7188100	NA	NA	NA	9428800
AAHLEEFHYQTK	Unmodified	Q3B7T1-5	EDRF1	NA	NA	NA	NA	NA	NA	NA	NA	NA	NA	NA	NA	2158700	NA	NA	NA	NA	NA	NA	NA	NA	NA	NA
AAHLMDLAGNK	Oxidation (M)	Q6JQN1	ACAD10	NA	NA	NA	NA	NA	NA	2406500	NA	NA	NA	NA	NA	NA	NA	NA	NA	NA	NA	NA	NA	NA	NA	NA
AAHLSYGR	Acetyl (Protein N-term)	F5H7N5	VPS33A	NA	NA	NA	NA	NA	NA	NA	NA	1176300	NA	NA	NA	NA	NA	NA	NA	NA	NA	NA	NA	NA	NA	NA
AAHLSYGR	Acetyl (Protein N-term)	H3BMM5	VPS33A	21852000	0	NA	NA	NA	NA	NA	NA	NA	NA	NA	NA	NA	NA	1834900	NA	NA	NA	NA	NA	26873000	8424000	NA
AAHNIHK	Unmodified	Q9Y3L3	SH3BP1	NA	NA	NA	NA	NA	NA	NA	NA	NA	NA	NA	NA	NA	NA	NA	NA	NA	NA	NA	NA	225230	NA	NA
AAHPPSGSHS	Unmodified	P32929	CTH	NA	NA	NA	NA	NA	NA	NA	NA	2172200	NA	NA	NA	NA	NA	NA	NA	NA	NA	NA	NA	NA	NA	NA
AAHRPVEWVQAVVSR	Acetyl (Protein N-term)	P21359-2	NF1	NA	NA	NA	NA	NA	NA	NA	NA	NA	NA	NA	NA	2124900	NA	NA	NA	NA	NA	1481000	NA	NA	NA	NA
AAHSEGNTTAGLDMR	Oxidation (M)	P78371	CCT2	NA	2818200	28854700	25988000	NA	43877400	2758500	22790000	3304020	15033740	NA	2041800	38077400	18809100	1989400	1877400	10628000	5643400	886350	38961000	NA	NA	NA
AAHSEGNTTAGLDMR	Unmodified	P78371	CCT2	59095000	15672660	139005100	6898900	NA	14078000	5025400	44431900	1296300	32264700	25772700	46418000	133859000	39357300	NA	NA	14506000	4049400	25831300	NA	6851400	10798000	NA
AAHSEGNTTAGLDMR	Unmodified	P78371-2	CCT2	NA	NA	NA	NA	NA	NA	NA	NA	NA	NA	NA	NA	NA	NA	NA	NA	NA	NA	NA	NA	NA	NA	4145300
AAHSMDTLGSAGAK	Oxidation (M)	Q709F0	ACAD11	NA	NA	NA	NA	NA	NA	1181200	NA	2479460	NA	NA	23131000	NA	NA	NA	NA	NA	NA	NA	NA	NA	NA	NA
AAHSMDTLGSAGAK	Unmodified	Q709F0	ACAD11	NA	NA	NA	NA	NA	NA	NA	NA	NA	NA	NA	2237800	NA	NA	NA	NA	NA	NA	NA	NA	NA	NA	NA
AAHTEDINACTLTTSPR	Unmodified	P04049	RAF1	NA	NA	NA	NA	NA	NA	NA	NA	NA	NA	NA	NA	NA	NA	NA	NA	NA	NA	NA	NA	NA	NA	2567200
AAHTFLIHGSR	Unmodified	Q5K4L6	SLC27A3	NA	NA	NA	NA	NA	NA	NA	NA	NA	3931700	NA	3878300	14852200	NA	NA	NA	NA	NA	1354600	NA	NA	NA	NA
AAHTFLIHGSR	Unmodified	Q5K4L6-2	SLC27A3	NA	0	3642100	NA	NA	NA	NA	NA	NA	NA	5899600	NA	NA	NA	NA	NA	NA	2769400	NA	6443300	NA	17728600	NA
AAHVFFTDSCPDALFNELVK	Unmodified	P61764	STXBP1	NA	3923500	NA	NA	NA	NA	NA	NA	NA	NA	NA	NA	NA	5575700	NA	NA	NA	3235200	NA	14035000	NA	NA	NA
AAHYHTHK	Unmodified	P80511	S100A12	NA	NA	NA	NA	NA	NA	NA	NA	NA	NA	NA	NA	NA	NA	NA	NA	NA	NA	NA	NA	526790	NA	NA
AAHYHTHKE	Unmodified	P80511	S100A12	NA	NA	NA	NA	NA	NA	NA	NA	1671500	NA	NA	NA	NA	NA	NA	NA	NA	NA	NA	NA	4805000	NA	NA
AAIAAPILHVNSK	Unmodified	E7EUG3	GGT5	NA	NA	1666800	NA	NA	NA	NA	NA	NA	3729800	NA	NA	NA	NA	NA	NA	NA	NA	NA	NA	NA	NA	NA
AAIAAPILHVNSK	Unmodified	P36269	GGT5	45919900	56156000	NA	NA	NA	NA	17532400	42216900	NA	NA	9696910	NA	NA	18792900	NA	NA	NA	6468310	NA	NA	NA	NA	NA
AAIAAPILHVNSK	Unmodified	P36269-2	GGT5	NA	NA	NA	578210	339950	2610960	NA	NA	1733200	NA	NA	46064100	939170	NA	1382610	12153400	8469300	NA	860730	7610200	12987900	1749500	NA
AAIAASEVLVDSAEEGSLAAAAELAAQK	Acetyl (Protein N-term)	O95926	SYF2	NA	NA	NA	NA	NA	NA	NA	NA	NA	NA	NA	NA	NA	NA	NA	NA	NA	NA	11945000	NA	NA	NA	NA
AAIAFLHALWQDR	Unmodified	Q5SRE5	NUP188	NA	NA	NA	NA	NA	NA	NA	865600	NA	NA	NA	NA	NA	NA	NA	NA	NA	NA	NA	NA	NA	NA	NA
AAIAFLHALWQDR	Unmodified	Q5SRE5-2	NUP188	NA	NA	NA	NA	NA	NA	NA	NA	NA	0	NA	NA	NA	NA	NA	NA	NA	NA	NA	1222500	NA	NA	NA
AAIAPPSPPCDITCLESFR	Unmodified	P52179-2	MYOM1	NA	NA	NA	NA	984630	NA	NA	NA	NA	NA	NA	NA	NA	NA	NA	NA	NA	NA	NA	NA	NA	NA	36203390
AAIAQLNGK	Unmodified	Q96PK6	RBM14	NA	1753100	NA	4820310	NA	1763900	NA	NA	NA	4135500	NA	0	1510100	4560400	NA	NA	NA	NA	NA	NA	25430000	10752010	NA
AAIAQLNGK	Unmodified	Q96PK6-2	RBM14	NA	NA	NA	NA	NA	NA	NA	NA	NA	NA	NA	NA	NA	NA	NA	3642900	NA	NA	NA	NA	NA	NA	NA
AAIAWEAGK	Unmodified	P08319	ADH4	NA	NA	NA	NA	NA	NA	NA	NA	4759000	NA	NA	NA	NA	NA	NA	NA	NA	NA	NA	NA	NA	NA	NA
AAIAWEAGKPLCIEEVEVAPPK	Unmodified	P08319	ADH4	NA	NA	NA	NA	NA	NA	NA	32240000	362922700	NA	NA	413738900	NA	NA	NA	NA	NA	NA	NA	NA	NA	NA	NA
AAIAWEAGKPLCIEEVEVAPPKAHEVR	Unmodified	P08319	ADH4	NA	NA	NA	NA	NA	NA	NA	NA	NA	NA	NA	275008000	NA	NA	NA	NA	NA	NA	NA	NA	NA	NA	NA
AAIDSTYR	Unmodified	Q8NF91	SYNE1	NA	NA	NA	NA	NA	NA	NA	NA	NA	NA	NA	NA	NA	NA	NA	NA	NA	NA	NA	623980	NA	NA	NA
AAIDSTYRK	Unmodified	Q8NF91	SYNE1	NA	NA	NA	NA	NA	NA	NA	NA	NA	NA	NA	NA	NA	NA	NA	NA	NA	NA	NA	225360	NA	NA	NA
AAIDSYR	Unmodified	E9PC84	TNC	NA	NA	NA	NA	NA	NA	NA	1373200	NA	NA	NA	NA	NA	NA	NA	NA	NA	NA	NA	NA	NA	NA	NA
AAIDSYR	Unmodified	F5H7V9	TNC	NA	NA	NA	NA	NA	NA	981840	NA	NA	NA	NA	NA	NA	NA	NA	NA	NA	484350	NA	7203800	NA	NA	NA
AAIDSYR	Unmodified	J3QSU6	TNC	NA	NA	NA	NA	NA	NA	NA	NA	NA	NA	NA	6413900	NA	NA	NA	NA	NA	NA	NA	NA	NA	NA	NA
AAIDSYR	Unmodified	P24821	TNC	NA	NA	NA	NA	NA	3803100	NA	NA	NA	NA	NA	NA	NA	NA	NA	NA	NA	NA	NA	NA	NA	NA	NA
AAIDSYR	Unmodified	P24821-4	TNC	NA	NA	7446500	20158100	NA	NA	NA	NA	2952900	NA	NA	NA	NA	NA	NA	4863600	NA	NA	NA	NA	57171400	NA	NA
AAIDWFDGK	Unmodified	H3BPE7	FUS	NA	NA	NA	NA	NA	NA	NA	NA	NA	NA	13401210	NA	NA	NA	NA	NA	NA	NA	NA	NA	NA	NA	NA
AAIDWFDGK	Unmodified	H3BPE7	FUS;TAF15	NA	5960800	21458000	1410900	NA	NA	NA	NA	NA	10774000	NA	NA	NA	NA	NA	NA	NA	3760700	NA	NA	NA	NA	NA
AAIDWFDGK	Unmodified	H3BPE7	TAF15;FUS	NA	NA	NA	NA	NA	2083800	NA	NA	NA	NA	NA	NA	NA	NA	NA	NA	NA	NA	NA	NA	NA	NA	NA
AAIDWFDGK	Unmodified	P35637-2	FUS;TAF15	NA	NA	NA	NA	NA	NA	NA	NA	NA	NA	NA	NA	NA	52209700	NA	NA	NA	NA	NA	11303000	NA	NA	NA
AAIDWFDGK	Unmodified	Q92804-2	FUS;TAF15	NA	NA	NA	NA	NA	NA	NA	NA	3727100	NA	NA	NA	28165400	NA	3341800	NA	5090000	NA	19813000	NA	NA	NA	NA
AAIDWFDGK	Unmodified	Q92804-2	TAF15;FUS	11184000	NA	NA	NA	NA	NA	NA	NA	NA	NA	NA	NA	NA	NA	NA	NA	NA	NA	NA	NA	NA	NA	4817020
AAIDWFDGKEFHGNIIK	Unmodified	K7EPT6	TAF15	NA	28332000	NA	3512800	NA	4245600	NA	9705200	NA	23407800	NA	NA	NA	6810800	NA	17473600	NA	3303180	NA	NA	137870600	33756300	NA
AAIDWFDGKEFHGNIIK	Unmodified	Q92804-2	TAF15	11960300	NA	NA	NA	NA	NA	NA	NA	NA	NA	NA	NA	23914700	NA	2221900	NA	10124300	NA	5577800	19199500	NA	NA	NA
AAIDWFDGKEFSGNPIK	Unmodified	H3BPE7	FUS	NA	22940100	4443000	12998500	NA	20817210	NA	9115500	NA	30536800	NA	2366600	33030300	NA	665580	24948600	2215000	2036400	18353600	NA	51477200	48129500	NA
AAIDWFDGKEFSGNPIK	Unmodified	P35637-2	FUS	NA	NA	NA	NA	NA	NA	NA	NA	NA	NA	NA	NA	NA	249446500	NA	NA	NA	NA	NA	239124660	NA	NA	NA
AAIEADISGSPLPPQYATQFLK	Unmodified	Q9ULL0	KIAA1210	NA	NA	NA	NA	NA	NA	NA	NA	NA	NA	NA	NA	38038700	NA	NA	NA	NA	NA	NA	NA	NA	NA	NA
AAIEAFNK	Unmodified	F5H5Y3	SRP68	NA	NA	NA	NA	NA	NA	NA	NA	NA	NA	NA	NA	NA	NA	NA	1381280	NA	NA	NA	NA	NA	NA	NA
AAIEAFNK	Unmodified	Q9UHB9	SRP68	9368100	NA	NA	NA	NA	NA	NA	NA	NA	2944800	NA	7671100	NA	NA	2811400	NA	NA	NA	NA	NA	NA	NA	NA
AAIEAFNK	Unmodified	Q9UHB9-2	SRP68	NA	NA	NA	NA	NA	NA	NA	4337000	NA	NA	NA	NA	NA	NA	NA	NA	NA	NA	NA	NA	NA	NA	NA
AAIEAFNK	Unmodified	Q9UHB9-4	SRP68	NA	NA	NA	521600	NA	5112600	NA	NA	NA	NA	NA	NA	NA	2792600	NA	NA	NA	866440	NA	NA	NA	NA	NA
AAIEHELPTATQK	Unmodified	Q6ZMI0	PPP1R21	NA	3792900	NA	NA	NA	3529300	NA	NA	NA	NA	NA	NA	NA	NA	NA	NA	NA	NA	NA	7917300	NA	NA	NA
AAIEHELPTATQK	Unmodified	Q6ZMI0-2	PPP1R21	NA	NA	NA	708070	NA	NA	NA	NA	NA	NA	NA	NA	NA	NA	NA	NA	1185800	NA	NA	NA	NA	5382200	NA
AAIEHELPTATQK	Unmodified	Q6ZMI0-5	PPP1R21	NA	NA	NA	NA	NA	NA	NA	NA	NA	NA	NA	NA	NA	NA	NA	NA	NA	NA	NA	NA	1503500	NA	NA
AAIELLMVLAGR	Unmodified	Q96CD0	FBXL8	NA	NA	NA	NA	NA	NA	NA	NA	NA	NA	NA	NA	NA	1497200	NA	NA	NA	NA	NA	3621000	0	2623400	NA
AAIEVNAGR	Unmodified	Q8N556	AFAP1	NA	NA	0	NA	NA	NA	NA	NA	NA	NA	NA	NA	NA	NA	NA	NA	NA	652020	NA	NA	NA	NA	NA
AAIEYQLR	Unmodified	Q86WT1	TTC30A;TTC30B	NA	NA	NA	NA	NA	NA	NA	NA	NA	NA	NA	NA	2457500	NA	NA	NA	NA	NA	NA	NA	NA	NA	NA
AAIGLLAR	Unmodified	H3BQF1	APRT	NA	NA	NA	NA	9773650	NA	NA	NA	NA	NA	NA	NA	NA	NA	NA	NA	NA	NA	NA	NA	NA	NA	NA
AAIGLLAR	Unmodified	P07741	APRT	NA	181994000	NA	NA	NA	NA	22823200	NA	NA	NA	NA	NA	4717500	253265000	NA	151983100	NA	20900260	4670100	164900900	306804400	81937000	NA
AAIGLLAR	Unmodified	P07741-2	APRT	34307200	NA	NA	20347420	NA	50546000	NA	121360400	20045700	69214000	11048000	119303800	NA	NA	4902700	NA	16772300	NA	NA	NA	NA	NA	NA
AAIHQILTENTPVSEQLSVPQR	Unmodified	Q5SZR4	TDRKH	NA	NA	NA	NA	NA	NA	NA	NA	NA	NA	NA	NA	11068000	NA	NA	NA	NA	NA	NA	NA	NA	NA	NA
AAIIEEQKR	Unmodified	Q7Z6B0-3	CCDC91	NA	NA	NA	NA	NA	1055600	NA	NA	NA	NA	NA	NA	NA	NA	NA	NA	NA	NA	NA	NA	NA	NA	NA
AAIISAEGDSK	Unmodified	C9JW96	PHB	NA	NA	NA	NA	NA	NA	NA	NA	NA	NA	NA	NA	NA	NA	NA	NA	NA	NA	NA	NA	0	NA	NA
AAIISAEGDSK	Unmodified	P35232	PHB	162123000	19626200	NA	16897000	2254000	19371000	74975200	108240000	NA	60430000	43524300	91579000	15447000	55881000	7997500	4676400	53651700	8423800	16896600	21942000	NA	NA	102588300
AAIKPLEQTECLNK	Unmodified	Q8WXH0	SYNE2	NA	NA	NA	NA	NA	NA	NA	1601400	NA	NA	NA	NA	623890	NA	NA	229910	NA	NA	NA	11741700	381650	1633500	NA
AAILDLEK	Unmodified	Q15075	EEA1	NA	7751870	NA	4121800	NA	14862500	NA	9439600	NA	8111100	NA	NA	NA	11352000	NA	2944600	NA	4058200	NA	22495000	14875140	21169000	NA
AAILEEK	Unmodified	Q7Z406	MYH14	NA	NA	NA	NA	NA	NA	NA	NA	NA	NA	6933500	NA	NA	NA	NA	NA	NA	NA	NA	NA	NA	NA	NA
AAILEEK	Unmodified	Q7Z406-6	MYH14	NA	NA	NA	NA	NA	NA	NA	NA	NA	7773700	NA	NA	NA	NA	NA	NA	NA	NA	NA	NA	NA	NA	NA
AAILEEKR	Unmodified	F2Z2U8	MYH14	NA	NA	NA	NA	NA	NA	NA	NA	NA	NA	NA	1629800	NA	NA	NA	NA	NA	NA	NA	NA	NA	NA	NA
AAILEEKR	Unmodified	Q7Z406-6	MYH14	NA	NA	NA	NA	NA	NA	NA	NA	NA	1323500	NA	NA	NA	NA	NA	NA	NA	NA	NA	NA	NA	NA	NA
AAILETAPK	Unmodified	Q9P2E9	RRBP1	NA	3296100	NA	1451550	NA	2896080	NA	NA	12936880	16351200	NA	80167100	NA	NA	6182110	22180100	NA	NA	NA	14860050	NA	78815000	NA
AAILETAPK	Unmodified	Q9P2E9-2	RRBP1	10420000	NA	NA	NA	NA	NA	NA	NA	NA	NA	NA	NA	NA	2683800	NA	NA	NA	NA	NA	NA	8064000	NA	NA
AAILGDTIMVAK	Acetyl (Protein N-term)	Q8NI60	ADCK3	NA	2013500	NA	NA	NA	NA	NA	6987000	NA	NA	NA	8415700	NA	6350900	NA	NA	NA	1105300	NA	NA	NA	NA	6100000
AAILGDTIMVAK	Acetyl (Protein N-term),Oxidation (M)	Q5T7A4	ADCK3	NA	NA	NA	NA	NA	NA	2716400	NA	NA	NA	NA	NA	NA	NA	NA	561390	NA	NA	NA	NA	NA	NA	NA
AAILGDTIMVAK	Acetyl (Protein N-term),Oxidation (M)	Q8NI60	ADCK3	NA	11625000	NA	NA	NA	NA	NA	5093400	NA	NA	NA	NA	NA	NA	NA	NA	NA	2380480	NA	3355400	NA	NA	NA
AAILGFTSPVWAVR	Unmodified	Q6YHU6	THADA	NA	NA	NA	NA	NA	NA	NA	NA	NA	NA	NA	NA	NA	NA	NA	NA	NA	NA	NA	0	NA	NA	NA
AAILNLLPITSYPR	Unmodified	F8W6X9	SDK1	NA	NA	NA	NA	NA	NA	NA	NA	NA	NA	NA	NA	NA	NA	NA	NA	NA	NA	NA	4757420	1586700	NA	NA
AAILPTSIFLTNK	Unmodified	B4DV00	PRMT5	NA	NA	1277700	NA	NA	NA	NA	NA	NA	NA	NA	NA	NA	NA	NA	NA	NA	NA	NA	NA	NA	NA	NA
AAILPTSIFLTNK	Unmodified	G3V5W5	PRMT5	NA	NA	NA	NA	NA	NA	3243900	NA	NA	NA	NA	NA	NA	NA	NA	NA	NA	NA	NA	NA	NA	NA	NA
AAILPTSIFLTNK	Unmodified	O14744	PRMT5	19098000	NA	NA	NA	NA	NA	NA	NA	NA	22461000	NA	NA	32431600	NA	NA	NA	NA	2326600	5228500	45160000	NA	NA	NA
AAILPTSIFLTNK	Unmodified	O14744-2	PRMT5	NA	NA	NA	NA	NA	15231000	NA	NA	NA	NA	NA	20426000	NA	6321700	2026200	1102500	9615000	NA	NA	NA	1236400	6600400	7125100
AAILPTSIFLTNKK	Unmodified	O14744-2	PRMT5	NA	NA	NA	NA	NA	2771400	NA	NA	NA	NA	NA	NA	NA	NA	899260	NA	NA	NA	NA	NA	NA	NA	NA
AAILQTEVDALR	Unmodified	G8JLD3	ERC1	NA	NA	NA	NA	NA	NA	NA	NA	5125600	NA	NA	NA	NA	NA	NA	NA	NA	NA	NA	NA	NA	NA	NA
AAILQTEVDALR	Unmodified	G8JLD3	ERC1;ERC2	1939400	5816600	NA	NA	NA	5290900	NA	4038500	NA	8182200	NA	NA	NA	8176300	NA	3544900	NA	NA	NA	20403200	10948300	8093700	NA
AAILQTEVDALR	Unmodified	Q8IUD2	ERC1;ERC2	NA	NA	NA	NA	NA	NA	NA	NA	NA	NA	NA	NA	NA	NA	NA	NA	NA	5370800	NA	NA	NA	NA	NA
AAILWKPGAPFSIEEVEVAPPK	Unmodified	P28332	ADH6	NA	NA	NA	NA	NA	NA	NA	70953000	596605500	NA	NA	1363834600	NA	NA	NA	NA	NA	NA	NA	NA	NA	NA	NA
AAINLAK	Unmodified	Q5VW38-2	GPR107	NA	NA	NA	NA	NA	NA	NA	NA	NA	NA	NA	NA	NA	NA	NA	NA	NA	NA	NA	2952800	NA	NA	NA
AAINLQDDPIIQK	Unmodified	Q96IC2-2	44M2.3;LOC81691	NA	NA	NA	NA	NA	NA	NA	NA	NA	NA	NA	NA	11464000	NA	NA	NA	NA	NA	NA	NA	NA	NA	NA
AAIPAGEQAR	Unmodified	B0QY95	MIEF1	NA	NA	5555600	NA	NA	NA	NA	NA	NA	NA	NA	NA	NA	NA	NA	NA	NA	NA	NA	NA	NA	NA	NA
AAIPSSGSLVATHDYYR	Acetyl (Protein N-term)	Q9H3Y8-2	PPDPF	NA	NA	NA	NA	NA	NA	NA	NA	NA	NA	NA	NA	968320	NA	NA	NA	NA	NA	NA	1340800	NA	NA	NA
AAIQSQLDGVR	Unmodified	D6RBR9	EXOC3	NA	NA	NA	NA	NA	NA	NA	NA	NA	NA	NA	NA	NA	NA	NA	1420300	NA	NA	NA	NA	NA	NA	NA
AAIQSQLDGVR	Unmodified	O60645-2	EXOC3	11757000	NA	NA	NA	NA	NA	NA	NA	1062100	NA	NA	NA	5231000	NA	NA	NA	4819400	2172500	3475100	12258000	5101600	NA	NA
AAIQSQLDGVR	Unmodified	O60645-3	EXOC3	NA	4467600	NA	NA	NA	NA	NA	NA	NA	8072200	NA	NA	NA	NA	NA	NA	NA	NA	NA	NA	NA	11275000	NA
AAISGENAGLVR	Unmodified	F5H7E1	ITIH1	17581300	42201450	60201400	200039090	NA	NA	5237870	NA	3993400	NA	11728900	NA	NA	NA	NA	97917580	NA	NA	NA	NA	39749600	NA	12413500
AAISGENAGLVR	Unmodified	P19827	ITIH1	NA	NA	NA	NA	NA	212934180	NA	80905770	NA	58490090	NA	27601900	NA	96820730	NA	NA	28114900	41360970	7421200	180181520	NA	73970700	NA
AAISLVPEVPK	Unmodified	E7EWW0	C16orf62	NA	NA	NA	NA	NA	NA	NA	NA	NA	NA	NA	NA	NA	NA	NA	978260	NA	NA	NA	NA	NA	NA	NA
AAISLVPEVPK	Unmodified	G5E9I3	C16orf62	NA	NA	NA	NA	NA	3549100	NA	NA	NA	NA	NA	NA	NA	NA	NA	NA	NA	NA	785850	NA	NA	NA	NA
AAISLVPEVPK	Unmodified	Q7Z3J2	C16orf62	NA	NA	NA	NA	NA	NA	NA	9052800	NA	NA	NA	NA	NA	3191300	NA	NA	NA	1308100	NA	13582000	16016000	NA	NA
AAISQLR	Unmodified	C9JIG9	OXSR1	NA	NA	NA	NA	NA	NA	NA	NA	NA	3982400	NA	NA	NA	NA	NA	NA	NA	NA	NA	NA	NA	NA	NA
AAISQLR	Unmodified	O95747	OXSR1	NA	NA	NA	995810	NA	NA	NA	NA	NA	NA	NA	NA	NA	15070000	NA	NA	NA	NA	NA	NA	NA	NA	NA
AAISSGIEDPVPTLHLTER	Unmodified	O75175	CNOT3	NA	NA	NA	NA	NA	NA	NA	NA	NA	NA	NA	NA	5586400	NA	NA	NA	NA	NA	NA	NA	NA	NA	NA
AAITFLK	Unmodified	O00534	VWA5A	NA	6180400	NA	2802130	NA	2984200	NA	NA	NA	7088100	NA	NA	NA	2150500	438520	NA	NA	2034700	NA	16410900	NA	10514600	NA
AAITSYEK	Unmodified	P30273	FCER1G	NA	1342100	NA	NA	NA	1554930	NA	NA	NA	20624200	3363100	4820900	NA	18122000	NA	NA	NA	695170	NA	NA	62307500	NA	NA
AAIVEKLSSLPFQK	Unmodified	P61970	NUTF2	NA	NA	NA	NA	NA	NA	NA	NA	NA	NA	NA	NA	NA	NA	NA	NA	NA	NA	NA	3587500	NA	NA	NA
AAIVFTDGR	Unmodified	J3KN08	MATN2	NA	NA	NA	NA	NA	NA	NA	NA	NA	NA	1510200	NA	NA	NA	NA	NA	NA	NA	NA	NA	NA	NA	NA
AAIVFTDGR	Unmodified	O00339-2	MATN2	2629600	NA	4758200	NA	NA	NA	NA	2998100	NA	NA	NA	NA	NA	NA	NA	NA	17572600	6264000	3302600	7416800	NA	NA	NA
AAIVFTDGR	Unmodified	O00339-3	MATN2	NA	11063800	NA	NA	NA	NA	NA	NA	NA	NA	NA	NA	NA	NA	NA	NA	NA	NA	NA	NA	NA	NA	NA
AAIVVHSR	Unmodified	Q6PCB7	SLC27A1	9991300	NA	NA	NA	NA	NA	NA	NA	NA	NA	NA	NA	NA	NA	NA	NA	NA	NA	NA	NA	NA	NA	NA
AAIVVHSR	Unmodified	Q6PCB7	SLC27A1;SLC27A4	NA	NA	NA	NA	NA	NA	NA	NA	NA	NA	NA	NA	NA	NA	NA	NA	NA	NA	NA	9837200	NA	NA	4507600
AAIYGGVEGGGTR	Acetyl (Protein N-term)	Q9UJ70	NAGK	NA	29854000	NA	NA	15008200	NA	NA	14904000	5038000	28963000	NA	7033900	2988900	34191000	NA	35155000	NA	10863000	16546000	26907000	137660000	NA	NA
AAIYGGVEGGGTRSEVLLVSEDGK	Acetyl (Protein N-term)	Q9UJ70	NAGK	NA	NA	NA	NA	NA	NA	NA	NA	NA	NA	NA	NA	NA	NA	NA	NA	NA	NA	NA	NA	4860100	NA	NA
AAKDEVSESR	Unmodified	P07196	NEFL	749400	NA	NA	NA	NA	NA	NA	NA	NA	NA	NA	NA	NA	NA	NA	NA	9754000	NA	NA	NA	NA	NA	NA
AAKDEVSESRR	Unmodified	P07196	NEFL	NA	NA	NA	NA	NA	NA	NA	NA	NA	NA	NA	NA	NA	NA	NA	NA	1254100	NA	NA	NA	NA	NA	NA
AAKEEELLR	Unmodified	F5H853	DEF6	NA	NA	NA	NA	NA	NA	NA	NA	NA	NA	NA	NA	NA	NA	NA	NA	NA	NA	NA	NA	7238000	NA	NA
AAKEEELLR	Unmodified	Q9H4E7	DEF6	NA	NA	NA	NA	NA	NA	NA	NA	NA	NA	NA	NA	NA	NA	NA	NA	NA	NA	NA	NA	NA	2115000	NA
AAKLAPEFAK	Unmodified	P30041	PRDX6	NA	7034700	NA	NA	NA	NA	NA	2765400	NA	NA	NA	3012000	NA	10515000	NA	959060	NA	3459650	NA	934990	NA	NA	NA
AAKLEILQQQLQVANEAR	Unmodified	Q14980	NUMA1	NA	NA	NA	NA	NA	NA	NA	NA	NA	NA	NA	NA	NA	NA	NA	NA	NA	NA	NA	NA	5879740	NA	NA
AAKLEILQQQLQVANEAR	Unmodified	Q14980-2	NUMA1	NA	NA	NA	1211000	NA	NA	NA	NA	NA	NA	NA	NA	NA	NA	NA	NA	NA	NA	NA	2488700	NA	NA	NA
AAKLHGELR	Unmodified	Q13724	MOGS	NA	NA	NA	NA	NA	NA	NA	NA	NA	NA	NA	NA	NA	NA	NA	NA	NA	NA	NA	NA	NA	1279100	NA
AAKPEQIQK	Unmodified	Q99986	VRK1	NA	NA	NA	NA	NA	NA	NA	NA	NA	NA	NA	NA	2299540	NA	NA	NA	NA	NA	NA	NA	24011000	NA	NA
AAKPGANSTTDAVLLNK	Unmodified	B7ZMI3	ITPR1	NA	NA	NA	4158800	NA	NA	NA	NA	NA	NA	NA	NA	NA	NA	NA	NA	NA	NA	NA	NA	NA	NA	NA
AAKPGANSTTDAVLLNK	Unmodified	G5E9P1	ITPR1	NA	NA	NA	NA	NA	NA	NA	NA	NA	NA	NA	NA	4171300	NA	NA	NA	NA	NA	NA	NA	NA	NA	NA
AAKPGANSTTDAVLLNK	Unmodified	Q14643-4	ITPR1	NA	NA	NA	NA	NA	NA	NA	NA	NA	NA	NA	NA	NA	NA	NA	NA	NA	NA	1522700	NA	NA	NA	NA
AAKPSVPK	Unmodified	Q92522	H1FX	NA	NA	1396200	NA	NA	NA	NA	NA	854970	NA	NA	NA	NA	NA	NA	NA	2545000	NA	14073600	NA	NA	NA	NA
AAKPTTTPEVK	Unmodified	P46821	MAP1B	6167300	NA	9220200	3767610	NA	10067820	NA	NA	NA	NA	NA	NA	2233100	8240030	NA	NA	17035000	21409070	NA	50941600	NA	NA	NA
AAKQPHVGDYR	Unmodified	Q06323	PSME1	NA	NA	NA	NA	NA	1199900	NA	NA	NA	NA	NA	NA	NA	NA	NA	NA	NA	NA	NA	NA	28790600	343740	NA
AALAAER	Unmodified	P50570-4	DNM2;MUCL1	NA	NA	NA	NA	NA	NA	NA	NA	NA	NA	NA	NA	4877700	NA	NA	NA	NA	NA	NA	NA	NA	NA	NA
AALAAER	Unmodified	P50570-4	MUCL1	NA	NA	NA	NA	NA	NA	NA	NA	NA	NA	NA	NA	NA	NA	NA	NA	NA	NA	NA	11952000	NA	NA	NA
AALAAER	Unmodified	P50570-5	DNM2	NA	NA	NA	NA	NA	NA	NA	NA	NA	NA	NA	NA	NA	NA	NA	NA	NA	NA	NA	NA	22093000	NA	NA
AALAAER	Unmodified	P50570-5	DNM2;MUCL1	NA	NA	4379700	NA	NA	NA	NA	NA	NA	NA	NA	NA	NA	NA	NA	1560000	NA	NA	NA	NA	NA	NA	NA
AALAAERK	Unmodified	P50570-4	MUCL1	NA	NA	NA	NA	NA	NA	NA	NA	NA	NA	NA	NA	NA	NA	NA	NA	NA	NA	NA	3761400	NA	NA	NA
AALAALCPGDLIQAINGESTELMTHLEAQNR	Unmodified	P50479	PDLIM4	NA	NA	NA	NA	NA	NA	NA	NA	NA	NA	NA	NA	NA	NA	NA	NA	62878000	13023100	NA	NA	NA	NA	NA
AALAATLEEYK	Unmodified	C9J8U1	SPECC1L;SPECC1L-ADORA2A	NA	NA	NA	NA	NA	NA	NA	NA	NA	NA	589940	NA	NA	NA	NA	NA	NA	NA	NA	NA	NA	NA	NA
AALACSK	Unmodified	P15144	ANPEP	NA	NA	NA	NA	NA	NA	1514500	NA	NA	NA	NA	NA	NA	NA	NA	NA	NA	NA	NA	NA	NA	NA	NA
AALADDFDTPR	Unmodified	Q9HA77	CARS2	NA	8392600	2972900	NA	NA	NA	NA	9803100	NA	3389900	NA	7441200	NA	NA	NA	NA	NA	NA	NA	NA	NA	22596000	3564500
AALADVLR	Unmodified	B5MBZ0	EML4	982580	NA	NA	NA	NA	NA	NA	5111400	NA	NA	NA	NA	NA	NA	694870	NA	NA	NA	NA	NA	NA	NA	NA
AALADVLR	Unmodified	Q9HC35	EML4	NA	6896400	NA	2030880	NA	1158900	NA	NA	NA	9394210	NA	11654500	0	6959900	NA	NA	NA	NA	NA	4503300	13384000	4159100	NA
AALADVLR	Unmodified	Q9HC35-2	EML4	NA	NA	NA	NA	NA	NA	NA	NA	2615070	NA	NA	NA	NA	NA	NA	NA	NA	NA	NA	NA	NA	NA	NA
AALADVLRR	Unmodified	B5MBZ0	EML4	NA	NA	NA	NA	NA	NA	NA	2379400	NA	NA	NA	NA	NA	NA	NA	5236400	NA	NA	NA	NA	NA	NA	NA
AALADVLRR	Unmodified	Q9HC35	EML4	NA	NA	NA	NA	NA	NA	NA	NA	NA	6142100	NA	5801000	NA	NA	NA	NA	NA	NA	NA	1353100	8458400	NA	NA
AALADYK	Unmodified	Q9H1K1	ISCU	NA	NA	NA	741410	NA	2570400	NA	13080000	NA	NA	NA	NA	NA	NA	NA	NA	NA	1392300	NA	NA	NA	NA	NA
AALAEALR	Unmodified	B7WPE2	EML3	NA	3603800	NA	NA	NA	1035700	NA	NA	NA	0	NA	NA	NA	5277000	NA	NA	NA	NA	NA	12183700	1996000	2483500	NA
AALAEITEMVAQLHGTMIK	Oxidation (M)	C9JME2	FARP1	NA	NA	NA	NA	NA	NA	NA	NA	NA	NA	NA	NA	NA	NA	NA	NA	NA	942220	NA	6474400	NA	NA	NA
AALAEITEMVAQLHGTMIK	Unmodified	C9JME2	FARP1	NA	NA	NA	NA	NA	NA	NA	NA	NA	NA	NA	NA	NA	1884800	NA	NA	NA	NA	NA	NA	NA	NA	NA
AALAFGFLDLLK	Unmodified	H3BRY6	VWA9	NA	NA	NA	NA	NA	NA	NA	NA	NA	NA	NA	NA	NA	NA	NA	NA	NA	NA	NA	NA	1101900	NA	NA
AALAGGTTMIIDHVVPEPESSLTEAYEK	Oxidation (M)	Q14195-2	DPYSL3	NA	NA	NA	NA	NA	NA	NA	NA	NA	NA	NA	NA	NA	17662500	NA	NA	NA	13292000	NA	NA	NA	NA	NA
AALAGGTTMIIDHVVPEPESSLTEAYEK	Unmodified	Q14195-2	DPYSL3	NA	NA	2206100	NA	NA	NA	NA	NA	NA	8361500	NA	NA	NA	103495000	NA	NA	NA	186010910	NA	NA	NA	NA	NA
AALAGGTTMIIDHVVPEPESSLTEAYEKWR	Unmodified	Q14195-2		NA	NA	NA	NA	NA	NA	NA	NA	NA	NA	NA	NA	NA	NA	NA	NA	NA	NA	NA	23228000	NA	NA	NA
AALAGGTTMIIDHVVPEPGTSLLAAFDQWR	Oxidation (M)	Q16555	DPYSL2	NA	NA	NA	NA	NA	NA	NA	NA	NA	NA	NA	NA	NA	20342000	NA	NA	NA	NA	NA	NA	NA	NA	NA
AALAGGTTMIIDHVVPEPGTSLLAAFDQWR	Oxidation (M)	Q16555-2	DPYSL2	NA	NA	NA	NA	NA	NA	NA	NA	NA	39752900	NA	8233200	NA	NA	NA	NA	NA	NA	NA	NA	NA	NA	NA
AALAGGTTMIIDHVVPEPGTSLLAAFDQWR	Unmodified	Q16555	DPYSL2	NA	44903800	NA	NA	NA	NA	NA	NA	NA	NA	NA	NA	NA	91115800	NA	NA	NA	39913000	22685000	49569700	NA	33782600	NA
AALAGGTTMIIDHVVPEPGTSLLAAFDQWR	Unmodified	Q16555-2	DPYSL2	NA	NA	NA	NA	NA	NA	NA	21506000	NA	NA	NA	NA	12048000	NA	NA	NA	NA	NA	NA	NA	NA	NA	12921000
AALAGGTTMIIDHVVPEPGTSLLAAFDQWREWADSK	Unmodified	Q16555	DPYSL2	NA	NA	NA	NA	NA	NA	NA	NA	NA	NA	NA	NA	NA	NA	NA	NA	NA	NA	NA	5230800	NA	NA	NA
AALAGHPR	Unmodified	Q15102	PAFAH1B3	627070	NA	NA	NA	NA	NA	NA	NA	NA	NA	NA	NA	5774100	NA	NA	NA	NA	NA	3044100	NA	NA	NA	NA
AALAHPFFQDVTKPVPHLR	Unmodified	G3V5T9	CDK2	NA	NA	NA	NA	NA	NA	NA	NA	NA	NA	NA	NA	NA	NA	NA	NA	NA	1848600	NA	NA	NA	NA	NA
AALAHSEEVTASQVAATK	Unmodified	Q15149	PLEC	NA	NA	NA	NA	NA	NA	NA	NA	28062900	NA	NA	NA	NA	NA	NA	NA	NA	NA	NA	NA	NA	NA	NA
AALAHSEEVTASQVAATK	Unmodified	Q15149-4	PLEC	7394900	14318500	27203000	NA	NA	47739980	NA	NA	NA	16518800	102363100	NA	NA	NA	NA	NA	59788500	NA	NA	NA	NA	62760100	NA
AALAHSEEVTASQVAATK	Unmodified	Q15149-7	PLEC	NA	NA	NA	27023300	9021500	NA	768390	19390700	NA	NA	NA	NA	NA	NA	NA	NA	NA	NA	NA	NA	NA	NA	34163300
AALAHSEEVTASQVAATK	Unmodified	Q15149-8	PLEC	NA	NA	NA	NA	NA	NA	NA	NA	NA	NA	NA	11414600	41209500	43352400	4189030	4269140	NA	442070	30157300	9672870	32094130	NA	NA
AALAIQGK	Unmodified	A6NKN8	PCP4L1	NA	NA	NA	NA	NA	4709800	NA	NA	NA	NA	NA	NA	NA	NA	NA	NA	NA	NA	NA	NA	NA	NA	NA
AALALQITNLLTR	Unmodified	P54098	POLG	NA	2018700	NA	NA	NA	NA	NA	NA	NA	NA	NA	1442600	NA	NA	NA	NA	NA	NA	NA	NA	NA	NA	NA
AALANLCIGDVITAIDGENTSNMTHLEAQNR	Oxidation (M)	O00151	PDLIM1	NA	NA	NA	NA	NA	NA	NA	NA	NA	NA	NA	NA	NA	NA	NA	6295100	NA	NA	NA	10489000	2625300	NA	NA
AALANLCIGDVITAIDGENTSNMTHLEAQNR	Unmodified	O00151	PDLIM1	NA	NA	115384400	NA	NA	NA	NA	NA	NA	NA	NA	NA	NA	1387600	NA	NA	NA	6040600	NA	14425000	3386800	NA	11214000
AALAPELALEIPSGSQADIPLPK	Unmodified	Q8IVF2-3	AHNAK2	NA	NA	NA	NA	NA	NA	NA	NA	NA	NA	NA	NA	NA	NA	NA	NA	NA	377800	NA	NA	NA	NA	NA
AALAPLPPLPAQFK	Acetyl (Protein N-term)	Q9NP79	VTA1	NA	NA	NA	NA	NA	NA	NA	16669300	NA	23435600	NA	27191600	NA	17899000	4763200	NA	NA	6545500	NA	30544000	33255000	10465000	NA
AALAPYNWPVWLGVHDR	Unmodified	Q9Y240	CLEC11A	NA	NA	NA	NA	NA	NA	NA	NA	NA	NA	NA	NA	NA	NA	NA	NA	NA	2187500	NA	NA	NA	NA	NA
AALAQLLK	Unmodified	O43155	FLRT2	NA	NA	NA	NA	NA	NA	NA	NA	NA	NA	NA	NA	NA	2655300	NA	1108300	NA	NA	NA	NA	NA	NA	NA
AALASEEPR	Unmodified	G3V533	SYNE3	NA	NA	NA	NA	NA	NA	NA	NA	NA	NA	NA	NA	NA	1070900	NA	NA	NA	NA	NA	NA	NA	NA	NA
AALASEEPR	Unmodified	Q6ZMZ3	SYNE3	NA	NA	NA	NA	NA	NA	NA	NA	NA	NA	2045000	NA	NA	NA	NA	NA	NA	NA	NA	NA	NA	NA	NA
AALASEEPR	Unmodified	Q6ZMZ3-2	SYNE3	0	NA	NA	NA	NA	NA	NA	NA	NA	NA	NA	NA	NA	NA	NA	792680	NA	NA	NA	NA	2996800	NA	NA
AALATMK	Oxidation (M)	REV__C9IZL8		NA	NA	NA	NA	NA	NA	NA	NA	NA	NA	NA	NA	NA	NA	NA	NA	NA	NA	NA	5105500	NA	NA	NA
AALAVGSPGPGGGSFAR	Unmodified	M0QWZ9	SHANK3	NA	NA	NA	NA	NA	NA	NA	NA	NA	NA	NA	NA	NA	NA	NA	NA	NA	NA	NA	NA	8431000	NA	NA
AALCAVHVIR	Unmodified	B3KXW5	AP1G1	15025100	NA	9682860	NA	NA	NA	NA	NA	NA	NA	4998200	NA	NA	NA	NA	NA	NA	NA	NA	NA	NA	NA	NA
AALCAVHVIR	Unmodified	J3KQU9	AP1G1	NA	NA	NA	NA	571150	NA	NA	NA	NA	NA	NA	NA	18205800	NA	NA	NA	3134400	NA	1781400	NA	NA	NA	NA
AALCHFCIDMLNAK	Oxidation (M)	P54920	NAPA	NA	3677800	NA	NA	NA	NA	2576200	NA	NA	NA	NA	NA	NA	NA	NA	NA	NA	NA	NA	NA	NA	NA	NA
AALCHFCIDMLNAK	Unmodified	P54920	NAPA	31388000	NA	NA	NA	1042400	NA	NA	NA	NA	NA	NA	NA	NA	NA	NA	NA	18492000	NA	2419100	NA	NA	NA	1248500
AALCHFIVDELNAK	Unmodified	Q9H115	NAPB	5855800	NA	2110700	NA	NA	NA	NA	NA	NA	NA	NA	NA	NA	NA	NA	NA	5048400	NA	NA	NA	NA	NA	NA
AALCNLASLLKPGGHLVTTVTLR	Unmodified	O95050-2	INMT	NA	14320000	NA	NA	NA	NA	NA	NA	NA	NA	NA	NA	NA	NA	NA	NA	NA	NA	NA	NA	NA	NA	NA
AALDCCVVDVQEYSADPHAIAGALK	Unmodified	F5H6L3	ARHGAP44	NA	NA	2490400	NA	NA	NA	NA	NA	NA	NA	NA	NA	NA	NA	NA	NA	NA	NA	NA	NA	NA	NA	NA
AALDCSTSHLDEFYSDPHAVAGALK	Unmodified	Q68EM7-2	ARHGAP17	13670000	NA	NA	NA	NA	NA	NA	NA	NA	NA	NA	NA	NA	NA	NA	NA	NA	NA	1302600	2007700	NA	NA	NA
AALDCSTSHLDEFYSDPHAVAGALK	Unmodified	Q68EM7-6	ARHGAP17	NA	NA	NA	NA	NA	NA	NA	NA	NA	NA	NA	NA	4895500	NA	NA	NA	NA	NA	NA	NA	NA	NA	NA
AALDCTTAGWGSCTFIGVAAGSK	Unmodified	P08319	ADH4	NA	NA	NA	NA	NA	NA	NA	NA	37161380	NA	NA	NA	NA	NA	NA	NA	NA	NA	NA	NA	NA	NA	NA
AALDDQDKVQSQLSMAEAVLR	Oxidation (M)	Q9BQS8	FYCO1	NA	NA	NA	NA	NA	NA	NA	NA	NA	NA	NA	NA	NA	1512700	NA	NA	NA	NA	NA	NA	NA	NA	NA
AALDDQDKVQSQLSMAEAVLR	Unmodified	Q9BQS8	FYCO1	NA	NA	15436000	NA	NA	NA	NA	NA	NA	NA	NA	NA	NA	NA	NA	NA	NA	NA	2865400	NA	NA	NA	NA
AALDELGR	Unmodified	Q2NL98	VMAC	NA	2755300	NA	NA	NA	NA	NA	NA	NA	NA	NA	NA	NA	NA	NA	NA	NA	NA	NA	NA	NA	1932000	NA
AALDEQFEPQK	Unmodified	P15428	HPGD	NA	NA	4001200	NA	NA	2539500	NA	NA	NA	33567000	NA	23470600	NA	NA	NA	NA	11345000	NA	NA	NA	NA	77169000	NA
AALDEQFEPQK	Unmodified	P15428-2	HPGD	NA	NA	NA	NA	NA	NA	NA	NA	5435600	NA	NA	NA	NA	NA	NA	NA	NA	NA	NA	NA	NA	NA	NA
AALDER	Unmodified	Q15424	SAFB	NA	NA	NA	NA	NA	NA	NA	NA	NA	NA	NA	NA	10535000	NA	NA	NA	NA	NA	NA	NA	NA	NA	NA
AALDFSDAR	Unmodified	Q92736	RYR2	NA	NA	NA	NA	NA	NA	NA	NA	NA	NA	NA	NA	NA	NA	NA	NA	NA	NA	NA	NA	NA	NA	6782570
AALDGGVASAASPESKPSPGTK	Unmodified	Q9Y4K1	AIM1	NA	NA	NA	NA	NA	1283600	NA	NA	NA	NA	NA	NA	NA	NA	NA	NA	NA	NA	NA	NA	NA	NA	NA
AALDGTPGMIGYGMAK	2 Oxidation (M)	B3KW71	QDPR	NA	NA	NA	NA	NA	NA	NA	NA	NA	NA	NA	NA	NA	NA	NA	23920900	NA	NA	NA	NA	NA	NA	NA
AALDGTPGMIGYGMAK	2 Oxidation (M)	P09417	QDPR	NA	54292800	NA	30643100	NA	50642300	33525000	41807300	25866400	15575100	NA	37133500	10872000	NA	NA	NA	22159000	11136000	6570500	28685000	28270300	34967800	3962200
AALDGTPGMIGYGMAK	Oxidation (M)	B3KW71	QDPR	NA	NA	NA	NA	NA	NA	NA	NA	NA	NA	NA	NA	NA	NA	NA	2954700	NA	NA	NA	NA	NA	NA	NA
AALDGTPGMIGYGMAK	Oxidation (M)	P09417	QDPR	NA	40978500	11002900	9037100	NA	2239300	5310900	53604800	NA	NA	NA	65091600	15538000	18016000	NA	NA	NA	2664500	9459800	1880400	NA	NA	3164300
AALDGTPGMIGYGMAK	Unmodified	P09417	QDPR	NA	15427000	55957000	2947600	NA	NA	NA	181160000	NA	NA	NA	114937900	21907000	24539000	NA	NA	20687000	1708600	8475900	NA	5973400	NA	NA
AALDKATVLLSMSK	Oxidation (M)	Q53EL6-2	PDCD4	NA	NA	NA	NA	NA	NA	NA	NA	NA	NA	NA	NA	NA	NA	NA	NA	NA	NA	NA	NA	5032100	NA	NA
AALDLER	Unmodified	Q92817	EVPL	NA	NA	NA	NA	4613500	2564000	NA	NA	NA	5004400	NA	NA	NA	NA	NA	NA	NA	NA	NA	NA	NA	NA	NA
AALDSGAFQSVWVSTDHDEIENVAK	Unmodified	Q8NFW8	CMAS	33187000	NA	13851000	NA	NA	NA	11159000	NA	NA	NA	NA	NA	135153500	NA	NA	NA	22454000	3734900	23180000	18668400	NA	6792300	NA
AALDSGAFQSVWVSTDHDEIENVAK	Unmodified	Q8NFW8-2	CMAS	NA	NA	NA	NA	NA	NA	NA	NA	NA	NA	NA	NA	NA	NA	NA	NA	NA	NA	NA	NA	NA	NA	5538700
AALDSINELPENILLELFTHVPAR	Unmodified	Q9NRD1	FBXO6	NA	NA	NA	NA	NA	NA	NA	NA	NA	NA	NA	0	NA	NA	NA	NA	11934000	NA	NA	NA	NA	NA	NA
AALDSLSLFTSLGLSEQK	Acetyl (Protein N-term)	B4DWJ2	QARS	NA	NA	NA	NA	NA	NA	NA	NA	NA	NA	NA	NA	NA	NA	NA	NA	NA	1387800	NA	NA	NA	NA	NA
AALDSLSLFTSLGLSEQK	Acetyl (Protein N-term)	P47897	QARS	NA	NA	6156800	NA	NA	NA	NA	NA	NA	NA	NA	NA	NA	NA	NA	NA	NA	NA	NA	NA	NA	NA	NA
AALDTLGLR	Unmodified	O95873	C6orf47	6350900	NA	NA	NA	NA	NA	NA	NA	NA	NA	NA	NA	NA	NA	NA	NA	NA	1884400	NA	NA	NA	NA	NA
AALEACHK	Unmodified	P11766	ADH5	1666900	NA	773610	NA	NA	NA	56870900	NA	10641310	NA	467340	NA	4581800	NA	817530	31068600	30595300	NA	25034900	169300000	NA	NA	NA
AALEACHKGWGVSVVVGVAASGEEIATR	Unmodified	P11766	ADH5	NA	NA	NA	NA	NA	NA	NA	NA	NA	NA	NA	NA	NA	NA	NA	NA	NA	3424900	NA	NA	NA	NA	NA
AALEACHKGWGVSVVVGVAASGEEIATRPFQLVTGR	Unmodified	P11766	ADH5	NA	NA	NA	NA	NA	NA	NA	NA	NA	NA	NA	NA	NA	NA	NA	NA	NA	16006000	NA	9106400	NA	NA	NA
AALEAIDELDLFGAHGGR	Unmodified	P46019	PHKA2	6352500	NA	NA	NA	NA	NA	NA	NA	6083100	NA	NA	5264200	NA	NA	NA	NA	NA	NA	NA	1099000	NA	NA	NA
AALEAIDELDLFGAHGGRK	Unmodified	P46019	PHKA2	NA	NA	NA	NA	NA	NA	NA	NA	NA	NA	NA	7071200	NA	NA	NA	NA	NA	NA	NA	3781100	NA	NA	NA
AALEAIER	Unmodified	Q92523	CPT1B	NA	NA	NA	NA	NA	NA	NA	NA	NA	NA	NA	NA	NA	NA	NA	NA	NA	NA	NA	NA	NA	NA	138720000
AALEALDELDLFGVK	Unmodified	A6NIT2	PHKA1	NA	NA	NA	NA	NA	NA	NA	NA	NA	0	NA	NA	NA	NA	NA	NA	NA	NA	NA	NA	NA	NA	NA
AALEALGSCLNNK	Unmodified	P34897-3	SHMT2	52669000	NA	22685600	NA	NA	NA	16965000	NA	68529900	NA	6580900	NA	5292600	NA	2411200	NA	NA	NA	4086700	NA	NA	NA	NA
AALEALLGR	Unmodified	C9JIE4	SYNM	NA	NA	NA	NA	NA	NA	NA	NA	NA	NA	NA	NA	NA	NA	NA	3751100	NA	NA	NA	NA	NA	NA	NA
AALEALLGR	Unmodified	O15061	SYNM	2345700	NA	632849660	2613880	65074450	6610580	NA	NA	NA	NA	NA	NA	NA	NA	NA	NA	260619900	2664970	NA	NA	NA	NA	NA
AALEALLGR	Unmodified	O15061-2	SYNM	NA	NA	NA	NA	NA	NA	NA	NA	NA	NA	NA	NA	NA	NA	NA	NA	NA	NA	1806600	NA	NA	NA	6265400
AALEALLPYTER	Unmodified	J3KNP2	TBL3	NA	NA	NA	NA	NA	NA	NA	NA	NA	NA	NA	NA	3885100	NA	NA	NA	NA	NA	2043300	NA	NA	NA	NA
AALEAQNALHNIK	Unmodified	Q5VZZ6	CELF2	NA	NA	NA	NA	NA	NA	NA	NA	NA	8941700	2023500	NA	NA	3595800	NA	NA	NA	NA	982300	8382100	22228400	NA	NA
AALEAQNALHNMK	Oxidation (M)	G5EA30	CELF1	NA	NA	NA	NA	NA	NA	NA	NA	NA	NA	NA	NA	NA	NA	NA	NA	NA	NA	NA	NA	5634200	2107010	NA
AALEAQNALHNMK	Unmodified	E9PQK4	CELF1	NA	NA	NA	NA	NA	NA	NA	NA	NA	NA	NA	NA	NA	NA	NA	NA	NA	NA	NA	NA	NA	NA	146950
AALEDSSGSSELQEIMR	Oxidation (M)	Q12929	EPS8	NA	NA	NA	NA	NA	NA	NA	NA	NA	NA	NA	NA	NA	NA	NA	NA	NA	233740	NA	NA	NA	NA	NA
AALEDSSGSSELQEIMR	Unmodified	B4DX66	EPS8	NA	NA	NA	NA	NA	NA	NA	NA	NA	NA	NA	NA	NA	4830300	NA	NA	NA	NA	NA	NA	NA	NA	NA
AALEDTLAETEAR	Unmodified	CON__P08727	KRT19	NA	NA	569125400	157583080	253446800	55696400	199721800	52521000	NA	139828400	43687000	NA	NA	44618000	40585800	25451000	418210000	6008100	0	4687600	NA	595827800	NA
AALEEANGEIEK	Unmodified	Q8NB16-2	MLKL	NA	NA	1015200	NA	NA	NA	NA	NA	NA	NA	NA	NA	NA	NA	NA	NA	NA	NA	NA	NA	NA	NA	NA
AALEEEK	Unmodified	Q6ZNB6	NFXL1	NA	NA	NA	NA	NA	NA	NA	NA	NA	NA	NA	NA	1209900	NA	NA	NA	NA	NA	NA	NA	NA	NA	NA
AALEEEVR	Unmodified	F6RY50	SIPA1	NA	NA	NA	NA	NA	NA	NA	NA	NA	NA	NA	NA	NA	2495300	NA	427750	NA	NA	NA	NA	NA	2709200	NA
AALEEEVR	Unmodified	Q96FS4	SIPA1	NA	NA	NA	595830	NA	NA	NA	NA	NA	NA	NA	NA	NA	NA	NA	NA	NA	NA	NA	NA	NA	NA	NA
AALEEFSR	Unmodified	Q92922	SMARCC1	NA	NA	NA	NA	NA	NA	NA	NA	NA	NA	NA	NA	5124900	NA	NA	NA	NA	NA	546290	2787400	NA	NA	NA
AALEELQR	Unmodified	Q96CW5	TUBGCP3	NA	NA	NA	NA	NA	NA	NA	NA	NA	NA	NA	NA	4802700	NA	NA	NA	NA	NA	NA	NA	NA	NA	NA
AALEELQR	Unmodified	Q96CW5-2	TUBGCP3	NA	NA	NA	NA	NA	NA	NA	2634800	NA	NA	NA	NA	NA	1599200	NA	NA	NA	NA	1298300	NA	NA	NA	NA
AALEELVK	Unmodified	P12081	HARS	NA	NA	NA	NA	NA	NA	NA	NA	NA	NA	NA	NA	11844000	NA	NA	NA	NA	NA	3837500	NA	NA	NA	NA
AALEELVK	Unmodified	P12081-3	HARS	NA	NA	NA	NA	NA	NA	NA	12661000	NA	NA	NA	7988500	NA	NA	NA	NA	4432900	NA	NA	NA	NA	NA	NA
AALEELVK	Unmodified	P12081-4	HARS	NA	21437000	NA	13524000	NA	35620000	NA	NA	NA	19918000	NA	NA	NA	0	602770	10715400	NA	12658000	NA	48734500	42549000	43829900	NA
AALEEVEGDVAELELK	Unmodified	Q15057	ACAP2	NA	NA	NA	NA	NA	NA	NA	NA	NA	NA	NA	NA	NA	0	NA	NA	NA	NA	NA	NA	NA	NA	NA
AALEEVEGDVAELELKLDK	Unmodified	Q15057	ACAP2	NA	NA	NA	NA	NA	NA	NA	NA	NA	NA	NA	NA	NA	853260	NA	NA	NA	NA	NA	NA	NA	NA	NA
AALEEVEGDVAELELKLDKLVK	Unmodified	Q15057	ACAP2	NA	NA	NA	NA	NA	NA	NA	NA	NA	NA	NA	NA	NA	NA	NA	NA	NA	NA	NA	NA	1137000	NA	NA
AALEEVER	Unmodified	Q15149	PLEC	NA	NA	NA	NA	NA	NA	NA	NA	11284100	NA	NA	NA	NA	NA	NA	NA	NA	NA	NA	NA	NA	NA	NA
AALEEVER	Unmodified	Q15149-4	PLEC	4004700	0	10286300	NA	NA	1567400	NA	NA	NA	1648420	22950900	NA	NA	NA	NA	NA	6749200	NA	NA	NA	NA	6719950	NA
AALEEVER	Unmodified	Q15149-7	PLEC	NA	NA	NA	2429090	NA	NA	NA	NA	NA	NA	NA	NA	NA	NA	NA	NA	NA	NA	NA	NA	NA	NA	6453900
AALEEVER	Unmodified	Q15149-8	PLEC	NA	NA	NA	NA	NA	NA	NA	NA	NA	NA	NA	NA	7470100	12266000	1068970	634220	NA	2733070	4344200	NA	6854400	NA	NA
AALEEVYPDLTPEETR	Unmodified	B4DZC3	XRN2	NA	NA	NA	NA	NA	NA	NA	NA	NA	NA	NA	NA	1791200	NA	NA	NA	NA	NA	813850	NA	NA	NA	NA
AALEEVYPDLTPEETRR	Unmodified	B4DZC3	XRN2	11148000	NA	NA	7542700	NA	8207800	NA	NA	1037900	4711300	2164600	2044700	13508900	NA	NA	NA	2146700	NA	4067800	NA	7197900	6030900	NA
AALEEVYPDLTPEETRR	Unmodified	Q9H0D6	XRN2	NA	3847900	NA	NA	NA	NA	NA	NA	NA	NA	NA	NA	NA	6552500	NA	NA	NA	NA	NA	15857500	NA	NA	NA
AALEEWLPR	Unmodified	H3BPD5	NTHL1	NA	NA	NA	NA	NA	NA	NA	NA	NA	NA	NA	NA	NA	NA	NA	NA	NA	NA	460940	NA	NA	NA	NA
AALEGTATYR	Unmodified	Q9NRV9	HEBP1	34761000	31716420	NA	19912000	NA	29999000	6827430	37963000	10457000	52294800	8292700	26795230	7970700	104410000	715020	11848400	23793000	12710200	33790000	44871600	71633100	26672300	NA
AALEKPMDLEEEK	Oxidation (M)	O14967	CLGN	NA	NA	NA	NA	NA	NA	NA	NA	NA	NA	NA	NA	6492900	NA	NA	NA	NA	NA	NA	NA	NA	NA	NA
AALEKPMDLEEEK	Unmodified	O14967	CLGN	NA	NA	NA	NA	NA	NA	NA	NA	NA	NA	NA	NA	26228000	NA	NA	NA	NA	NA	NA	NA	NA	NA	7226800
AALEKPMDLEEEKK	Oxidation (M)	O14967	CLGN	NA	NA	NA	NA	NA	NA	NA	NA	NA	NA	NA	NA	8334600	NA	NA	NA	NA	NA	NA	NA	NA	NA	NA
AALEKPMDLEEEKK	Unmodified	O14967	CLGN	NA	NA	NA	NA	NA	NA	NA	NA	NA	NA	NA	NA	44248800	NA	NA	NA	NA	NA	NA	NA	NA	NA	4172700
AALEPASEPGFAAR	Unmodified	Q9H7J1	PPP1R3E	NA	NA	NA	NA	NA	NA	NA	NA	NA	NA	NA	NA	NA	NA	NA	NA	NA	NA	692740	NA	NA	NA	NA
AALEQDLAFWYGPR	Unmodified	P09601	HMOX1	NA	NA	NA	NA	NA	NA	NA	5218400	NA	4559800	NA	NA	NA	24460600	NA	2625000	NA	NA	13179000	8490100	197084400	NA	NA
AALEQLLK	Unmodified	Q92797	SYMPK	NA	NA	NA	NA	NA	1203900	NA	NA	NA	1650500	NA	NA	4208500	1135400	NA	NA	NA	NA	590010	2919300	NA	3039500	NA
AALEQPCEGSLTRPK	Unmodified	D6RGY3	CPLX2	NA	NA	NA	NA	NA	NA	NA	NA	NA	NA	NA	NA	NA	NA	NA	948950	NA	NA	NA	NA	NA	NA	NA
AALEQR	Unmodified	P48681	NES;TRIM29	NA	NA	NA	NA	NA	NA	NA	NA	NA	NA	NA	NA	NA	NA	NA	NA	NA	NA	NA	NA	12620000	NA	NA
AALETDENLLLCAPTGAGK	Unmodified	O75643	SNRNP200	4805200	NA	NA	NA	NA	NA	NA	NA	NA	1541300	NA	NA	16504400	980530	NA	NA	NA	NA	3060300	NA	NA	NA	NA
AALETVDR	Unmodified	P42345	MTOR	NA	NA	NA	NA	NA	NA	NA	NA	NA	NA	NA	NA	NA	NA	NA	NA	NA	806330	NA	4600400	NA	1880000	NA
AALEYLEDIDLK	Unmodified	Q9BRX8-2	FAM213A	16925000	NA	NA	1689400	9612300	2663400	29136500	16958800	5748600	0	NA	9377500	100763400	17699000	0	NA	38485000	4723100	11574200	22818420	NA	4367400	6265700
AALEYLEDIDLKTLEKEPR	Unmodified	Q9BRX8-2	FAM213A	NA	NA	NA	NA	NA	NA	NA	NA	NA	NA	NA	2610100	NA	NA	NA	NA	NA	NA	NA	15528300	NA	NA	NA
AALEYLGSFDHYAT	Unmodified	P10586-2	PTPRF	NA	NA	6794800	NA	NA	NA	NA	NA	NA	NA	NA	NA	NA	2501900	NA	NA	NA	NA	NA	NA	NA	NA	NA
AALEYLGSFDHYAT	Unmodified	P10586-2	PTPRF;PTPRD	NA	NA	NA	NA	NA	NA	NA	NA	NA	NA	NA	2918400	NA	NA	NA	NA	NA	NA	NA	3992700	NA	NA	NA
AALFALQNLFEEK	Unmodified	B7ZLW7	MTR	NA	NA	NA	NA	NA	NA	NA	2269500	NA	1465600	NA	NA	NA	NA	NA	NA	NA	NA	NA	NA	NA	1414300	NA
AALFALQNLFEEK	Unmodified	Q99707	MTR	NA	4216000	NA	NA	NA	NA	NA	NA	NA	NA	NA	2591600	NA	4837100	NA	1334020	NA	2209900	NA	3822500	4450630	NA	NA
AALFNTR	Unmodified	Q15024	EXOSC7	NA	NA	NA	0	NA	NA	NA	NA	NA	NA	NA	NA	NA	NA	NA	NA	NA	NA	389830	NA	NA	NA	NA
AALFVSNNSR	Unmodified	Q96GD0	PDXP	NA	8418100	NA	4158100	NA	3093800	NA	10367000	NA	3306100	NA	NA	5327500	7217400	NA	6391800	NA	0	NA	31114100	11139000	NA	NA
AALGEPVRLER	Acetyl (Protein N-term)	G3V1D4	LIN7C	NA	NA	NA	NA	NA	NA	NA	NA	1777800	NA	NA	NA	NA	NA	845850	NA	NA	NA	NA	NA	NA	NA	NA
AALGEPVRLER	Acetyl (Protein N-term)	Q9NUP9	LIN7C	NA	25371000	NA	NA	NA	NA	14953100	42898000	NA	25058000	NA	21959200	3544500	52807480	NA	14832000	12322000	NA	7109000	87750000	0	64132900	NA
AALGHLAGEAAAAPGPGTPCASR	Acetyl (Protein N-term)	Q9H7E9	C8orf33	NA	NA	NA	NA	NA	NA	NA	NA	NA	NA	NA	NA	NA	11934000	NA	NA	NA	NA	NA	NA	NA	NA	NA
AALGPEGHGIK	Unmodified	P30613	PKLR	NA	NA	NA	1866800	NA	NA	NA	NA	NA	NA	NA	NA	NA	NA	NA	NA	NA	NA	NA	NA	NA	NA	NA
AALGPEGHGIK	Unmodified	P30613-2	PKLR	NA	NA	NA	NA	NA	NA	2716200	140892700	26799950	3199700	NA	234371600	NA	NA	NA	NA	NA	NA	NA	NA	NA	NA	NA
AALGPLGP	Unmodified	O95294-2	RASAL1	NA	NA	NA	NA	NA	NA	NA	NA	NA	NA	NA	NA	NA	NA	NA	NA	NA	NA	NA	3056600	NA	NA	NA
AALGPLVTGLYDVQAFK	Unmodified	F2Z3P2	UMPS	NA	NA	NA	NA	799800	NA	NA	NA	NA	NA	NA	NA	NA	NA	NA	NA	NA	NA	NA	NA	NA	NA	NA
AALGPLVTGLYDVQAFK	Unmodified	P11172	UMPS	NA	10487000	NA	NA	NA	NA	NA	NA	NA	9942500	NA	9785300	NA	5849500	NA	NA	NA	2026900	NA	14154300	NA	16771200	NA
AALGPSSQNVTEYVVR	Acetyl (Protein N-term)	M0R0Z3	GTF2F1	NA	NA	NA	NA	NA	NA	NA	NA	NA	NA	NA	NA	NA	NA	NA	NA	NA	NA	NA	NA	7675400	NA	NA
AALGPSSQNVTEYVVR	Acetyl (Protein N-term)	P35269	GTF2F1	NA	NA	NA	NA	NA	NA	NA	NA	NA	NA	NA	NA	NA	NA	NA	1811800	NA	NA	NA	NA	NA	NA	NA
AALGSPSHTFR	Acetyl (Protein N-term)	Q96HJ9	C7orf55	NA	NA	NA	NA	NA	NA	NA	14821000	NA	NA	NA	35219000	NA	NA	NA	NA	NA	NA	NA	NA	NA	NA	16983340
AALGSPSHTFR	Acetyl (Protein N-term)	Q96HJ9-2	C7orf55	46300000	32488800	NA	NA	NA	2263700	24290900	NA	NA	1498700	1238400	NA	NA	16445000	2291400	NA	6540500	2601300	NA	4239300	NA	NA	NA
AALGVAEAVAAPHPAEGAETAEAVELSR	Acetyl (Protein N-term)	Q86Y56	HEATR2	NA	NA	NA	NA	NA	NA	NA	NA	NA	NA	NA	NA	NA	3012400	NA	NA	NA	NA	NA	NA	NA	NA	NA
AALGVLESDLPSAVTLLK	Acetyl (Protein N-term)	Q8NEJ9-2	NGDN	NA	NA	NA	NA	NA	NA	NA	NA	NA	NA	NA	NA	NA	NA	NA	NA	NA	NA	4781700	NA	NA	NA	NA
AALGVLGPEVEK	Unmodified	O95382-3	MAP3K6	NA	NA	NA	NA	NA	2165600	NA	NA	NA	NA	NA	NA	NA	NA	NA	NA	NA	NA	NA	1443200	NA	NA	NA
AALGVLR	Unmodified	J3QQX3	FDXR	NA	NA	NA	NA	NA	NA	NA	NA	NA	NA	NA	NA	NA	NA	NA	2954200	NA	NA	NA	NA	NA	NA	NA
AALGVLR	Unmodified	P22570	FDXR	505929700	707919000	NA	NA	NA	NA	NA	13445000	NA	7098500	NA	NA	25423400	25268000	NA	NA	NA	2285500	NA	224895400	111543200	12642000	NA
AALGVLR	Unmodified	P22570-5	FDXR	NA	NA	NA	NA	NA	NA	NA	NA	NA	NA	NA	7939900	NA	NA	NA	NA	NA	NA	NA	NA	NA	NA	NA
AALGYDYKGETEKHESQR	Unmodified	P14317	HCLS1	NA	3595610	NA	NA	NA	NA	NA	NA	NA	NA	NA	NA	NA	3448800	NA	NA	NA	NA	NA	NA	13247700	NA	NA
AALHFFNFR	Unmodified	P49788	RARRES1	NA	NA	NA	NA	NA	NA	NA	NA	NA	NA	NA	NA	NA	NA	NA	NA	NA	NA	NA	7348300	NA	NA	NA
AALHLYSNTLNFQISEVEPK	Unmodified	F8W808	NAA10	NA	NA	NA	NA	NA	NA	NA	NA	NA	NA	NA	NA	NA	NA	NA	NA	NA	NA	NA	NA	5109800	NA	NA
AALHLYSNTLNFQISEVEPK	Unmodified	P41227	NAA10	NA	7746000	NA	2486700	NA	NA	NA	NA	NA	14200600	2120100	NA	NA	12146000	NA	NA	NA	3819500	NA	6756700	NA	6741300	NA
AALHPPALAVLSHTPDGATQTIAWVGK	Unmodified	H0YEP3	NPEPL1	NA	NA	NA	NA	NA	NA	NA	NA	NA	NA	NA	NA	NA	NA	NA	NA	NA	NA	NA	NA	22902700	NA	NA
AALHPPALAVLSHTPDGATQTIAWVGK	Unmodified	Q8NDH3-2	NPEPL1	NA	17410900	NA	NA	NA	NA	NA	NA	NA	7090800	NA	NA	6224100	NA	NA	NA	NA	4738500	1558200	NA	NA	NA	NA
AALIAENFR	Acetyl (Protein N-term)	Q9HA72	CALHM2	NA	NA	NA	NA	NA	NA	NA	NA	NA	NA	NA	NA	NA	7830400	NA	NA	NA	NA	NA	2334600	NA	NA	NA
AALIAENFR	Acetyl (Protein N-term)	Q9HA72-3	CALHM2	NA	NA	NA	NA	795640	NA	NA	NA	NA	NA	NA	NA	NA	NA	NA	0	NA	NA	NA	NA	NA	NA	NA
AALINYTR	Unmodified	H7BYR4	CADPS2	NA	NA	NA	NA	NA	NA	NA	NA	NA	NA	NA	NA	NA	NA	NA	NA	NA	NA	NA	NA	NA	1329800	NA
AALITEENQQLSYEHIAK	Unmodified	Q8WZ42	TTN	NA	NA	NA	NA	NA	NA	NA	NA	NA	NA	NA	NA	NA	NA	NA	NA	NA	NA	NA	NA	NA	NA	185058250
AALKETLR	Unmodified	P15538	CYP11B1;CYP11B2	3706400	35901330	NA	NA	NA	NA	NA	NA	NA	NA	NA	NA	NA	NA	NA	NA	NA	NA	NA	NA	NA	NA	NA
AALKLEPSNK	Unmodified	J3KQ73	FKBP8	NA	NA	NA	NA	NA	NA	NA	6367200	NA	NA	NA	NA	NA	NA	NA	890600	NA	NA	NA	NA	NA	NA	NA
AALKLEPSNK	Unmodified	Q14318-2	FKBP8	NA	NA	NA	NA	NA	NA	NA	NA	NA	NA	NA	NA	NA	NA	NA	NA	NA	1317300	NA	NA	NA	NA	NA
AALKLEPSNK	Unmodified	U3KQI1	FKBP8	NA	NA	NA	NA	NA	NA	NA	NA	NA	NA	NA	NA	NA	NA	NA	NA	NA	NA	NA	6400400	NA	NA	NA
AALLDQALSNAR	Unmodified	H3BPE1	MACF1	NA	3901140	3005200	3513320	NA	3779250	NA	4317300	1928100	5985700	1544870	5110800	2195660	0	NA	1322040	NA	1617910	1252400	19293900	10683640	6014920	NA
AALLDQIR	Unmodified	O00401	WASL	NA	NA	3985100	NA	NA	NA	NA	NA	NA	NA	NA	NA	NA	NA	NA	NA	NA	NA	NA	12867600	NA	2199700	NA
AALLEAGMPECTEDK	Unmodified	Q9C0C9	UBE2O	NA	NA	NA	NA	NA	NA	NA	NA	NA	NA	NA	NA	1877300	NA	NA	NA	NA	NA	NA	NA	NA	NA	NA
AALLELWELR	Unmodified	A6NG51	SPTAN1	NA	NA	NA	NA	2531790	NA	NA	NA	NA	NA	NA	NA	NA	NA	NA	NA	NA	NA	NA	NA	NA	NA	NA
AALLELWELR	Unmodified	Q13813	SPTAN1	NA	NA	15891000	NA	NA	NA	NA	28030370	98620300	12332200	101115200	NA	27119000	16059900	4284700	NA	22007000	NA	43704000	21140000	3159670	29173300	NA
AALLELWELR	Unmodified	Q13813-2	SPTAN1	289420200	NA	NA	NA	NA	NA	19959150	NA	NA	NA	NA	29805100	NA	NA	NA	1107000	NA	8816870	NA	NA	NA	NA	2370200
AALLELWELR	Unmodified	Q13813-3	SPTAN1	NA	15575950	NA	NA	NA	NA	NA	NA	NA	NA	NA	NA	NA	NA	NA	NA	NA	NA	NA	NA	NA	NA	NA
AALLELWELRR	Unmodified	A6NG51	SPTAN1	NA	NA	NA	NA	5199720	NA	NA	NA	NA	NA	NA	NA	NA	NA	NA	NA	NA	NA	NA	NA	NA	NA	NA
AALLELWELRR	Unmodified	Q13813	SPTAN1	NA	NA	NA	NA	NA	454350	NA	91198360	32185300	25856700	1620360	NA	17155300	31226400	585750	NA	18496800	NA	3982100	115068100	20262600	63966300	NA
AALLELWELRR	Unmodified	Q13813-2	SPTAN1	18935540	NA	NA	NA	NA	NA	1996100	NA	NA	NA	NA	84685900	NA	NA	NA	3752450	NA	10092990	NA	NA	NA	NA	1033600
AALLELWELRR	Unmodified	Q13813-3	SPTAN1	NA	67373990	NA	NA	NA	NA	NA	NA	NA	NA	NA	NA	NA	NA	NA	NA	NA	NA	NA	NA	NA	NA	NA
AALLETLSLLLAK	Unmodified	Q92616	GCN1L1	3390600	NA	NA	NA	NA	NA	NA	3488460	3939000	NA	NA	2211700	NA	NA	1177000	NA	NA	1521700	1849000	NA	NA	NA	NA
AALLLLLTFLAK	Unmodified	Q8TEX9	IPO4	NA	NA	NA	NA	NA	NA	NA	NA	2428000	NA	NA	NA	NA	2322200	NA	NA	NA	NA	NA	NA	NA	NA	NA
AALLNFDEFAVSK	Unmodified	Q9Y613	FHOD1	NA	2890900	NA	NA	NA	NA	NA	NA	NA	2044000	NA	NA	NA	1635800	NA	NA	NA	NA	1032500	0	NA	NA	NA
AALLNQHYQVNFK	Unmodified	P07814	EPRS	26141000	18905500	11775100	13499380	NA	11182500	NA	13761500	3834900	31694200	NA	15680100	5173000	12223000	2267600	8357510	NA	2948200	12471900	61786000	59763100	81241000	NA
AALLSR	Unmodified	Q9BQ52-4	ELAC2;SPATA18	NA	NA	NA	NA	NA	NA	NA	NA	NA	NA	NA	NA	NA	2807700	NA	NA	NA	NA	NA	NA	NA	NA	NA
AALLTER	Unmodified	Q9Y5B9	SUPT16H	5437300	NA	NA	NA	NA	NA	NA	NA	NA	3306600	NA	NA	1754700	NA	NA	NA	NA	NA	1585900	NA	NA	2008500	NA
AALLTGR	Unmodified	P34059	ARSA;GALNS	5323500	NA	NA	NA	NA	NA	NA	NA	NA	NA	NA	NA	NA	NA	NA	NA	NA	NA	NA	NA	NA	NA	NA
AALLTGR	Unmodified	P34059	GALNS;ARSA	NA	NA	NA	NA	NA	NA	NA	4905800	NA	NA	NA	NA	NA	NA	NA	NA	NA	NA	NA	36313900	15875000	NA	NA
AALLVPPR	Unmodified	Q99959-2	PKP2	NA	NA	NA	NA	NA	NA	NA	NA	NA	NA	NA	NA	NA	NA	NA	NA	NA	NA	NA	NA	NA	NA	9047500
AALLWALAAALER	Unmodified	F8WBH3	ALDH16A1	NA	NA	NA	NA	NA	NA	NA	2557100	NA	NA	NA	NA	NA	NA	NA	NA	NA	NA	NA	NA	NA	NA	NA
AALLWALAAALER	Unmodified	Q8IZ83	ALDH16A1	0	NA	NA	NA	NA	NA	NA	NA	NA	NA	NA	4809800	NA	NA	1768400	NA	NA	NA	NA	NA	NA	NA	NA
AALLWALAAALER	Unmodified	Q8IZ83-3	ALDH16A1	NA	NA	NA	NA	NA	NA	NA	NA	NA	2635900	NA	NA	NA	NA	NA	NA	NA	895660	NA	NA	NA	NA	NA
AALMESQGQQQEER	Oxidation (M)	Q14980	NUMA1	NA	1673120	NA	NA	NA	NA	NA	NA	NA	NA	1200600	NA	2822000	8174200	NA	402100	3845200	1035700	6436800	NA	6276090	NA	NA
AALMESQGQQQEER	Oxidation (M)	Q14980-2	NUMA1	NA	NA	NA	5874200	NA	6837900	NA	NA	NA	3650300	NA	1741600	NA	NA	NA	NA	NA	NA	NA	4822200	NA	3712100	NA
AALMESQGQQQEER	Unmodified	Q14980	NUMA1	13243900	NA	6968600	NA	NA	NA	NA	NA	NA	NA	8891300	NA	16704000	8698500	NA	NA	5415600	NA	21395900	NA	2003800	NA	NA
AALMESQGQQQEER	Unmodified	Q14980-2	NUMA1	NA	NA	NA	2595400	NA	644210	NA	NA	NA	NA	NA	NA	NA	NA	NA	NA	NA	NA	NA	NA	NA	3734400	NA
AALMTPGTGAPPAPGDFSGEGSQGLPDPSPEPK	Acetyl (Protein N-term),Oxidation (M)	P19971	TYMP	NA	NA	NA	NA	NA	NA	NA	NA	NA	32192000	NA	NA	NA	NA	NA	NA	NA	NA	NA	NA	NA	NA	NA
AALNALQPPEFR	Unmodified	Q3ZAQ7	VMA21	NA	8189500	13710000	1462600	NA	6765600	NA	NA	NA	NA	5553900	NA	2837100	4880500	NA	NA	NA	974430	2422100	4751900	NA	NA	819040
AALNAVR	Unmodified	O14745	SLC9A3R1	6933500	NA	NA	NA	NA	NA	32949300	NA	NA	NA	NA	NA	NA	NA	NA	11955100	NA	NA	NA	17520360	92551000	NA	NA
AALNEIESR	Unmodified	O75558	STX11	NA	NA	NA	NA	NA	NA	NA	NA	NA	22329000	6254400	NA	NA	NA	NA	NA	NA	NA	NA	NA	NA	NA	NA
AALNELLK	Unmodified	Q6PGP7	TTC37	NA	4212400	NA	3157300	NA	2806200	NA	9098500	NA	7450160	NA	NA	2679700	3900800	582650	1824900	NA	NA	NA	NA	9954300	7793600	NA
AALNLPEAASYDEVR	Unmodified	B9ZVN9	POLR1A	NA	NA	NA	2039600	NA	NA	NA	NA	NA	NA	NA	NA	NA	NA	NA	NA	NA	NA	NA	NA	NA	NA	NA
AALNQQILK	Unmodified	Q8IUC4	RHPN2	NA	NA	NA	NA	NA	NA	NA	NA	NA	NA	NA	NA	NA	NA	NA	NA	NA	NA	NA	NA	NA	6100100	NA
AALNTVHEANGTEDER	Unmodified	P48059-3	LIMS1;LIMS3;LIMS3L	3542300	582460	NA	NA	NA	NA	NA	NA	NA	NA	NA	NA	NA	NA	NA	NA	NA	NA	NA	NA	NA	NA	NA
AALNTVHEANGTEDER	Unmodified	P48059-3	LIMS1;LIMS3L;LIMS3	NA	NA	NA	NA	NA	NA	NA	NA	NA	NA	NA	NA	NA	NA	NA	NA	NA	NA	NA	0	NA	NA	NA
AALPAQELEEYNK	Unmodified	J3KSQ5	ACE	NA	NA	NA	NA	287410	NA	NA	NA	NA	NA	NA	NA	NA	NA	NA	NA	NA	NA	NA	NA	NA	NA	NA
AALPAQELEEYNK	Unmodified	P12821	ACE	NA	NA	NA	2883600	NA	10160000	NA	35695500	NA	10215000	9394100	NA	NA	4062500	NA	NA	NA	NA	2271500	12283900	NA	NA	NA
AALPAQELEEYNK	Unmodified	P12821-2	ACE	NA	NA	NA	NA	NA	NA	2142890	NA	NA	NA	NA	NA	NA	NA	NA	1065100	9321200	NA	NA	NA	NA	NA	NA
AALPAQELEEYNK	Unmodified	P12821-3	ACE	NA	NA	NA	NA	NA	NA	NA	NA	NA	NA	NA	NA	20213500	NA	NA	NA	NA	NA	NA	NA	NA	NA	NA
AALPDLTK	Unmodified	Q13217	DNAJC3	NA	5056800	NA	NA	NA	0	NA	NA	NA	NA	NA	NA	NA	5025800	NA	0	NA	NA	NA	NA	NA	NA	NA
AALPFGLVR	Unmodified	B1ALU1	LPHN2	NA	NA	NA	NA	NA	1265800	NA	NA	NA	NA	NA	NA	NA	NA	NA	NA	NA	732020	NA	NA	NA	NA	NA
AALPLTTSDTK	Unmodified	Q7Z6Z7-2	HUWE1	2653300	5451900	NA	NA	NA	10954960	NA	1627600	NA	13964400	NA	1500000	21481500	9185700	NA	NA	NA	1270600	2576800	61009200	NA	16075760	NA
AALPSHVVTMLDNFPTNLHPMSQLSAAVTALNSESNFAR	2 Oxidation (M)	B4DJV2	CS	NA	NA	NA	NA	4125300	NA	80957000	18369000	NA	67389000	NA	NA	NA	NA	NA	NA	NA	14876000	NA	NA	NA	NA	41787000
AALPSHVVTMLDNFPTNLHPMSQLSAAVTALNSESNFAR	Oxidation (M)	B4DJV2	CS	NA	NA	NA	NA	14508000	NA	NA	63028000	NA	37564000	NA	NA	NA	NA	NA	NA	NA	17361000	NA	NA	98193000	NA	NA
AALPSHVVTMLDNFPTNLHPMSQLSAAVTALNSESNFAR	Unmodified	B4DJV2	CS	NA	624639000	NA	NA	NA	NA	NA	172819000	NA	20569000	NA	56920000	NA	59617000	NA	25800800	NA	49291000	20198000	42199700	22248000	499950000	64115000
AALPSLTNPPSLSPIR	Unmodified	P42858	HTT	NA	NA	NA	1624600	NA	NA	NA	NA	NA	672070	NA	NA	2274900	NA	NA	NA	NA	NA	NA	NA	NA	NA	NA
AALPTPALSPEDK	Unmodified	B4DST5	PTPN23	NA	NA	NA	NA	NA	8350500	NA	NA	NA	921760	NA	NA	5677800	NA	NA	NA	NA	NA	NA	NA	NA	NA	NA
AALPTPALSPEDK	Unmodified	Q9H3S7	PTPN23	NA	4796500	NA	3451800	NA	NA	NA	NA	NA	NA	NA	NA	NA	4044400	NA	2571800	NA	NA	NA	3132600	7738600	7457100	NA
AALPYFPR	Unmodified	Q9NRN5	OLFML3	NA	NA	16677000	NA	NA	6399400	NA	11468000	NA	NA	9345200	NA	NA	217395900	NA	8544400	19734000	31815400	83128600	NA	NA	NA	NA
AALPYFPR	Unmodified	Q9NRN5-2	OLFML3	NA	8625000	NA	6163800	NA	NA	NA	NA	NA	NA	NA	NA	NA	NA	1250400	NA	NA	NA	NA	NA	NA	7907500	NA
AALQALK	Unmodified	Q9H444	CHMP4B;CHMP4C	NA	NA	NA	NA	NA	NA	NA	4684400	NA	5251500	NA	NA	NA	NA	NA	0	6274200	368430	NA	11364280	NA	2014300	NA
AALQALKR	Unmodified	Q9H444	CHMP4B;CHMP4C	NA	NA	NA	NA	NA	8755200	NA	NA	NA	NA	NA	NA	NA	NA	NA	NA	NA	NA	NA	4494200	NA	NA	NA
AALQALR	Unmodified	E9PQI5	CHMP4A	NA	NA	NA	NA	NA	NA	NA	NA	NA	NA	4862420	15474000	NA	NA	NA	NA	NA	NA	NA	225842890	NA	NA	NA
AALQALR	Unmodified	E9PSI1	CHMP4A	21580000	NA	NA	NA	NA	NA	NA	NA	6241600	NA	NA	NA	NA	NA	NA	NA	NA	NA	NA	NA	NA	NA	NA
AALQALR	Unmodified	Q9BY43	CHMP4A	NA	50488260	NA	31574100	NA	663546000	734430	29975700	NA	17146600	NA	NA	NA	164867700	444900	108398800	NA	4589410	NA	NA	41357230	28106000	NA
AALQAR	Unmodified	P61586	RHOA	4875500	NA	6502800	NA	NA	NA	3219200	NA	4816400	NA	7003700	NA	4281240	NA	763550	115971000	5344400	NA	3286590	101178100	577136000	NA	NA
AALQEEEQASK	Unmodified	O00139	KIF2A	NA	NA	NA	NA	NA	NA	NA	NA	NA	NA	NA	NA	NA	1801700	NA	NA	NA	NA	NA	NA	NA	NA	NA
AALQEEEQASK	Unmodified	O00139-2	KIF2A	NA	NA	NA	2380100	NA	771070	NA	NA	NA	4246910	NA	717580	5893900	NA	NA	NA	NA	782740	NA	NA	4635400	NA	NA
AALQEEEQASKQINPK	Unmodified	O00139-2	KIF2A	NA	NA	NA	NA	NA	NA	NA	NA	NA	NA	NA	NA	NA	NA	NA	NA	NA	NA	NA	NA	3556100	NA	NA
AALQEELQLCK	Unmodified	P49327	FASN	NA	2533800	NA	NA	2275190	NA	NA	1769700	138228000	3199300	NA	20884700	7200900	NA	NA	2515090	3370700	NA	NA	3744500	NA	3177000	NA
AALQEELSDVLIYLVALAAR	Unmodified	Q9H773	DCTPP1	NA	NA	NA	NA	NA	NA	1446700	NA	NA	NA	NA	NA	NA	NA	NA	NA	NA	NA	NA	NA	NA	NA	NA
AALQEGHQFLCSIEA	Unmodified	P50583	NUDT2	NA	4421500	NA	NA	NA	NA	NA	NA	NA	NA	NA	3625600	7157400	7233000	NA	NA	7620400	1469700	NA	NA	3609200	NA	3164700
AALQELLSK	Unmodified	P62851	RPS25	556560	12128800	53664540	28175000	NA	2197300	56396400	54595300	38238500	46457700	3427400	86096600	41509000	7685300	46443960	22962300	36790790	NA	81060000	41412500	10456600	NA	12839000
AALQELTR	Unmodified	F8W898	POLR1B	NA	NA	NA	NA	NA	NA	NA	NA	NA	1982500	NA	NA	NA	NA	NA	NA	NA	NA	NA	NA	NA	NA	NA
AALQGQLQHLEGQLGSLQGR	Unmodified	A6NC98	CCDC88B	NA	NA	NA	NA	NA	NA	NA	NA	NA	NA	NA	NA	NA	NA	NA	NA	NA	NA	NA	NA	4694900	NA	NA
AALQHCPK	Unmodified	P21549	AGXT	NA	NA	NA	NA	NA	NA	NA	NA	143905850	NA	NA	NA	NA	NA	NA	NA	NA	NA	NA	NA	NA	NA	NA
AALQLQLNTIK	Unmodified	E7ERU0	DST	NA	NA	NA	NA	NA	NA	NA	NA	NA	NA	NA	NA	NA	NA	NA	0	NA	NA	NA	NA	NA	NA	NA
AALQLQLNTIK	Unmodified	J3QTQ0	DST	NA	NA	NA	NA	NA	1069700	NA	NA	NA	NA	NA	NA	NA	NA	NA	NA	NA	NA	NA	NA	NA	NA	NA
AALQLQLNTIK	Unmodified	Q03001	DST	NA	2748880	NA	NA	NA	NA	NA	NA	NA	NA	NA	1038300	NA	NA	NA	NA	NA	NA	NA	13621400	6407700	5335600	NA
AALQLVVDPGDPR	Unmodified	O96013	PAK4	NA	NA	NA	NA	NA	NA	NA	NA	NA	NA	NA	NA	4692000	NA	NA	NA	NA	NA	NA	NA	NA	NA	NA
AALQLVVDPGDPR	Unmodified	O96013-2	PAK4	NA	NA	1392600	NA	NA	NA	NA	NA	NA	NA	NA	NA	NA	NA	NA	NA	NA	NA	NA	NA	NA	NA	NA
AALQRPGIR	Unmodified	G3V494	TRMT5	NA	753940	NA	NA	NA	NA	NA	NA	NA	NA	NA	NA	NA	NA	NA	NA	NA	NA	NA	NA	NA	NA	NA
AALQSQAEALR	Unmodified	Q8WZA9	IRGQ	NA	NA	NA	NA	NA	NA	NA	NA	NA	NA	NA	NA	3421500	NA	NA	NA	NA	NA	NA	NA	2050000	NA	NA
AALQSQAEALRR	Unmodified	Q8WZA9	IRGQ	NA	NA	NA	NA	NA	NA	NA	5664300	NA	NA	NA	NA	NA	NA	NA	NA	NA	NA	NA	7667400	NA	NA	NA
AALRDYETVVK	Unmodified	H0YDU8	PPP5C	NA	NA	NA	9724900	NA	31823000	NA	29022000	NA	NA	NA	23069000	NA	14033000	NA	NA	NA	NA	NA	NA	5540800	32878000	NA
AALRDYETVVK	Unmodified	P53041	PPP5C	NA	3852100	NA	NA	NA	NA	NA	NA	NA	NA	NA	NA	NA	NA	NA	NA	NA	5904900	NA	NA	NA	NA	NA
AALRPLVK	Unmodified	D3YTB1	RPL32	NA	NA	NA	NA	NA	NA	NA	NA	1596200	NA	639960	NA	NA	NA	NA	NA	NA	NA	NA	NA	NA	NA	NA
AALRPLVKPK	Acetyl (Protein N-term)	D3YTB1	RPL32	1810900	NA	NA	NA	NA	NA	NA	NA	NA	NA	NA	NA	NA	NA	527560	NA	NA	NA	NA	NA	NA	NA	NA
AALRPLVKPK	Unmodified	D3YTB1	RPL32	NA	NA	6219590	NA	NA	NA	1625500	NA	45053000	1314400	5563900	NA	10878000	NA	5372100	NA	14815400	NA	NA	4025900	NA	NA	NA
AALRPTDVVLEVGPGTGNMTVK	Unmodified	Q9UNQ2	DIMT1	NA	NA	NA	NA	NA	NA	NA	NA	NA	NA	NA	NA	NA	NA	NA	NA	NA	NA	1367700	NA	NA	NA	NA
AALRQPQVAELLAEAR	Acetyl (Protein N-term)	P51570	GALK1	NA	NA	NA	NA	NA	NA	NA	29103000	NA	13465700	NA	NA	NA	13025200	NA	12829600	NA	NA	NA	24563000	27261000	3880700	NA
AALRQPQVAELLAEARR	Acetyl (Protein N-term)	P51570	GALK1	NA	NA	NA	NA	NA	NA	NA	NA	NA	NA	NA	NA	NA	NA	NA	NA	NA	NA	NA	5673100	NA	NA	NA
AALSALESFLK	Unmodified	E7EUY0	PRKDC	NA	1612600	NA	NA	2427260	NA	NA	NA	NA	NA	NA	NA	NA	NA	NA	NA	NA	NA	NA	NA	NA	NA	NA
AALSALESFLK	Unmodified	P78527	PRKDC	14926000	NA	NA	NA	NA	7246140	NA	18009100	NA	25880530	4896900	17710600	27940700	3581710	NA	1293920	NA	3840100	29959000	24649040	1437170	11894070	NA
AALSASEGEEVPQDK	Unmodified	O95831	AIFM1	NA	NA	NA	NA	NA	NA	100624100	NA	3890000	NA	NA	6117400	91237000	NA	6186200	NA	5690700	NA	5075600	NA	NA	NA	230125400
AALSASEGEEVPQDK	Unmodified	O95831-3	AIFM1	264806000	NA	48812500	NA	NA	NA	NA	11575000	NA	NA	26091850	NA	NA	NA	NA	NA	NA	NA	NA	NA	NA	2223600	NA
AALSASEGEEVPQDKAPSHVPFLLIGGGTAAFAAAR	Unmodified	O95831	AIFM1	NA	NA	NA	NA	NA	NA	24961000	NA	1618900	NA	NA	112304000	14411000	NA	NA	NA	NA	NA	NA	NA	NA	NA	NA
AALSASEGEEVPQDKAPSHVPFLLIGGGTAAFAAAR	Unmodified	O95831-3	AIFM1	NA	84832000	NA	NA	NA	NA	NA	142930000	NA	8745800	NA	NA	NA	NA	NA	NA	NA	NA	NA	29881000	NA	NA	NA
AALSCR	Unmodified	P01619		NA	NA	NA	NA	NA	NA	NA	NA	NA	NA	NA	NA	NA	NA	NA	9824100	NA	NA	NA	NA	NA	NA	NA
AALSEEELEK	Unmodified	E7EX73	EIF4G1	2041400	NA	NA	NA	NA	NA	NA	NA	NA	NA	NA	NA	3418200	NA	NA	NA	NA	NA	NA	NA	NA	NA	NA
AALSEEELEKK	Unmodified	E7EX73	EIF4G1	NA	NA	10787000	NA	NA	NA	NA	NA	1672100	NA	NA	NA	2401700	NA	NA	NA	NA	NA	NA	NA	NA	NA	NA
AALSEEELEKK	Unmodified	Q04637-3	EIF4G1	NA	NA	NA	NA	NA	NA	NA	NA	NA	NA	NA	NA	NA	NA	NA	NA	NA	NA	NA	22874100	NA	NA	NA
AALSEEELEKK	Unmodified	Q04637-6	EIF4G1	NA	5488300	NA	2716040	NA	15405130	NA	13456000	NA	2235700	NA	NA	NA	NA	NA	NA	NA	NA	NA	NA	NA	43208600	NA
AALSEEELER	Unmodified	O43432	EIF4G3	NA	NA	NA	NA	NA	NA	NA	NA	NA	NA	NA	NA	3687200	NA	NA	NA	NA	NA	NA	NA	NA	NA	NA
AALSEMVEYITHNR	Unmodified	Q96B13	PPP2R5C	NA	NA	NA	NA	NA	1445100	NA	NA	NA	NA	NA	NA	NA	NA	NA	NA	NA	NA	NA	NA	NA	NA	NA
AALSGANVLTLIEK	Unmodified	Q07954	LRP1	NA	12415560	1614500	NA	NA	7470300	NA	7090600	6340000	14802600	8650200	42498400	NA	10165000	NA	7334100	NA	8751400	40545000	17174930	36986400	5695200	NA
AALSGANVLTLIEKDIR	Unmodified	Q07954	LRP1	NA	NA	NA	NA	NA	NA	NA	NA	NA	NA	NA	NA	NA	NA	NA	NA	NA	NA	NA	NA	2082100	NA	NA
AALSGGTTMIIDFAIPQK	Oxidation (M)	Q14117	DPYS	NA	NA	NA	NA	NA	NA	NA	14035000	NA	NA	NA	26976000	NA	NA	NA	NA	NA	NA	NA	NA	NA	NA	NA
AALSGGTTMIIDFAIPQK	Unmodified	Q14117	DPYS	NA	NA	NA	NA	NA	NA	NA	0	NA	NA	NA	47882400	NA	NA	NA	NA	NA	NA	NA	NA	NA	NA	NA
AALSGSYVNFGVFR	Unmodified	E7ESC6	XPO7	NA	14765800	NA	2681300	NA	6620600	NA	8856800	NA	8960600	1852400	11063800	NA	12033000	NA	4197000	9989800	5163400	NA	31428300	NA	28064800	NA
AALSGSYVNFGVFR	Unmodified	E9PEN8	XPO7	NA	NA	NA	NA	NA	NA	NA	NA	1916800	NA	NA	NA	11190000	NA	NA	NA	NA	NA	5137100	NA	NA	NA	NA
AALSHDGILNLEAPR	Unmodified	Q16082	HSPB2	NA	NA	NA	NA	8403600	NA	NA	NA	NA	NA	NA	NA	NA	NA	NA	NA	NA	13696000	NA	NA	NA	NA	19139800
AALSIQK	Unmodified	C9J6C0	MYO7B	NA	NA	NA	NA	NA	NA	NA	2734900	NA	NA	NA	NA	NA	NA	NA	NA	NA	NA	NA	NA	NA	NA	NA
AALSLPTNVEDVCPNIPSLEK	Unmodified	Q92736	RYR2	NA	NA	NA	NA	NA	NA	NA	NA	NA	NA	NA	NA	NA	NA	NA	NA	NA	NA	NA	NA	NA	NA	3823010
AALSMCK	Oxidation (M)	H0Y5A1	PTGDS	NA	NA	NA	NA	NA	NA	NA	NA	NA	NA	NA	NA	NA	NA	NA	NA	NA	NA	NA	951130	NA	NA	NA
AALSPAGALLLQPPAR	Unmodified	Q96JY6-5	PDLIM2	NA	NA	NA	NA	NA	NA	NA	NA	NA	NA	NA	NA	NA	NA	NA	NA	NA	NA	NA	NA	100969500	NA	NA
AALSPLADLHALVLR	Unmodified	Q6B0K9	HBM	NA	9772700	NA	NA	NA	NA	NA	NA	NA	NA	NA	NA	NA	NA	NA	2374500	NA	544500	NA	NA	NA	NA	NA
AALSPLGR	Unmodified	A8MUQ0		NA	NA	NA	NA	NA	NA	NA	NA	NA	NA	NA	NA	3265500	NA	NA	NA	NA	NA	NA	NA	NA	NA	NA
AALSSFQK	Unmodified	P61201	COPS2	28487000	14481000	NA	5213800	NA	7189850	NA	21639000	NA	19521000	NA	NA	12598000	36647000	NA	0	NA	0	2130400	NA	NA	NA	25759000
AALSSQQQQQLALLLQQFQTLK	Unmodified	C9JHW1	GIGYF2	NA	NA	NA	NA	NA	NA	NA	NA	NA	NA	NA	NA	NA	NA	NA	NA	NA	NA	NA	NA	2034700	NA	NA
AALSSQQQQQLALLLQQFQTLK	Unmodified	I1E4Y6	GIGYF2	NA	434280	NA	NA	NA	NA	NA	NA	NA	NA	NA	NA	NA	NA	NA	NA	NA	NA	NA	2836100	NA	NA	NA
AALTAEHFAALQSLLK	Acetyl (Protein N-term)	Q9P000	COMMD9	NA	NA	42314000	NA	NA	NA	29690000	NA	NA	NA	NA	NA	NA	NA	NA	NA	NA	NA	16697200	NA	NA	NA	NA
AALTAEHFAALQSLLK	Acetyl (Protein N-term)	Q9P000-2	COMMD9	NA	34224000	NA	NA	11522000	NA	NA	31404400	NA	33145400	NA	38052000	13267000	23603900	NA	11616060	33617000	5763600	NA	36974980	55999900	20256100	NA
AALTELSLGSAYQAMILGVDSK	Oxidation (M)	P04114	APOB	NA	2731200	NA	1334000	NA	18546800	NA	2712450	NA	1346000	NA	2028000	NA	NA	NA	NA	NA	NA	NA	NA	NA	1056500	NA
AALTELSLGSAYQAMILGVDSK	Unmodified	P04114	APOB	NA	862610	NA	NA	NA	NA	NA	2971140	NA	326520	NA	NA	NA	NA	NA	NA	NA	NA	NA	NA	NA	1616230	NA
AALTER	Unmodified	C9JBI3	PSPH	NA	NA	NA	NA	NA	NA	NA	NA	NA	NA	NA	NA	NA	NA	NA	NA	NA	NA	667350	3638500	NA	NA	NA
AALTGLLHR	Unmodified	B4E2W0	HADHB	NA	348077140	NA	20330000	NA	69109000	NA	545880000	NA	159611000	NA	419561260	85666200	103481000	NA	NA	NA	43490000	49440000	NA	NA	119726000	NA
AALTGLLHR	Unmodified	P55084	HADHB	371545380	NA	19617800	NA	NA	NA	86525400	NA	134415350	NA	28861700	NA	NA	NA	3053100	23287300	29945000	NA	NA	190685000	361971000	NA	652146740
AALTIIR	Unmodified	J3QRN6	MYO1D	NA	NA	NA	2277000	NA	NA	NA	NA	NA	NA	NA	NA	NA	NA	NA	NA	NA	NA	NA	NA	NA	NA	NA
AALTIIR	Unmodified	K7EIG7	MYO1D	NA	NA	NA	NA	NA	NA	NA	NA	NA	NA	NA	NA	NA	NA	NA	1007200	NA	NA	NA	NA	NA	NA	NA
AALTIIR	Unmodified	O94832	MYO1D	NA	20112000	2480800	NA	NA	1629100	NA	4772700	NA	6391700	NA	3025700	NA	8783500	NA	NA	NA	NA	NA	NA	NA	4169900	NA
AALTLTPSAVNK	Unmodified	Q5TBE9	ISCA1;HBLD2	NA	8758400	NA	NA	NA	NA	NA	10436600	NA	NA	NA	8210200	NA	NA	NA	NA	NA	NA	NA	NA	NA	NA	NA
AALTRDPQFQK	Acetyl (Protein N-term)	P06744	GPI	NA	181730000	NA	143450000	1243500	415610000	NA	255940000	NA	NA	NA	216460000	NA	42974000	NA	193326200	NA	NA	NA	1463233100	70372770	50968000	NA
AALTSALSIQNYHLECTETQAWMR	Oxidation (M)	O15020	SPTBN2	NA	NA	NA	NA	NA	NA	NA	NA	NA	NA	NA	6990600	NA	NA	NA	NA	NA	NA	NA	NA	NA	NA	NA
AALTSALSIQNYHLECTETQAWMR	Unmodified	O15020-2	SPTBN2	NA	NA	NA	NA	NA	NA	NA	2819400	NA	NA	NA	NA	NA	NA	NA	NA	NA	NA	NA	NA	NA	NA	NA
AALTSAR	Unmodified	O00231	PSMD11	NA	NA	NA	NA	NA	NA	2400400	NA	NA	NA	NA	NA	15943000	NA	433930	9276900	NA	NA	2398800	23520000	37446000	NA	NA
AALTTLFK	Acetyl (Protein N-term)	Q96KP4	CNDP2	NA	21397000	NA	NA	203250	NA	380622200	434644000	7369200	67818000	NA	77036000	6388500	34674000	2404700	71084600	18064000	7677000	11808000	98446000	417134890	97311100	NA
AALTVHQAR	Unmodified	B4DJP2	C16orf58	NA	NA	NA	NA	NA	2377100	NA	NA	NA	NA	NA	NA	NA	NA	NA	NA	NA	NA	NA	NA	NA	NA	NA
AALTVHQAR	Unmodified	H3BR29	C16orf58	6205200	NA	NA	NA	NA	NA	NA	NA	NA	NA	NA	NA	NA	NA	NA	NA	NA	NA	2073000	9622100	NA	NA	NA
AALTVHQAR	Unmodified	H3BSM7	C16orf58	NA	NA	NA	NA	NA	NA	NA	NA	NA	NA	NA	NA	9059500	NA	NA	NA	NA	2917000	NA	NA	NA	NA	NA
AALVAGMYPNLVHVDRENLVLTGPK	Unmodified	Q9H6S0	YTHDC2	NA	NA	NA	NA	NA	NA	NA	NA	NA	NA	NA	NA	1609100	NA	NA	NA	NA	NA	NA	NA	NA	NA	NA
AALVAQNYINYQQGTPHR	Unmodified	Q9BS40	LXN	138499000	77673900	48967900	1077200	11429700	12255600	34444900	29367000	NA	75348000	154754000	NA	NA	238180000	5263600	75387500	109639000	15745000	55952200	58948300	78969500	43572800	7936200
AALVAQNYINYQQGTPHRVFEVQK	Unmodified	Q9BS40	LXN	NA	NA	NA	NA	NA	NA	NA	NA	NA	NA	NA	NA	NA	NA	NA	NA	NA	NA	NA	3650600	NA	NA	NA
AALVDLEPGTMDSVR	Oxidation (M)	Q9BUF5	TUBB6	NA	0	NA	17302000	6969400	98644000	4178800	NA	NA	20149000	NA	NA	2747200	NA	NA	NA	28234000	15170000	11594000	90819110	NA	13796000	NA
AALVDLEPGTMDSVR	Unmodified	Q9BUF5	TUBB6	NA	NA	NA	2903000	2197200	17558000	NA	NA	NA	NA	NA	NA	8299500	19153000	NA	NA	58652000	8251100	12736000	NA	NA	8528200	NA
AALVDYLDGK	Unmodified	Q6PGP7	TTC37	NA	2634400	NA	1823300	NA	NA	NA	3980100	NA	4715180	NA	NA	NA	3141100	NA	NA	NA	NA	NA	NA	0	NA	NA
AALVEFAEYLNR	Unmodified	A8MUQ0		NA	NA	NA	NA	NA	NA	NA	NA	NA	NA	NA	NA	16674000	NA	NA	NA	NA	NA	NA	NA	NA	NA	NA
AALVGIYGR	Unmodified	Q6N022	TENM4	NA	NA	NA	NA	NA	NA	NA	NA	NA	NA	NA	NA	NA	4131400	NA	NA	NA	NA	NA	NA	NA	NA	NA
AALVLEDGSVLR	Acetyl (Protein N-term)	F8VPD4	CAD	NA	3921030	NA	NA	1487790	NA	NA	1201800	NA	5508900	NA	1513100	0	NA	NA	674800	NA	NA	NA	6209500	3655600	6224900	NA
AALVMYWK	Unmodified	O76024	WFS1	NA	NA	NA	NA	NA	NA	NA	NA	NA	NA	NA	NA	1875200	3483550	NA	NA	NA	1686300	1630100	NA	NA	1299900	NA
AALWALQGGTSVVIANGTHPK	Unmodified	P54886-2	ALDH18A1	NA	6061200	NA	641160	NA	NA	NA	NA	NA	NA	NA	4497500	NA	NA	NA	NA	NA	NA	NA	9002100	4223600	23229000	NA
AAMAAAQSGTPGPVFVELPVDVLYPYFMVQK	2 Oxidation (M)	A1L0T0	ILVBL	NA	NA	NA	NA	NA	NA	NA	NA	NA	NA	NA	10977000	NA	NA	NA	NA	NA	NA	NA	NA	NA	NA	NA
AAMALEK	Oxidation (M)	P02792	FTL	11082800	NA	NA	NA	NA	NA	63197600	14682990	84742900	149230	18020900	2753900	2111000	NA	6483300	8451900	4521900	NA	618970	146521550	291154870	NA	582740
AAMALEK	Unmodified	P02792	FTL	NA	NA	2857900	NA	NA	NA	NA	172333100	1579300	4907100	24374100	44799500	NA	NA	NA	580460	10698000	NA	4816250	5582590	53527310	4576000	NA
AAMALEKK	Unmodified	P02792	FTL	NA	NA	NA	NA	NA	NA	NA	NA	NA	NA	NA	NA	NA	NA	NA	NA	NA	NA	NA	NA	1164300	NA	NA
AAMAQVIGDR	Oxidation (M)	Q02083-2	NAAA	NA	NA	NA	1244710	NA	NA	NA	NA	NA	NA	NA	2333640	NA	NA	NA	688580	NA	NA	NA	NA	20636100	NA	NA
AAMAQVIGDRVPK	Oxidation (M)	Q02083-2	NAAA	NA	2988430	NA	NA	NA	NA	NA	NA	NA	NA	NA	NA	NA	NA	NA	0	NA	NA	NA	NA	30356800	NA	NA
AAMAQVIGDRVPK	Unmodified	Q02083-2	NAAA	NA	0	NA	NA	NA	NA	NA	NA	NA	NA	NA	NA	NA	NA	NA	NA	NA	NA	NA	NA	13706300	NA	NA
AAMAVGGAGGSR	Acetyl (Protein N-term)	O14744	PRMT5	5054800	NA	NA	NA	NA	NA	NA	NA	NA	NA	NA	NA	4781400	NA	NA	NA	NA	NA	NA	NA	NA	NA	NA
AAMAVGGAGGSR	Acetyl (Protein N-term),Oxidation (M)	G3V5W5	PRMT5	NA	NA	NA	NA	NA	NA	1763400	NA	NA	NA	NA	NA	NA	NA	NA	NA	NA	NA	NA	NA	NA	NA	NA
AAMAVGGAGGSR	Acetyl (Protein N-term),Oxidation (M)	O14744	PRMT5	NA	NA	NA	NA	NA	NA	NA	3260600	NA	4370300	NA	NA	NA	NA	NA	NA	NA	1405500	NA	18874000	NA	NA	NA
AAMDFCMNMNTK	Unmodified	Q9HAU5	UPF2	NA	NA	NA	NA	NA	NA	NA	NA	NA	NA	NA	NA	1337600	NA	NA	NA	NA	NA	NA	NA	NA	NA	NA
AAMDFPGAK	Oxidation (M)	P48728-3	AMT	NA	NA	NA	NA	NA	NA	NA	NA	NA	NA	NA	NA	NA	NA	NA	3040400	NA	NA	NA	NA	NA	NA	NA
AAMDNSEIAGEK	Oxidation (M)	B9A067	IMMT	NA	NA	NA	NA	NA	1706000	NA	NA	NA	NA	NA	NA	NA	NA	NA	NA	NA	NA	NA	NA	NA	NA	NA
AAMDNSEIAGEK	Oxidation (M)	C9J406	IMMT	NA	NA	NA	NA	NA	NA	NA	NA	NA	NA	NA	NA	NA	NA	NA	NA	NA	517320	NA	NA	NA	NA	NA
AAMDNSEIAGEK	Oxidation (M)	Q16891-2	IMMT	NA	NA	NA	1341800	NA	NA	2100310	NA	3012890	1812800	NA	3808200	3545600	1571700	NA	NA	NA	NA	NA	NA	NA	NA	48116400
AAMDNSEIAGEK	Unmodified	Q16891-2	IMMT	NA	NA	18746000	NA	NA	NA	NA	NA	NA	NA	NA	NA	25307000	NA	1232200	NA	4195800	NA	4280000	NA	NA	NA	84470000
AAMDNSEIAGEK	Unmodified	Q16891-4	IMMT	49756000	NA	NA	NA	NA	NA	NA	NA	NA	NA	NA	NA	NA	NA	NA	NA	NA	NA	NA	NA	NA	NA	NA
AAMDNSEIAGEKK	Oxidation (M)	B9A067	IMMT	NA	NA	NA	NA	NA	10773090	NA	NA	NA	NA	NA	NA	NA	NA	NA	NA	NA	NA	NA	NA	NA	NA	NA
AAMDNSEIAGEKK	Oxidation (M)	C9J406	IMMT	NA	NA	NA	NA	NA	NA	NA	NA	NA	NA	NA	NA	NA	NA	NA	NA	NA	2185900	NA	NA	NA	NA	NA
AAMDNSEIAGEKK	Oxidation (M)	H7C463	IMMT	NA	NA	NA	NA	NA	NA	NA	NA	NA	NA	NA	NA	NA	NA	NA	NA	NA	NA	NA	2186900	NA	NA	NA
AAMDNSEIAGEKK	Oxidation (M)	Q16891-2	IMMT	NA	NA	2201100	14043400	NA	NA	3322490	NA	NA	NA	NA	36419200	9150500	9162880	6151300	NA	9849800	NA	3285400	NA	NA	NA	7326900
AAMDNSEIAGEKK	Oxidation (M)	Q16891-4	IMMT	21983700	NA	NA	NA	NA	NA	NA	NA	NA	NA	NA	NA	NA	NA	NA	NA	NA	NA	NA	NA	NA	NA	NA
AAMDNSEIAGEKK	Unmodified	B9A067	IMMT	NA	NA	NA	NA	NA	NA	NA	10748000	NA	NA	7526100	NA	NA	NA	NA	NA	NA	NA	NA	NA	NA	NA	NA
AAMDNSEIAGEKK	Unmodified	H7C463	IMMT	NA	NA	NA	NA	NA	NA	NA	NA	NA	NA	NA	NA	NA	NA	NA	NA	NA	NA	NA	983310	NA	NA	NA
AAMDNSEIAGEKK	Unmodified	Q16891-2	IMMT	NA	NA	39908000	0	NA	NA	NA	NA	NA	8195300	NA	6592300	0	3910000	1544200	NA	10122400	NA	5237010	NA	NA	1343500	43436000
AAMDNSEIAGEKK	Unmodified	Q16891-4	IMMT	49905000	NA	NA	NA	NA	NA	NA	NA	NA	NA	NA	NA	NA	NA	NA	NA	NA	NA	NA	NA	NA	NA	NA
AAMEALVVEVTK	Oxidation (M)	Q08211	DHX9	NA	0	NA	NA	NA	6823500	1042400	2913300	2909200	23091300	NA	1612300	9950400	10700000	2390900	NA	NA	NA	2828700	0	4668500	0	NA
AAMEALVVEVTK	Unmodified	Q08211	DHX9	10520960	8412800	14647500	NA	NA	NA	NA	12778600	1590600	9447000	NA	17345000	39182000	12759000	NA	2028670	NA	2708900	12684000	9476700	8468000	15000200	NA
AAMEALVVEVTKQPAIISQLDPVNER	Oxidation (M)	Q08211	DHX9	NA	NA	NA	NA	NA	NA	NA	NA	NA	NA	NA	NA	NA	NA	NA	NA	NA	NA	NA	NA	3266000	NA	NA
AAMEALVVEVTKQPAIISQLDPVNER	Unmodified	Q08211	DHX9	NA	NA	NA	NA	NA	NA	NA	NA	NA	NA	NA	NA	NA	NA	NA	NA	NA	NA	NA	NA	2036600	NA	NA
AAMEMVPVLK	2 Oxidation (M)	Q9UI17	DMGDH	NA	1478500	NA	NA	NA	NA	NA	21844000	17457000	NA	NA	158128900	NA	NA	NA	NA	NA	NA	NA	NA	NA	NA	NA
AAMEMVPVLK	Oxidation (M)	Q9UI17	DMGDH	NA	NA	NA	NA	NA	NA	NA	28144600	NA	NA	NA	22785800	NA	NA	NA	NA	NA	NA	NA	NA	NA	NA	NA
AAMEMVPVLK	Unmodified	Q9UI17	DMGDH	NA	NA	NA	NA	NA	NA	NA	52785000	NA	NA	NA	19559000	NA	NA	NA	NA	NA	NA	NA	NA	NA	NA	NA
AAMEMVPVLKK	2 Oxidation (M)	Q9UI17	DMGDH	NA	NA	NA	NA	NA	NA	NA	NA	NA	NA	NA	19294300	NA	NA	NA	NA	NA	NA	NA	NA	NA	NA	NA
AAMEMVPVLKK	Oxidation (M)	Q9UI17	DMGDH	NA	NA	NA	NA	NA	NA	NA	5275000	NA	NA	NA	NA	NA	NA	NA	NA	NA	NA	NA	NA	NA	NA	NA
AAMEMVPVLKK	Unmodified	Q9UI17	DMGDH	NA	NA	NA	NA	NA	NA	NA	2764500	NA	NA	NA	NA	NA	NA	NA	NA	NA	NA	NA	NA	NA	NA	NA
AAMEPIVISAK	Oxidation (M)	Q9Y490	TLN1	NA	93226600	96002500	254533800	1061000	209258480	2425100	30050300	8275100	100948500	NA	64586000	11075000	67129200	2358380	56337740	76197000	118065820	17378600	270973000	500019250	159562700	NA
AAMEPIVISAK	Unmodified	Q9Y490	TLN1	8640600	34131600	NA	43586500	NA	32300000	521190	49492920	NA	13540800	30091300	1540500	40120600	NA	NA	11502100	63693300	21124000	18965600	13379700	182031120	96970050	NA
AAMFPETLDEGMQIPSTQFDAAHPTNVQR	Oxidation (M)	B4DGU4	CTNNB1	NA	NA	2518400	NA	NA	NA	NA	NA	NA	NA	NA	NA	NA	NA	NA	NA	NA	NA	NA	NA	NA	NA	NA
AAMFPETLDEGMQIPSTQFDAAHPTNVQR	Oxidation (M)	P35222	CTNNB1	NA	NA	NA	NA	NA	NA	NA	NA	NA	NA	NA	NA	NA	NA	NA	NA	NA	NA	NA	NA	NA	NA	3625520
AAMFPETLDEGMQIPSTQFDAAHPTNVQR	Unmodified	B4DGU4	CTNNB1	NA	NA	31821200	NA	NA	NA	NA	NA	NA	NA	NA	NA	16560300	NA	NA	NA	5044100	NA	4686500	NA	NA	NA	NA
AAMFPETLDEGMQIPSTQFDAAHPTNVQR	Unmodified	P35222	CTNNB1	NA	NA	NA	NA	NA	NA	NA	NA	NA	NA	NA	NA	NA	NA	NA	NA	NA	NA	NA	NA	NA	NA	12566580
AAMFTAGSNFNHVVQNEK	Unmodified	O60725	ICMT	2056700	NA	NA	NA	NA	NA	NA	NA	NA	NA	NA	NA	NA	NA	NA	NA	NA	NA	NA	NA	NA	NA	NA
AAMGLGAR	Oxidation (M)	A1L0T0	ILVBL	4379000	NA	NA	NA	NA	NA	NA	NA	1261600	NA	NA	NA	NA	NA	NA	NA	NA	NA	NA	61832900	NA	NA	NA
AAMGLGAR	Oxidation (M)	M0R026	ILVBL	NA	NA	NA	NA	NA	NA	NA	NA	NA	NA	NA	NA	NA	NA	NA	1660300	NA	NA	NA	NA	3987600	NA	NA
AAMGLGAR	Unmodified	A1L0T0	ILVBL	10332000	NA	NA	5936400	NA	NA	NA	NA	NA	NA	NA	NA	NA	NA	NA	NA	NA	NA	NA	16665000	NA	NA	NA
AAMGPGISR	Oxidation (M)	Q96G03	PGM2	6472200	NA	5718500	6819700	NA	50000540	6486600	6806600	5752500	NA	NA	39427500	8988500	2406300	4839800	57946970	15023500	3511200	9205400	70809400	126638600	NA	NA
AAMGPGISR	Unmodified	Q96G03	PGM2	9085700	8702600	22612000	NA	NA	NA	NA	NA	NA	NA	1234100	NA	17909000	NA	NA	NA	NA	NA	12118000	NA	23786000	NA	NA
AAMITHQR	Oxidation (M)	O14975	SLC27A2	NA	NA	NA	NA	NA	NA	NA	NA	3040300	NA	NA	NA	NA	NA	NA	NA	NA	NA	NA	NA	NA	NA	NA
AAMIVNQLSK	Oxidation (M)	F5GWP8	JUP;KRT17	NA	NA	NA	NA	NA	NA	NA	NA	NA	NA	NA	NA	NA	NA	NA	NA	4893800	87816	NA	NA	NA	NA	NA
AAMIVNQLSK	Oxidation (M)	F5GWP8	KRT17;JUP	NA	NA	NA	NA	47496200	NA	NA	NA	NA	NA	NA	NA	NA	NA	NA	NA	NA	NA	NA	NA	NA	NA	NA
AAMIVNQLSK	Oxidation (M)	P14923	JUP	NA	NA	NA	NA	NA	NA	NA	NA	NA	NA	NA	NA	NA	NA	2448400	NA	NA	NA	NA	NA	NA	NA	11273200
AAMIVNQLSK	Oxidation (M)	P14923	JUP;KRT17	NA	NA	NA	9207600	NA	NA	NA	NA	NA	NA	NA	NA	NA	NA	NA	NA	NA	NA	NA	NA	NA	22740000	NA
AAMIVNQLSK	Oxidation (M)	P14923	KRT17;JUP	NA	NA	NA	NA	NA	37429880	NA	NA	NA	9803810	NA	8644300	NA	NA	NA	NA	NA	NA	NA	3786100	NA	NA	NA
AAMIVNQLSK	Unmodified	F5GWP8	JUP;KRT17	NA	NA	18806490	NA	NA	NA	NA	NA	NA	NA	NA	NA	NA	NA	NA	NA	NA	NA	NA	NA	NA	NA	NA
AAMIVNQLSK	Unmodified	F5GWP8	KRT17;JUP	NA	NA	NA	NA	29121800	NA	NA	NA	NA	NA	NA	NA	NA	NA	NA	NA	NA	NA	NA	NA	NA	NA	NA
AAMIVNQLSK	Unmodified	P14923	JUP	NA	NA	NA	NA	NA	NA	NA	NA	NA	NA	NA	NA	NA	NA	NA	NA	NA	NA	NA	NA	NA	NA	17180800
AAMIVNQLSK	Unmodified	P14923	JUP;KRT17	NA	NA	NA	10700100	NA	NA	NA	NA	NA	NA	NA	NA	NA	NA	NA	NA	NA	NA	NA	NA	NA	54173500	NA
AAMIVNQLSK	Unmodified	P14923	KRT17;JUP	NA	NA	NA	NA	NA	41043000	NA	NA	NA	NA	NA	NA	NA	NA	NA	NA	NA	NA	NA	14095700	NA	NA	NA
AAMIWIVGEYAER	Oxidation (M)	P63010	AP1B1;AP2B1	NA	NA	NA	NA	NA	NA	NA	NA	NA	NA	NA	NA	NA	NA	NA	NA	NA	NA	NA	17463000	NA	NA	NA
AAMIWIVGEYAER	Oxidation (M)	P63010	AP2B1;AP1B1	NA	NA	NA	NA	NA	NA	NA	NA	NA	NA	NA	NA	NA	NA	NA	NA	NA	1553100	NA	NA	8910600	NA	NA
AAMIWIVGEYAER	Oxidation (M)	Q10567-2	AP2B1;AP1B1	NA	NA	NA	NA	NA	3394700	NA	NA	NA	NA	NA	NA	NA	NA	NA	NA	NA	NA	NA	NA	NA	NA	NA
AAMIWIVGEYAER	Oxidation (M)	Q10567-3	AP1B1;AP2B1	NA	20807600	NA	NA	NA	NA	NA	NA	NA	17592800	NA	8107300	NA	NA	NA	NA	NA	NA	NA	NA	NA	NA	NA
AAMIWIVGEYAER	Unmodified	K7EJT8	AP1B1;AP2B1	NA	NA	NA	NA	NA	NA	NA	NA	NA	NA	15846000	NA	NA	NA	NA	695440	NA	NA	NA	NA	NA	NA	NA
AAMIWIVGEYAER	Unmodified	K7EJT8	AP2B1;AP1B1	NA	NA	NA	NA	NA	NA	NA	13789900	NA	NA	NA	NA	NA	NA	NA	NA	NA	NA	NA	NA	NA	NA	NA
AAMIWIVGEYAER	Unmodified	P63010	AP1B1;AP2B1	NA	NA	NA	NA	NA	NA	NA	NA	NA	NA	NA	NA	16985000	8691000	NA	NA	NA	NA	22561000	39102800	NA	NA	NA
AAMIWIVGEYAER	Unmodified	P63010	AP2B1;AP1B1	51345000	NA	NA	NA	NA	NA	NA	NA	NA	NA	NA	NA	NA	NA	NA	NA	NA	2761860	NA	NA	6315880	NA	NA
AAMIWIVGEYAER	Unmodified	Q10567-3	AP1B1;AP2B1	NA	22914900	NA	NA	NA	NA	NA	NA	NA	5084860	NA	17096200	NA	NA	NA	NA	NA	NA	NA	NA	NA	23342300	NA
AAMKGLGTDEDTLIEILASR	Oxidation (M)	P04083	ANXA1	NA	NA	NA	NA	NA	10789000	NA	NA	NA	NA	NA	NA	NA	NA	NA	NA	NA	NA	NA	NA	NA	NA	NA
AAMLFR	Oxidation (M)	Q99570	PIK3R4	NA	NA	NA	NA	NA	NA	NA	NA	NA	NA	NA	NA	NA	NA	NA	NA	NA	NA	NA	1532200	NA	NA	NA
AAMLIK	Oxidation (M)	C9JLV4	APAF1	NA	NA	NA	NA	NA	NA	NA	NA	NA	NA	NA	NA	NA	NA	NA	NA	NA	NA	NA	NA	1074400	NA	NA
AAMLIK	Oxidation (M)	O14727-4	APAF1	NA	NA	NA	NA	NA	NA	NA	NA	NA	NA	NA	NA	NA	NA	NA	NA	NA	NA	NA	1478800	NA	NA	NA
AAMLKDNK	Unmodified	P16219	ACADS	NA	NA	NA	NA	NA	NA	NA	NA	NA	NA	NA	NA	NA	NA	NA	NA	NA	NA	NA	NA	5302100	NA	NA
AAMLLGSVGDALGYR	Unmodified	Q8NDY3	ADPRHL1	NA	NA	NA	NA	NA	NA	NA	NA	NA	NA	NA	NA	NA	NA	NA	NA	NA	NA	NA	NA	NA	NA	64124000
AAMLSLLR	Oxidation (M)	O15111	CHUK	NA	1775600	NA	NA	NA	NA	NA	NA	NA	NA	NA	NA	NA	NA	NA	NA	NA	NA	NA	2608300	NA	NA	NA
AAMMNLLR	2 Oxidation (M)	O14920	IKBKB	NA	2074300	NA	NA	NA	NA	NA	NA	NA	NA	NA	NA	NA	NA	NA	NA	NA	NA	NA	NA	NA	2488700	NA
AAMPPQIIQFPEDQK	Oxidation (M)	Q15746-2	MYLK	NA	NA	NA	NA	NA	252440200	NA	NA	NA	8085300	NA	4854200	NA	NA	NA	NA	NA	405439430	NA	NA	27101200	NA	NA
AAMPPQIIQFPEDQK	Oxidation (M)	Q15746-6	MYLK	NA	NA	155518900	NA	NA	NA	NA	NA	NA	NA	NA	NA	NA	NA	NA	NA	NA	NA	NA	NA	NA	NA	NA
AAMPPQIIQFPEDQK	Oxidation (M)	Q15746-7	MYLK	NA	4876000	NA	241138600	7871480	NA	NA	NA	NA	NA	NA	NA	NA	8944300	NA	NA	250725100	NA	20609600	4390900	NA	110760300	NA
AAMPPQIIQFPEDQK	Unmodified	Q15746-2	MYLK	NA	NA	NA	NA	NA	3281000	NA	NA	NA	NA	NA	NA	NA	NA	NA	NA	NA	21605900	NA	NA	NA	NA	NA
AAMPPQIIQFPEDQK	Unmodified	Q15746-6	MYLK	NA	NA	284703700	NA	NA	NA	NA	NA	NA	NA	NA	NA	NA	NA	NA	NA	NA	NA	NA	NA	NA	NA	NA
AAMPPQIIQFPEDQK	Unmodified	Q15746-7	MYLK	NA	1480900	NA	14370900	NA	NA	NA	NA	NA	NA	NA	NA	1956600	NA	NA	NA	52254700	NA	7163700	NA	NA	6909200	NA
AAMPPQIIQFPEDQKVR	Oxidation (M)	Q15746-2	MYLK	NA	NA	NA	NA	NA	239014500	NA	NA	NA	NA	NA	NA	NA	NA	NA	NA	NA	78905100	NA	NA	246154000	NA	NA
AAMPPQIIQFPEDQKVR	Oxidation (M)	Q15746-7	MYLK	NA	4356200	NA	160449340	NA	NA	NA	NA	NA	NA	NA	NA	NA	3965100	NA	20331500	13713000	NA	NA	15623000	NA	34710000	NA
AAMPPQIIQFPEDQKVR	Unmodified	Q15746-2	MYLK	NA	NA	NA	NA	NA	NA	NA	NA	NA	NA	NA	NA	NA	NA	NA	NA	NA	NA	NA	NA	17407700	NA	NA
AAMPPQIIQFPEDQKVR	Unmodified	Q15746-7	MYLK	NA	NA	NA	13618200	NA	NA	NA	NA	NA	NA	NA	NA	NA	NA	NA	NA	4546400	NA	NA	NA	NA	2323500	NA
AAMQFGDTEIK	Oxidation (M)	Q96MM6	HSPA12B	NA	NA	NA	NA	NA	NA	NA	NA	NA	NA	NA	NA	NA	3530400	NA	NA	NA	NA	NA	NA	NA	NA	NA
AAMQFGDTEIK	Unmodified	Q96MM6	HSPA12B	NA	NA	NA	NA	NA	NA	NA	NA	NA	NA	NA	NA	NA	4302400	NA	NA	NA	NA	NA	NA	NA	NA	6581700
AAMSVTLTSVK	Oxidation (M)	O94875-11	SORBS2	NA	NA	NA	NA	NA	NA	NA	NA	NA	NA	NA	NA	NA	NA	1219900	NA	NA	NA	NA	NA	NA	NA	NA
AAMTDAMVPR	2 Oxidation (M)	E7EMX7	RAI14	NA	NA	NA	NA	NA	969990	NA	NA	NA	1290300	NA	NA	NA	NA	NA	NA	NA	818170	NA	NA	NA	NA	NA
AAMTDAMVPR	2 Oxidation (M)	Q9P0K7-4	RAI14	NA	NA	NA	NA	NA	NA	NA	NA	NA	NA	NA	NA	NA	NA	NA	NA	NA	NA	NA	2585400	6944010	NA	NA
AAMTSLMDLTLLLAR	2 Oxidation (M)	J3KR97	TBCD	NA	1916600	NA	NA	NA	NA	NA	1156540	NA	NA	NA	NA	NA	NA	NA	NA	NA	NA	NA	2826800	NA	1315000	NA
AAMVDVGR	Unmodified	Q9NZB8-7	MOCS1	NA	NA	NA	NA	NA	NA	NA	3368800	NA	NA	NA	NA	NA	NA	NA	NA	NA	NA	NA	NA	NA	NA	NA
AAMVDVGRKPDTER	Oxidation (M)	Q9NZB8-7	MOCS1	NA	NA	NA	NA	NA	NA	NA	543090	NA	NA	NA	NA	NA	NA	NA	NA	NA	NA	NA	NA	NA	252520	NA
AAMVGMLANFLGFR	2 Oxidation (M)	P01019	AGT	NA	NA	NA	NA	1325600	68829000	NA	NA	NA	NA	NA	NA	NA	NA	3210500	17331600	NA	NA	NA	NA	NA	0	NA
AAMVGMLANFLGFR	Oxidation (M)	P01019	AGT	NA	11915000	NA	NA	NA	NA	NA	NA	NA	5145800	NA	NA	NA	18702600	NA	21778300	NA	31539600	NA	4049300	NA	14153500	NA
AAMVGMLANFLGFR	Unmodified	P01019	AGT	31410000	NA	NA	NA	2774600	NA	8763900	NA	NA	NA	11644000	NA	20128000	NA	NA	6280700	NA	55244070	6094200	NA	NA	NA	NA
AAMVLFLDR	Unmodified	Q92736	RYR2	NA	NA	NA	NA	NA	NA	NA	NA	NA	NA	NA	NA	NA	NA	NA	NA	NA	NA	NA	NA	NA	NA	2442420
AAMVQFDR	Oxidation (M)	Q9Y2V7-2	COG6	NA	NA	NA	NA	NA	NA	NA	NA	NA	NA	NA	NA	NA	NA	NA	NA	NA	NA	NA	1490800	1994000	NA	NA
AAMVTALR	Oxidation (M)	P09529	INHBB	NA	NA	NA	NA	NA	NA	NA	NA	NA	NA	NA	NA	NA	NA	NA	NA	NA	NA	NA	15174000	NA	NA	NA
AAMVTALR	Unmodified	P09529	INHBB	NA	NA	NA	NA	NA	NA	NA	NA	NA	NA	NA	NA	NA	NA	NA	NA	NA	NA	NA	34118300	NA	NA	NA
AAMVTALRK	Unmodified	P09529	INHBB	NA	NA	NA	NA	NA	NA	NA	NA	NA	NA	NA	NA	NA	NA	NA	NA	NA	NA	NA	1740700	NA	NA	NA
AAMYSVEITVEK	Unmodified	O75781	PALM	NA	NA	NA	NA	NA	NA	NA	NA	NA	NA	NA	NA	NA	989040	NA	NA	NA	NA	NA	NA	NA	NA	NA
AAMYSVEITVEKDKVTGETR	Oxidation (M)	O75781	PALM	NA	NA	NA	NA	NA	NA	NA	NA	NA	NA	NA	NA	NA	638660	NA	NA	NA	NA	NA	NA	NA	NA	NA
AANAAENDFSVSQAEMSSR	Oxidation (M)	Q8NE71	ABCF1	NA	NA	NA	NA	NA	NA	NA	NA	NA	NA	NA	NA	1592100	NA	NA	NA	NA	NA	NA	NA	NA	NA	NA
AANAAENDFSVSQAEMSSR	Unmodified	Q8NE71	ABCF1	2091400	NA	NA	NA	NA	NA	NA	NA	NA	NA	NA	NA	9918800	NA	NA	NA	NA	NA	NA	NA	NA	NA	NA
AANAAENDFSVSQAEMSSR	Unmodified	Q8NE71-2	ABCF1	NA	NA	4836500	NA	NA	NA	NA	NA	NA	NA	NA	NA	NA	NA	NA	NA	NA	NA	NA	NA	NA	NA	NA
AANAITK	Unmodified	H0YKU1	TMOD3	NA	NA	NA	NA	NA	NA	NA	NA	NA	NA	NA	NA	NA	NA	NA	5561600	NA	NA	NA	NA	18295000	NA	NA
AANAITK	Unmodified	Q9NYL9	TMOD3	NA	NA	NA	NA	NA	NA	NA	NA	NA	NA	NA	NA	NA	NA	NA	NA	NA	NA	NA	1134000	NA	NA	NA
AANALCAGMR	Oxidation (M)	Q8WWA0	ITLN1	NA	NA	13251800	40430300	NA	NA	NA	NA	NA	NA	1350800	NA	NA	NA	NA	NA	NA	NA	NA	NA	NA	NA	NA
AANALCAGMR	Unmodified	Q8WWA0	ITLN1	NA	NA	NA	10321000	NA	NA	NA	NA	NA	NA	NA	NA	NA	NA	NA	NA	NA	NA	NA	NA	NA	NA	NA
AANATTNPSQLLPLELVDK	Acetyl (Protein N-term)	B8ZZF8	LSM5	NA	NA	NA	NA	NA	NA	NA	3363310	NA	10581200	NA	10122700	NA	42300400	NA	NA	NA	16953500	NA	NA	NA	NA	NA
AANATTNPSQLLPLELVDKCIGSR	Acetyl (Protein N-term)	B8ZZF8	LSM5	NA	NA	NA	NA	NA	NA	NA	NA	NA	NA	NA	NA	NA	NA	NA	NA	NA	NA	NA	1191700	NA	NA	NA
AANDAGYFNDEMAPIEVK	Oxidation (M)	P42765	ACAA2	NA	19876000	22162000	68271000	NA	15901000	175758400	173446000	32201800	18237000	NA	3800900	NA	8029100	NA	2091000	4796400	8623500	6153400	12739000	6777900	6205400	NA
AANDAGYFNDEMAPIEVK	Unmodified	P42765	ACAA2	NA	23984000	7890200	7651800	NA	6128700	76092000	423776400	14119000	17110000	1912700	NA	NA	24908000	NA	NA	9054100	16581400	16775800	5471400	10621000	23954600	41189100
AANDPFTIVHGNTGK	Unmodified	O60449	LY75	NA	NA	NA	2831700	NA	3268440	NA	NA	NA	NA	NA	NA	NA	NA	NA	NA	NA	NA	NA	NA	4236000	NA	NA
AANDPFTIVHGNTGK	Unmodified	O60449-3	LY75	NA	NA	10778100	NA	NA	NA	NA	NA	NA	NA	NA	NA	NA	NA	NA	NA	NA	NA	NA	NA	NA	NA	NA
AANEVSSADVK	Unmodified	H3BLU2	LSAMP	NA	NA	2075500	5822700	NA	NA	NA	NA	NA	NA	NA	NA	NA	NA	NA	NA	NA	NA	NA	NA	NA	NA	NA
AANFENHSGK	Unmodified	P18206-2	VCL	16648660	NA	428749260	NA	NA	NA	1540210	NA	2571370	NA	106818570	NA	151436990	NA	2886780	76988700	348710900	NA	38418100	403856800	292980700	141890	75187110
AANFENHSGKLGATAEK	Unmodified	P18206-2	VCL	NA	NA	2973200	304760	NA	1125000	NA	NA	NA	NA	NA	NA	7242400	NA	NA	NA	NA	NA	NA	4027900	1911890	NA	NA
AANGVVLATEK	Unmodified	P25787	PSMA2	2735200	22954000	843600	15728000	1158400	19509000	16434870	36411000	8549400	45084000	4110800	23859000	26223000	34366000	3606580	1948900	17047000	3180500	13594770	35044900	47095900	18060000	NA
AANGVVLATEKK	Unmodified	P25787	PSMA2	NA	NA	NA	4530600	NA	6937100	NA	50455000	NA	18170100	NA	NA	1252500	9245200	NA	15792220	NA	NA	NA	30810200	53378000	17811000	NA
AANIAR	Unmodified	P49441	INPP1	NA	NA	NA	NA	NA	NA	NA	NA	NA	NA	NA	NA	NA	NA	NA	NA	NA	NA	NA	4242900	NA	NA	NA
AANILVGENLVCK	Unmodified	J3QRU1	SRC;YES1	NA	NA	NA	3051800	NA	NA	NA	NA	NA	NA	NA	NA	NA	NA	NA	NA	NA	NA	NA	NA	NA	NA	NA
AANILVGENLVCK	Unmodified	P12931	SRC	NA	NA	NA	NA	NA	NA	1742300	NA	NA	NA	NA	NA	NA	NA	NA	NA	NA	NA	NA	NA	NA	NA	NA
AANILVGENLVCK	Unmodified	P12931	SRC;YES1	24185000	0	15313000	NA	NA	NA	NA	NA	NA	NA	NA	NA	NA	NA	NA	NA	NA	NA	NA	NA	15780000	4148500	NA
AANILVGER	Unmodified	P09769	FGR	NA	NA	NA	NA	NA	NA	NA	NA	NA	NA	NA	NA	NA	NA	NA	2603500	NA	NA	NA	NA	11948000	NA	NA
AANIVGEGEPR	Unmodified	Q8WZ42	TTN	NA	NA	NA	NA	NA	NA	NA	NA	NA	NA	NA	NA	NA	NA	NA	NA	NA	NA	NA	NA	NA	NA	139192300
AANKEATQEAFMK	Oxidation (M)	P05062	ALDOB	NA	NA	NA	NA	NA	NA	1475000	189458600	NA	11523300	NA	282899300	NA	NA	NA	NA	NA	NA	NA	NA	NA	NA	NA
AANKEATQEAFMK	Unmodified	P05062	ALDOB	NA	NA	NA	NA	NA	NA	NA	770315600	NA	5293800	NA	945840200	NA	NA	NA	NA	NA	NA	NA	NA	NA	NA	NA
AANKEATQEAFMKR	Oxidation (M)	P05062	ALDOB	NA	NA	NA	NA	NA	NA	NA	456930590	NA	5666000	NA	303395200	NA	NA	NA	1657900	NA	NA	NA	NA	NA	1136900	NA
AANKEATQEAFMKR	Unmodified	P05062	ALDOB	NA	NA	NA	NA	NA	NA	NA	947869000	NA	NA	NA	874861600	NA	NA	NA	NA	NA	NA	NA	NA	NA	NA	NA
AANLIVLSLPVAR	Unmodified	Q13621-3	SLC12A1	NA	NA	NA	NA	NA	NA	2410700	21198800	NA	NA	NA	NA	NA	NA	NA	NA	NA	NA	NA	NA	NA	NA	NA
AANLNNLVVEAYQK	Unmodified	B4DHD4	ITGB8	NA	NA	NA	NA	NA	NA	NA	NA	NA	NA	NA	NA	NA	NA	NA	NA	NA	NA	NA	13741800	NA	NA	NA
AANLSR	Acetyl (Protein N-term)	Q9UJU6	DBNL	NA	NA	NA	NA	NA	NA	NA	NA	NA	NA	NA	NA	NA	NA	NA	NA	NA	NA	1718000	NA	NA	NA	NA
AANLYASSPHSDFLDYVSAPIGK	Unmodified	Q8IWW8	ADHFE1	NA	NA	NA	NA	NA	NA	NA	NA	NA	NA	NA	NA	NA	NA	NA	NA	NA	NA	NA	NA	NA	NA	25069000
AANLYASSPHSDFLDYVSAPIGK	Unmodified	Q8IWW8-2	ADHFE1	NA	NA	NA	NA	NA	NA	NA	23609000	NA	NA	NA	65088000	NA	NA	NA	NA	NA	NA	NA	NA	NA	NA	NA
AANLYASSPHSDFLDYVSAPIGK	Unmodified	Q8IWW8-4	ADHFE1	NA	NA	NA	NA	NA	NA	NA	NA	NA	NA	NA	NA	NA	NA	NA	NA	NA	3008400	NA	NA	NA	3699000	NA
AANMFK	Oxidation (M)	M0R0Y2	NAPA;NAPB	NA	NA	NA	NA	NA	NA	NA	NA	NA	NA	NA	NA	NA	NA	NA	NA	NA	NA	NA	NA	7217800	NA	NA
AANMFK	Oxidation (M)	P54920	NAPA;NAPB	NA	NA	NA	NA	NA	NA	NA	NA	NA	NA	NA	NA	NA	NA	NA	2806700	NA	NA	NA	NA	NA	NA	NA
AANMIPAHDSPLAALAFDASGTK	Oxidation (M)	Q9Y4P8-3	WIPI2	NA	NA	NA	NA	NA	NA	NA	NA	NA	NA	NA	3988700	NA	NA	NA	NA	NA	NA	NA	NA	NA	NA	NA
AANMIPAHDSPLAALAFDASGTK	Unmodified	Q9Y4P8-3	WIPI2	NA	NA	8393000	NA	NA	NA	NA	NA	NA	NA	NA	NA	NA	NA	NA	NA	NA	NA	NA	NA	NA	NA	NA
AANMLQQSGSK	Oxidation (M)	P46063	RECQL	NA	NA	NA	NA	NA	NA	NA	NA	NA	NA	NA	NA	NA	NA	NA	NA	NA	NA	NA	2583500	NA	NA	NA
AANMLQQSGSK	Unmodified	P46063	RECQL	2725700	NA	NA	NA	NA	NA	NA	NA	NA	NA	NA	NA	NA	NA	NA	NA	1154200	NA	1389900	NA	NA	NA	NA
AANNGALPPDLSYIVR	Unmodified	P08574	CYC1	NA	NA	35505900	7347700	9683600	5190900	32742800	27810000	2390400	20552000	4089700	24021000	15079900	7140200	NA	NA	8844800	NA	6275800	1273000	NA	NA	49730600
AANNLIVLGR	Unmodified	Q8IWX7-3	UNC45B	NA	NA	NA	NA	NA	NA	NA	NA	NA	NA	NA	NA	NA	NA	NA	NA	NA	NA	NA	NA	NA	NA	4005000
AANPDYR	Unmodified	O15031	PLXNB2	NA	NA	NA	NA	NA	NA	NA	NA	NA	NA	NA	NA	NA	NA	NA	0	NA	NA	NA	5026100	7276700	NA	NA
AANPEMPLSFTISR	Oxidation (M)	Q7L5L3	GDPD3	NA	NA	NA	NA	NA	NA	NA	NA	NA	NA	NA	NA	NA	NA	NA	NA	NA	NA	NA	NA	NA	10771000	NA
AANPEMPLSFTISR	Oxidation (M)	Q7L5L3-1	GDPD3	NA	NA	NA	NA	1258700	1954400	NA	NA	NA	NA	NA	NA	NA	NA	NA	NA	NA	NA	NA	NA	NA	NA	NA
AANPGCSLEDFVR	Unmodified	Q15042	RAB3GAP1	6745700	NA	NA	NA	NA	NA	NA	NA	NA	NA	NA	NA	6235000	NA	NA	NA	NA	NA	NA	NA	NA	NA	NA
AANPVDFLSK	Unmodified	Q8IY81	FTSJ3	NA	NA	NA	NA	NA	NA	NA	NA	NA	NA	NA	NA	NA	NA	NA	NA	NA	NA	NA	NA	NA	1925100	NA
AANSLEAFIFETQDK	Unmodified	E9PL22	HYOU1	NA	22618100	17930800	8478400	1215670	4857100	NA	6842300	NA	23688000	NA	36845900	NA	NA	16485100	1274880	NA	7004460	28781400	33952000	6995080	127535200	NA
AANSLEAFIFETQDK	Unmodified	Q9Y4L1	HYOU1	125672000	NA	NA	NA	NA	NA	NA	NA	49526000	NA	NA	NA	172543600	14778600	NA	NA	NA	NA	NA	NA	NA	NA	NA
AANSLLR	Unmodified	P36915	GNL1	NA	NA	NA	NA	NA	NA	NA	NA	NA	NA	NA	0	3082600	NA	NA	NA	NA	NA	2483700	8032300	7913000	NA	NA
AANSLLR	Unmodified	P36915-2	GNL1	NA	NA	NA	NA	NA	NA	NA	NA	NA	NA	NA	NA	NA	NA	NA	0	NA	NA	NA	NA	NA	NA	NA
AANVLLSEHGEVK	Unmodified	B4DR80	STK24	NA	5496800	NA	3606800	NA	NA	NA	NA	NA	NA	NA	NA	6439300	NA	NA	3320110	NA	2985000	2468000	NA	23842700	NA	NA
AANVLLSEHGEVK	Unmodified	Q9Y6E0-2	STK24	NA	NA	NA	NA	NA	11324000	NA	NA	NA	NA	NA	NA	NA	NA	NA	NA	NA	NA	NA	NA	NA	22442000	NA
AANVLLSEQGDVK	Unmodified	Q8NBY1	RBM4B;MST4;STK25	NA	NA	NA	2291300	NA	5745900	NA	NA	NA	NA	NA	NA	NA	NA	126090	799340	NA	4165600	NA	NA	NA	4588900	NA
AANVLVSESLMCK	Oxidation (M)	P07948-2	LYN	NA	NA	NA	NA	NA	NA	NA	NA	NA	NA	NA	NA	NA	NA	NA	NA	NA	NA	NA	NA	2903900	NA	NA
AANVLVSESLMCK	Unmodified	P07948-2	LYN	NA	NA	NA	NA	NA	NA	NA	NA	NA	NA	NA	NA	NA	NA	NA	NA	NA	NA	NA	NA	6050100	NA	NA
AANVVASTK	Unmodified	O75146	HIP1R	NA	NA	NA	NA	NA	NA	NA	NA	NA	NA	NA	NA	NA	NA	NA	NA	NA	NA	NA	NA	1091200	NA	NA
AANWAGVGELSAPSSLFECK	Unmodified	A6NI63	MYOM3	NA	NA	NA	NA	1019600	NA	NA	NA	NA	NA	NA	NA	NA	NA	NA	NA	NA	NA	NA	NA	NA	NA	NA
AANWAGVGELSAPSSLFECK	Unmodified	Q5VTT5	MYOM3	NA	NA	NA	NA	NA	NA	NA	NA	NA	NA	NA	NA	NA	NA	NA	NA	NA	NA	NA	NA	NA	NA	26877600
AANWYER	Unmodified	O75489	NDUFS3	NA	5092300	NA	10161600	4649800	6462700	20060000	23829100	2743300	9028000	6029700	2665100	5509300	NA	1015100	793870	NA	668920	2634000	2601700	NA	3658000	62374000
AANYSSTSTR	Acetyl (Protein N-term)	Q9BTV4	TMEM43	NA	NA	2301500	NA	1017100	NA	1900100	NA	NA	NA	NA	NA	NA	13989000	NA	NA	NA	5174700	10349000	NA	NA	NA	NA
AANYSSTSTR	Unmodified	Q9BTV4	TMEM43	NA	NA	NA	NA	NA	NA	NA	NA	NA	NA	NA	NA	NA	NA	NA	NA	NA	NA	1857300	NA	NA	NA	NA
AANYSSTSTRR	Acetyl (Protein N-term)	Q9BTV4	TMEM43	NA	710370	NA	7822830	NA	7150200	NA	NA	NA	11977000	NA	1742100	NA	15011000	NA	NA	NA	947300	NA	5435300	NA	1601100	NA
AAPAEIDQR	Unmodified	C9JR56	SATB2	NA	NA	4881100	NA	NA	NA	NA	NA	NA	NA	NA	NA	NA	NA	NA	NA	NA	NA	NA	NA	NA	NA	NA
AAPAESLRR	Acetyl (Protein N-term)	B4DH50		NA	585450	NA	NA	NA	NA	NA	NA	NA	NA	NA	NA	NA	NA	NA	NA	NA	NA	NA	NA	NA	NA	NA
AAPAGEGSR	Unmodified	Q16082	HSPB2	NA	NA	NA	NA	NA	NA	NA	NA	NA	NA	NA	NA	NA	NA	NA	NA	NA	NA	NA	NA	NA	NA	1135100
AAPALIDPLYLMAQVR	Unmodified	Q8NDW8-5	TTC21A	NA	NA	NA	NA	NA	NA	NA	NA	NA	NA	NA	NA	15332000	NA	NA	NA	NA	NA	NA	NA	NA	NA	NA
AAPAPAPPPEPER	Unmodified	P08590	MYL3	NA	NA	NA	NA	5593200	NA	NA	NA	NA	NA	NA	NA	NA	NA	NA	NA	NA	NA	NA	NA	NA	NA	6616900
AAPAPAPPPEPERPK	Unmodified	P08590	MYL3	NA	NA	NA	NA	525946450	NA	4134450	NA	NA	NA	NA	NA	NA	NA	NA	NA	NA	2631700	NA	NA	NA	NA	2078925980
AAPAPAPPPEPERPKEVEFDASK	Unmodified	P08590	MYL3	NA	NA	NA	NA	NA	NA	NA	NA	NA	NA	NA	NA	NA	NA	NA	NA	NA	NA	NA	NA	NA	NA	2986900
AAPAPGLISVFSSSQELGAALAQLVAQR	Acetyl (Protein N-term)	O95336	PGLS	NA	NA	NA	NA	13207000	NA	NA	NA	NA	NA	NA	NA	NA	46520000	NA	NA	NA	37524000	NA	NA	NA	NA	NA
AAPAQQTTQPGGGK	Acetyl (Protein N-term)	Q9NXG2	THUMPD1	NA	2840900	1583000	NA	NA	NA	4174400	NA	NA	1007700	NA	NA	4637100	20717010	NA	NA	8362100	1740200	16240500	NA	1974600	NA	NA
AAPAQQTTQPGGGKR	Acetyl (Protein N-term)	H3BNW0	THUMPD1	NA	NA	NA	NA	NA	NA	NA	NA	765560	NA	NA	NA	NA	NA	NA	NA	NA	NA	NA	NA	NA	NA	NA
AAPAQQTTQPGGGKR	Acetyl (Protein N-term)	Q9NXG2	THUMPD1	NA	7304000	2696100	2120480	NA	9125090	1002700	4643400	NA	2244150	NA	2460500	4892000	40038900	NA	NA	5883300	2092100	5050400	NA	3583800	1753600	NA
AAPASSAGASDAR	Unmodified	Q8NF37	LPCAT1	4318800	NA	NA	NA	NA	888110	NA	NA	NA	NA	14628770	NA	2101200	NA	NA	NA	NA	NA	1789000	NA	NA	NA	NA
AAPAVQTK	Unmodified	P55084	HADHB	15780100	NA	17965000	NA	NA	NA	19311000	NA	2792400	NA	3222090	NA	NA	NA	1277400	912880000	4154700	NA	NA	1524792000	141590000	NA	15468000
AAPDAQVPPEYVWAPAKPPEETSDHADL	Unmodified	Q8WWX9	SELM	NA	NA	NA	NA	NA	NA	NA	NA	NA	NA	NA	NA	NA	18037000	NA	NA	NA	9646700	1193200	NA	NA	NA	NA
AAPDDPSGFAVLASCAR	Unmodified	Q9UHJ6	SHPK	NA	NA	11051000	NA	NA	NA	NA	NA	NA	NA	NA	NA	NA	NA	NA	NA	NA	NA	NA	NA	NA	NA	NA
AAPDILIATPGR	Unmodified	Q96GQ7	DDX27	NA	NA	NA	NA	NA	NA	NA	NA	NA	NA	NA	NA	2829600	NA	NA	NA	NA	NA	1512300	NA	NA	NA	NA
AAPDITGHK	Unmodified	Q9UFM8	DKFZp566H1924;NPTN	2527100	NA	NA	NA	NA	NA	NA	NA	NA	NA	NA	NA	NA	NA	NA	NA	NA	NA	NA	NA	NA	NA	NA
AAPDITGHK	Unmodified	Q9Y639-1	NPTN;DKFZp566H1924	NA	NA	1456200	NA	NA	NA	NA	NA	NA	NA	NA	NA	3035300	NA	NA	NA	18676800	NA	639600	NA	NA	NA	NA
AAPDITGHKR	Unmodified	Q9UFM8	DKFZp566H1924;NPTN	NA	NA	NA	NA	NA	NA	NA	NA	NA	NA	NA	NA	NA	NA	NA	NA	NA	NA	NA	20795600	9444800	NA	NA
AAPDITGHKR	Unmodified	Q9Y639-1	NPTN;DKFZp566H1924	NA	NA	2304700	NA	NA	NA	NA	NA	NA	NA	NA	NA	NA	NA	NA	NA	1418200	NA	NA	NA	NA	NA	NA
AAPEASGTPSSDAVSR	Unmodified	P31146	CORO1A	43413900	21380700	194530000	36439200	1150500	57485300	6756900	6102700	NA	93405900	77287300	7447500	6567300	51506900	3626900	14746100	44924400	19026820	17579200	3762520	119173500	49617190	4206700
AAPEASGTPSSDAVSRLEEEMR	Oxidation (M)	P31146	CORO1A	NA	NA	NA	NA	NA	25126000	NA	NA	NA	17355000	NA	NA	NA	NA	NA	5702200	NA	NA	NA	NA	122924000	23715000	NA
AAPEASGTPSSDAVSRLEEEMR	Unmodified	P31146	CORO1A	NA	8822400	NA	12402000	NA	16598000	NA	NA	NA	14806100	NA	NA	NA	10365000	NA	9457100	NA	NA	NA	4405400	243175000	27891000	NA
AAPEASGTPSSDAVSRLEEEMRK	Oxidation (M)	P31146	CORO1A	NA	NA	NA	NA	NA	2553200	NA	NA	NA	NA	NA	NA	NA	NA	NA	NA	NA	NA	NA	NA	22192000	NA	NA
AAPEASGTPSSDAVSRLEEEMRK	Unmodified	P31146	CORO1A	NA	NA	NA	2576200	NA	NA	NA	NA	NA	NA	NA	NA	NA	NA	NA	NA	NA	NA	NA	NA	164520100	NA	NA
AAPEASSPPASPLQHLLPGK	Unmodified	Q96TA1-2	FAM129B	26221000	19752000	22649200	11496550	NA	64981800	NA	NA	NA	21884000	16800000	3031300	3350800	5222000	10319380	2762400	19232000	2117300	5645900	12523000	NA	59605600	NA
AAPEDSGR	Unmodified	P98160	HSPG2	NA	NA	1067600	NA	NA	NA	NA	NA	NA	NA	1390710	NA	NA	NA	NA	NA	2183200	NA	NA	NA	NA	NA	465490
AAPEEFRK	Unmodified	P78318	IGBP1	NA	NA	NA	NA	NA	NA	NA	NA	NA	NA	NA	NA	NA	NA	NA	NA	NA	143140	NA	NA	NA	NA	NA
AAPEEPQQRPPEAVAAAPAGTTSSR	Unmodified	Q96JP5-2	ZFP91	NA	NA	NA	NA	NA	NA	NA	NA	NA	NA	NA	NA	NA	NA	NA	NA	NA	NA	1219700	NA	NA	NA	NA
AAPEGSGLGEDAR	Acetyl (Protein N-term)	Q96G03	PGM2	21117000	NA	66630000	NA	NA	NA	NA	NA	12497000	NA	NA	NA	NA	NA	NA	NA	17664000	3601600	26005000	NA	NA	NA	NA
AAPEINNLIEEATEFIK	Unmodified	Q8IVP5	FUNDC1	NA	NA	NA	NA	NA	NA	NA	NA	NA	NA	NA	NA	NA	NA	NA	NA	NA	463410	NA	NA	NA	NA	NA
AAPELSVAR	Unmodified	REV__F8WFD8		NA	NA	NA	NA	NA	NA	NA	NA	NA	NA	NA	NA	NA	NA	NA	NA	424640	NA	NA	NA	NA	NA	NA
AAPEMVSLLK	Oxidation (M)	B4DK85	GCDH	NA	NA	NA	3088200	NA	NA	NA	NA	NA	NA	NA	NA	NA	NA	NA	NA	NA	NA	NA	NA	NA	NA	NA
AAPEMVSLLK	Oxidation (M)	Q92947	GCDH	NA	10579200	NA	NA	NA	NA	3689900	NA	NA	NA	NA	NA	NA	NA	NA	NA	NA	2211700	NA	NA	NA	11236000	NA
AAPEMVSLLK	Unmodified	B4DK85	GCDH	NA	NA	NA	2125900	NA	NA	NA	NA	NA	NA	NA	NA	NA	NA	NA	NA	NA	NA	NA	NA	NA	NA	NA
AAPEMVSLLK	Unmodified	Q92947	GCDH	NA	9722300	3089000	NA	NA	3578800	NA	52456000	NA	NA	NA	NA	NA	NA	NA	NA	NA	0	NA	NA	NA	22817000	NA
AAPEMVSLLKR	Unmodified	B4DK85	GCDH	NA	NA	NA	NA	NA	NA	NA	NA	NA	NA	NA	NA	NA	NA	NA	NA	NA	NA	NA	5773700	4504000	NA	NA
AAPEMVSLLKR	Unmodified	Q92947	GCDH	NA	NA	NA	NA	NA	NA	NA	40779000	NA	NA	NA	NA	NA	NA	NA	NA	NA	NA	NA	NA	NA	5196200	NA
AAPENPGGVLSVELPGLLAQLAR	Unmodified	H7BXI1	ESYT2	NA	NA	NA	NA	NA	NA	NA	NA	NA	6561900	NA	NA	NA	4327000	NA	NA	NA	17927890	NA	NA	NA	NA	NA
AAPEPLRPR	Acetyl (Protein N-term)	Q15599	SLC9A3R2	NA	NA	29568000	NA	NA	NA	NA	NA	NA	NA	NA	NA	NA	NA	NA	NA	NA	NA	NA	NA	NA	NA	NA
AAPEPLRPR	Acetyl (Protein N-term)	Q15599-2	SLC9A3R2	12609000	8334800	NA	NA	NA	NA	16297000	66104400	5581500	20953000	NA	17089000	NA	7366900	NA	NA	8321100	1024200	5919800	NA	46453200	18636800	NA
AAPFLECQGR	Unmodified	J3KNM7	COL4A4	NA	NA	NA	NA	NA	NA	5261350	NA	NA	NA	8632300	NA	NA	NA	NA	NA	NA	NA	NA	NA	NA	NA	NA
AAPFNNWMEGAMEDLQDMFIVHSIEEIQSLITAHEQFK	2 Oxidation (M)	P35609	ACTN2	NA	NA	NA	NA	NA	NA	NA	NA	NA	NA	NA	NA	NA	NA	NA	NA	NA	NA	NA	NA	NA	NA	85592500
AAPFNNWMEGAMEDLQDMFIVHSIEEIQSLITAHEQFK	3 Oxidation (M)	P35609	ACTN2	NA	NA	NA	NA	8623700	NA	NA	NA	NA	NA	NA	NA	NA	NA	NA	NA	NA	NA	NA	NA	NA	NA	81559000
AAPFNNWMEGAMEDLQDMFIVHSIEEIQSLITAHEQFK	Oxidation (M)	P35609	ACTN2	NA	NA	NA	NA	NA	NA	NA	NA	NA	NA	NA	NA	NA	NA	NA	NA	NA	NA	NA	NA	NA	NA	12771000
AAPFNNWMEGAMEDLQDMFIVHSIEEIQSLITAHEQFK	Unmodified	P35609	ACTN2	NA	NA	NA	NA	NA	NA	NA	NA	NA	NA	NA	NA	NA	NA	NA	NA	NA	NA	NA	NA	NA	NA	7531500
AAPFNNWMEGAMEDLQDTFIVHTIEEIQGLTTAHEQFK	2 Oxidation (M)	P12814	ACTN1	NA	NA	NA	NA	NA	NA	NA	NA	20232000	NA	NA	NA	NA	NA	NA	NA	NA	NA	NA	NA	NA	NA	NA
AAPFNNWMEGAMEDLQDTFIVHTIEEIQGLTTAHEQFK	2 Oxidation (M)	P12814-3	ACTN1	NA	NA	NA	NA	NA	NA	NA	NA	NA	NA	NA	NA	NA	NA	NA	NA	NA	17851680	NA	NA	NA	NA	NA
AAPFNNWMEGAMEDLQDTFIVHTIEEIQGLTTAHEQFK	Oxidation (M)	P12814-3	ACTN1	NA	NA	NA	NA	NA	NA	NA	NA	NA	NA	NA	NA	NA	NA	NA	NA	12789000	48197000	NA	NA	NA	NA	NA
AAPFNNWMEGAMEDLQDTFIVHTIEEIQGLTTAHEQFK	Unmodified	P12814-2	ACTN1	NA	NA	NA	NA	NA	NA	NA	NA	NA	NA	NA	NA	NA	NA	NA	NA	NA	NA	NA	NA	NA	NA	3923300
AAPFNNWMESAMEDLQDMFIVHTIEEIEGLISAHDQFK	3 Oxidation (M)	O43707	ACTN4	NA	NA	NA	NA	NA	NA	NA	NA	4701100	NA	NA	NA	NA	NA	NA	NA	NA	NA	NA	NA	NA	NA	NA
AAPFSLEYR	Unmodified	Q15181	PPA1	61620500	561519300	44645000	54203500	2538400	161297000	34867000	131038000	7738200	173021000	15657460	75805000	NA	95857000	5195400	241162000	43184000	25857000	8455100	558488800	335440400	299556000	NA
AAPFSLEYRVFLK	Unmodified	Q15181	PPA1	NA	2540300	NA	NA	NA	NA	NA	NA	NA	NA	NA	NA	NA	NA	NA	NA	NA	NA	NA	NA	NA	NA	NA
AAPFSLEYRVFLKNEK	Unmodified	Q15181	PPA1	NA	5445300	NA	NA	NA	NA	NA	NA	NA	NA	NA	NA	NA	NA	NA	NA	NA	NA	NA	16231000	NA	NA	NA
AAPGAAGSR	Unmodified	Q92522	H1FX	NA	NA	NA	NA	NA	NA	1889600	NA	NA	NA	527450	NA	NA	NA	NA	NA	1260800	NA	8853700	NA	NA	NA	NA
AAPGAEFAPNK	Unmodified	Q15233	NONO	19249000	18539400	NA	9233300	NA	18632000	NA	NA	NA	NA	15674000	NA	10921000	30798400	1322400	NA	NA	2831600	2776800	61273000	NA	NA	NA
AAPGAEFAPNKR	Unmodified	Q15233	NONO	11340000	42914000	7102600	4680100	1316200	17762940	2071700	3437200	4663800	3346000	NA	NA	8451000	107788000	7040400	NA	NA	11212900	9630900	89627000	NA	40439800	NA
AAPGAEFAPNKR	Unmodified	Q15233-2	NONO	NA	NA	NA	NA	NA	NA	NA	NA	NA	NA	NA	4038100	NA	NA	NA	NA	7300300	NA	NA	NA	NA	NA	NA
AAPGAGDAAAGSGAEFAGGDGAAR	Unmodified	Q5K4L6	SLC27A3	NA	NA	NA	NA	NA	NA	NA	NA	NA	NA	NA	NA	17496000	NA	NA	NA	NA	NA	2612000	NA	NA	NA	NA
AAPGAGDAAAGSGAEFAGGDGAAR	Unmodified	Q5K4L6-2	SLC27A3	NA	NA	3273100	NA	NA	NA	NA	NA	NA	NA	NA	NA	NA	NA	NA	NA	NA	1830300	NA	NA	NA	NA	NA
AAPGAGDAAAGSGAEFAGGDGAAR	Unmodified	Q5K4L6-3	SLC27A3	NA	NA	NA	0	NA	NA	NA	NA	NA	NA	NA	NA	NA	NA	NA	NA	NA	NA	NA	NA	NA	NA	NA
AAPGALLVMGVSGSGK	Acetyl (Protein N-term)	Q5T6J7	IDNK	NA	3077200	NA	NA	NA	NA	NA	NA	NA	NA	NA	9327100	NA	NA	NA	NA	NA	NA	NA	NA	NA	NA	NA
AAPGALLVMGVSGSGK	Acetyl (Protein N-term)	Q5T6J8	IDNK	NA	NA	NA	NA	NA	NA	NA	2753900	NA	1073700	NA	NA	NA	NA	NA	1405400	NA	NA	NA	1288700	NA	NA	NA
AAPGALLVMGVSGSGK	Acetyl (Protein N-term),Oxidation (M)	Q5T6J8	IDNK	NA	NA	NA	NA	NA	NA	6117300	NA	NA	NA	NA	NA	NA	NA	NA	2436600	NA	NA	NA	1857700	NA	NA	NA
AAPGDRTMLDSLWAAGQELQAWK	Oxidation (M)	Q3LXA3	DAK	NA	NA	NA	NA	NA	NA	NA	9966200	NA	NA	NA	26333000	NA	NA	NA	NA	NA	NA	NA	NA	NA	NA	NA
AAPGLTANKPPAAAAR	Unmodified	H3BPX2	OBSCN	NA	NA	NA	NA	NA	NA	NA	NA	NA	NA	NA	NA	NA	NA	NA	NA	NA	NA	NA	NA	NA	NA	13818900
AAPGPGPSTFSFVPPSK	Unmodified	P35658-2	NUP214	NA	NA	2132900	NA	NA	NA	NA	NA	NA	NA	NA	NA	7551500	NA	NA	NA	NA	NA	NA	NA	NA	NA	NA
AAPGQEPPEHMAELQR	Oxidation (M)	O00391	QSOX1	NA	NA	NA	NA	NA	NA	NA	NA	NA	NA	NA	NA	NA	NA	NA	947630	NA	1251400	NA	NA	NA	5163100	NA
AAPGQEPPEHMAELQR	Unmodified	O00391	QSOX1	NA	NA	NA	NA	NA	NA	NA	NA	NA	NA	2264700	NA	NA	NA	NA	NA	NA	NA	NA	NA	NA	7654600	NA
AAPGYHMAK	Oxidation (M)	P06737	PYGL;PYGB	NA	NA	NA	NA	NA	NA	NA	NA	16412010	NA	NA	NA	NA	NA	NA	NA	NA	NA	NA	NA	NA	NA	NA
AAPGYHMAK	Oxidation (M)	P06737-2	PYGL;PYGB	NA	NA	NA	NA	NA	NA	NA	NA	NA	NA	NA	NA	NA	NA	NA	NA	NA	NA	NA	NA	70284000	NA	NA
AAPGYHMAK	Oxidation (M)	P11216	PYGB;PYGL;PYGM	4527000	NA	NA	NA	NA	NA	NA	NA	NA	NA	NA	NA	NA	NA	NA	4337700	NA	NA	NA	NA	NA	NA	NA
AAPGYHMAK	Oxidation (M)	P11216	PYGB;PYGM;PYGL	NA	NA	6890200	NA	NA	NA	NA	NA	NA	NA	NA	NA	NA	NA	NA	NA	NA	NA	NA	NA	NA	NA	NA
AAPGYHMAK	Oxidation (M)	P11216	PYGL;PYGB	NA	NA	NA	NA	NA	NA	NA	NA	NA	NA	NA	NA	NA	NA	NA	NA	NA	NA	NA	12087000	NA	NA	NA
AAPGYHMAK	Oxidation (M)	P11216	PYGL;PYGM;PYGB	NA	NA	NA	NA	NA	NA	NA	NA	NA	NA	NA	NA	1602500	NA	NA	NA	19838300	NA	3397300	NA	NA	NA	720000
AAPGYHMAK	Oxidation (M)	P11216	PYGM;PYGB;PYGL	NA	NA	NA	NA	NA	NA	NA	NA	NA	NA	NA	NA	NA	NA	NA	NA	NA	304900	NA	NA	NA	NA	NA
AAPGYHMAK	Unmodified	P11216	PYGB;PYGL;PYGM	5588000	NA	NA	NA	NA	NA	NA	NA	NA	NA	NA	NA	NA	5181700	NA	NA	NA	NA	NA	NA	NA	NA	NA
AAPGYHMAK	Unmodified	P11216	PYGB;PYGM;PYGL	NA	NA	13764000	897180	NA	NA	NA	6512600	NA	NA	NA	NA	NA	NA	NA	NA	NA	NA	NA	NA	NA	NA	NA
AAPGYHMAK	Unmodified	P11216	PYGL;PYGM;PYGB	NA	NA	NA	NA	NA	NA	NA	NA	NA	NA	NA	NA	2452100	NA	NA	NA	23206000	NA	1512600	NA	NA	NA	10348000
AAPGYHMAK	Unmodified	P11216	PYGM;PYGB;PYGL	NA	NA	NA	NA	NA	NA	NA	NA	NA	NA	NA	NA	NA	NA	NA	NA	NA	3216110	NA	NA	NA	NA	NA
AAPHKAEGLEEADTGASGCHSHPEEQPTSISPSR	Unmodified	Q9BV36-2	MLPH	NA	NA	NA	NA	NA	NA	NA	NA	NA	NA	NA	NA	NA	NA	NA	NA	NA	NA	NA	NA	NA	7770200	NA
AAPKAAPAPAPPPEPERPK	Unmodified	P08590	MYL3	NA	NA	NA	NA	NA	NA	NA	NA	NA	NA	NA	NA	NA	NA	NA	NA	NA	NA	NA	NA	NA	NA	2144300
AAPLAGFGYGLPISR	Unmodified	Q15120	PDK3	NA	NA	NA	3455300	NA	2963300	12433000	13321000	NA	0	NA	NA	7841700	NA	NA	3985600	NA	NA	NA	23081400	11823000	9674700	NA
AAPLDSIHSLAAYYIDCIR	Unmodified	P49327	FASN	NA	NA	NA	NA	6840500	NA	NA	NA	268538400	NA	NA	NA	NA	NA	NA	NA	NA	NA	NA	NA	NA	NA	NA
AAPLIPLSQQIPTGNSLYESYYK	Acetyl (Protein N-term)	M0R165	SPATA22;EPS15L1	NA	NA	NA	NA	NA	NA	NA	NA	NA	3682400	NA	NA	NA	NA	NA	NA	NA	NA	NA	NA	NA	NA	NA
AAPLLADDNK	Unmodified	P22760	AADAC	63868000	5092800	NA	NA	NA	NA	NA	NA	NA	NA	NA	26547000	NA	NA	NA	NA	NA	NA	NA	NA	NA	NA	NA
AAPLLADDNKLR	Unmodified	P22760	AADAC	24284300	32339200	NA	NA	NA	NA	NA	NA	NA	NA	NA	118174000	NA	NA	NA	NA	NA	NA	NA	NA	NA	2844100	NA
AAPLQGMLPGLLAPLR	Oxidation (M)	E7ENL6	COL6A3	NA	1258600	NA	NA	NA	NA	NA	NA	NA	NA	NA	NA	NA	NA	NA	NA	NA	NA	NA	2474400	NA	NA	NA
AAPLQGMLPGLLAPLR	Oxidation (M)	E9PCV6	COL6A3	NA	NA	NA	NA	159016790	36074300	51565840	NA	NA	NA	NA	11767100	NA	NA	NA	NA	NA	39217640	NA	NA	NA	24762200	5095350
AAPLQGMLPGLLAPLR	Oxidation (M)	P12111	COL6A3	NA	NA	NA	NA	NA	NA	NA	NA	NA	NA	NA	NA	NA	NA	NA	NA	NA	NA	295266900	NA	NA	NA	NA
AAPLQGMLPGLLAPLR	Oxidation (M)	P12111-2	COL6A3	NA	NA	480035000	NA	NA	NA	NA	NA	77528600	13844800	115114000	NA	16487000	15470980	114827300	87834890	1710377600	NA	NA	NA	29472210	NA	NA
AAPLQGMLPGLLAPLR	Unmodified	E9PCV6	COL6A3	NA	NA	NA	NA	135205520	NA	9437800	1878910	NA	NA	NA	NA	NA	NA	NA	NA	NA	4214060	NA	NA	NA	4000330	8240900
AAPLQGMLPGLLAPLR	Unmodified	P12111	COL6A3	NA	NA	NA	NA	NA	NA	NA	NA	NA	NA	NA	NA	NA	NA	NA	NA	NA	NA	793383800	NA	NA	NA	NA
AAPLQGMLPGLLAPLR	Unmodified	P12111-2	COL6A3	252849000	NA	1990566890	NA	NA	NA	NA	NA	6593300	932420	962952500	NA	66994000	5147140	5281000	15824860	2842653100	NA	NA	NA	16106500	NA	NA
AAPLSRDPTEVTAIGAVEAAFK	Unmodified	P30613-2	PKLR	NA	NA	NA	NA	NA	NA	NA	20937000	NA	NA	NA	49782000	NA	NA	NA	NA	NA	NA	NA	NA	NA	NA	NA
AAPLVR	Unmodified	Q8WZ42	TTN	NA	NA	NA	NA	NA	NA	NA	NA	NA	NA	NA	NA	NA	NA	NA	NA	NA	NA	NA	NA	NA	NA	5092600
AAPLWDSKK	Unmodified	F8VYY9	PRKAG1;PRKAG3	NA	NA	NA	NA	NA	NA	NA	NA	NA	NA	NA	NA	NA	NA	NA	NA	NA	NA	NA	NA	3875500	NA	NA
AAPLWDSKK	Unmodified	P54619-2	PRKAG1	NA	NA	NA	NA	NA	NA	NA	NA	NA	NA	NA	NA	NA	NA	NA	NA	NA	555130	NA	NA	NA	NA	NA
AAPLWDSKK	Unmodified	P54619-2	PRKAG1;PRKAG3	NA	3645800	NA	NA	NA	NA	NA	NA	NA	NA	NA	NA	NA	NA	NA	NA	NA	NA	NA	NA	NA	NA	NA
AAPMTPAARPEDYEAALNAALADVPELAR	Acetyl (Protein N-term)	Q04446	GBE1	NA	NA	NA	NA	NA	NA	NA	10189000	NA	NA	NA	8606500	NA	NA	NA	NA	NA	NA	NA	NA	NA	NA	NA
AAPMTPAARPEDYEAALNAALADVPELAR	Acetyl (Protein N-term),Oxidation (M)	Q04446	GBE1	NA	NA	NA	NA	NA	NA	NA	5757700	NA	11861000	NA	66793700	NA	11877000	NA	NA	NA	12371000	NA	NA	NA	NA	NA
AAPPEPGEPEERK	Acetyl (Protein N-term)	Q5RI15	COX20	NA	NA	NA	NA	NA	NA	NA	1804700	NA	NA	NA	NA	NA	NA	NA	NA	7107500	NA	NA	NA	NA	NA	NA
AAPPPPPPPPPLESSPR	Unmodified	Q5T4S7-3	UBR4	NA	NA	NA	NA	NA	NA	NA	NA	NA	339120	NA	529250	NA	NA	NA	NA	NA	NA	NA	878600	NA	NA	NA
AAPPPPPPPPPPPGADR	Unmodified	P16298	PPP3CB	NA	NA	7643300	593120	NA	NA	NA	NA	NA	NA	NA	NA	NA	NA	NA	NA	NA	NA	NA	NA	NA	NA	NA
AAPPPPPPPPPPPGADR	Unmodified	Q5F2F8	PPP3CB	NA	NA	NA	NA	NA	1827200	NA	NA	NA	NA	NA	NA	NA	NA	NA	NA	NA	NA	NA	NA	NA	NA	NA
AAPPPPTQNHR	Unmodified	E9PG19	FCHSD2	NA	NA	NA	NA	NA	NA	NA	NA	NA	NA	NA	NA	NA	609600	NA	NA	NA	NA	NA	NA	NA	NA	NA
AAPPQPVTHLIFDMDGLLLDTER	Acetyl (Protein N-term)	E7EVH9	HDHD1	NA	NA	7797500	NA	NA	NA	NA	NA	NA	NA	NA	NA	NA	NA	NA	NA	13326000	NA	5021200	NA	NA	NA	740100
AAPPTAGSMAIEK	Unmodified	O75691	UTP20	NA	NA	NA	NA	NA	NA	NA	NA	NA	NA	NA	NA	956030	NA	NA	NA	NA	NA	NA	NA	NA	NA	NA
AAPQDVHVR	Acetyl (Protein N-term)	Q12981	BNIP1	NA	NA	NA	NA	NA	NA	0	NA	NA	NA	NA	NA	13055000	NA	NA	NA	NA	NA	NA	4926500	NA	4047900	NA
AAPQDVHVR	Acetyl (Protein N-term)	Q12981-2	BNIP1	NA	NA	NA	NA	NA	NA	NA	NA	NA	0	NA	NA	NA	NA	NA	NA	NA	NA	3182200	NA	NA	NA	NA
AAPQPSVSCVYK	Unmodified	P38435	GGCX	4794600	NA	NA	NA	NA	NA	NA	NA	32201700	NA	NA	NA	NA	NA	NA	NA	NA	NA	NA	2310100	NA	NA	NA
AAPQSPSVPK	Unmodified	E9PF10	NUP155	NA	1079000	NA	1069100	NA	NA	NA	NA	NA	NA	NA	NA	NA	NA	NA	NA	NA	NA	NA	NA	NA	NA	NA
AAPQSPSVPK	Unmodified	O75694	NUP155	NA	NA	NA	NA	NA	NA	NA	NA	NA	NA	NA	NA	NA	NA	NA	NA	NA	480250	NA	NA	NA	NA	NA
AAPREEPLTPR	Unmodified	O15357	INPPL1	NA	894540	NA	NA	NA	NA	NA	NA	NA	NA	NA	NA	NA	NA	NA	NA	NA	NA	NA	NA	0	NA	NA
AAPRPAPVAQPPAAAPPSAVGSSAAAPR	Unmodified	Q9Y6H1	CHCHD2;CHCHD2P9	NA	42225300	NA	26839600	NA	24325200	NA	2326800	NA	21624000	NA	NA	NA	42654400	NA	8190200	5973700	6720290	1444200	66916500	32235400	NA	NA
AAPRPPPAR	Acetyl (Protein N-term)	Q9UBB4	ATXN10	NA	NA	NA	NA	NA	NA	NA	NA	NA	12819000	NA	NA	25892000	NA	NA	NA	7731100	NA	15576000	25055000	NA	NA	NA
AAPRPPPAR	Acetyl (Protein N-term)	Q9UBB4-2	ATXN10	NA	3512200	0	NA	1963900	NA	NA	4149300	NA	NA	NA	NA	NA	NA	NA	NA	NA	NA	NA	NA	NA	NA	NA
AAPRPSPAISVSVSAPAFYAPQKK	Acetyl (Protein N-term)	Q15942	ZYX	NA	NA	NA	NA	NA	NA	NA	NA	NA	NA	NA	NA	NA	NA	NA	NA	2064600	NA	NA	NA	NA	NA	NA
AAPSAEFSVDR	Unmodified	Q9HCB6	SPON1	NA	NA	10839500	5009800	NA	12904300	NA	NA	NA	NA	10965800	NA	NA	10988000	NA	NA	NA	NA	6690600	NA	NA	6545200	NA
AAPSDGFKPR	Acetyl (Protein N-term)	Q92979	EMG1	NA	NA	NA	NA	NA	NA	NA	NA	NA	3596800	NA	NA	NA	NA	1031600	NA	2432700	NA	1592800	NA	6416500	NA	NA
AAPSMKER	Acetyl (Protein N-term),Oxidation (M)	Q5JTJ3-3	COA6	NA	NA	NA	NA	NA	NA	NA	NA	NA	NA	NA	NA	NA	NA	NA	NA	NA	225270	NA	NA	NA	NA	NA
AAPSTAPAEATPPKPGEAEAPPK	Unmodified	O95817	BAG3	NA	NA	3188300	NA	NA	NA	NA	NA	NA	NA	NA	NA	2438600	NA	NA	NA	10234000	NA	NA	NA	NA	NA	18870500
AAPSVTLFPPSSEELQANK	Unmodified	P0CG05	IGLC2;IGLC3;IGLC6;IGLC7	119500700	NA	NA	NA	NA	741406400	141008000	1340454100	NA	NA	47066000	NA	251409500	261836600	5118400	NA	269717000	NA	NA	NA	214973600	NA	38709800
AAPSVTLFPPSSEELQANK	Unmodified	P0CG05	IGLC2;IGLC6;IGLC3	NA	NA	NA	NA	NA	NA	NA	NA	NA	NA	NA	NA	NA	NA	NA	NA	NA	NA	NA	NA	NA	1344061800	NA
AAPSVTLFPPSSEELQANK	Unmodified	P0CG05	IGLC2;IGLC6;IGLC3;IGLC7	NA	323391300	NA	480280800	NA	NA	NA	NA	NA	NA	NA	NA	NA	NA	NA	1140334800	NA	734280200	NA	NA	NA	NA	NA
AAPSVTLFPPSSEELQANK	Unmodified	P0CG05	IGLC2;IGLC7;IGLC3;IGLC6	NA	NA	NA	NA	NA	NA	NA	NA	NA	NA	NA	NA	NA	NA	NA	NA	NA	NA	NA	215211600	NA	NA	NA
AAPSVTLFPPSSEELQANK	Unmodified	P0CG06	IGLC3;IGLC2;IGLC6;IGLC7	NA	NA	717551100	NA	296112680	NA	NA	NA	2087800	1044936300	NA	119081500	NA	NA	NA	NA	NA	NA	133029200	NA	NA	NA	NA
AAPTAASDQPDSAATTEK	Unmodified	Q9BRP8	WIBG	NA	NA	NA	NA	NA	NA	NA	NA	NA	NA	NA	NA	18387600	NA	NA	NA	NA	NA	NA	NA	NA	NA	NA
AAPTAASDQPDSAATTEK	Unmodified	Q9BRP8-2	WIBG	4621900	1142240	NA	898970	NA	5572600	1359500	NA	NA	NA	NA	NA	NA	2606000	807080	NA	4202900	1606600	2047400	2056490	0	NA	NA
AAPTAASDQPDSAATTEKAK	Unmodified	Q9BRP8-2	WIBG	NA	NA	NA	NA	NA	727690	NA	NA	NA	NA	NA	NA	NA	NA	NA	NA	NA	NA	NA	1049200	NA	NA	NA
AAPTSAPPSK	Unmodified	Q13123	IK	NA	NA	NA	NA	NA	NA	NA	NA	NA	NA	NA	NA	1140000	NA	NA	NA	NA	NA	NA	NA	NA	NA	NA
AAPVDLELKK	Acetyl (Protein N-term)	E5RGS4	PFDN1	NA	46062400	NA	NA	NA	NA	NA	NA	NA	NA	NA	15158000	NA	71822000	1474300	12842600	NA	NA	NA	NA	NA	NA	NA
AAPVDLELKK	Acetyl (Protein N-term)	O60925	PFDN1	NA	NA	NA	54889000	NA	38162000	NA	23601000	NA	17644000	NA	NA	7990500	NA	NA	NA	NA	13523000	6559600	21763900	29592000	NA	NA
AAPVDLELKKAFTELQAK	Acetyl (Protein N-term)	O60925	PFDN1	NA	NA	NA	NA	NA	NA	NA	NA	NA	NA	NA	NA	NA	NA	NA	NA	NA	NA	NA	NA	2026800	NA	NA
AAPVLLR	Acetyl (Protein N-term)	Q8N0U8	VKORC1L1	NA	NA	NA	NA	NA	NA	NA	NA	NA	2169800	NA	NA	NA	NA	NA	NA	NA	NA	NA	NA	NA	NA	NA
AAPVLLR	Unmodified	Q8N0U8	VKORC1L1	NA	NA	NA	NA	NA	NA	NA	NA	NA	3177200	2636500	NA	NA	NA	NA	NA	NA	NA	NA	2835900	NA	NA	NA
AAQAGVAVGDWVLSIDGENAGSLTHIEAQNK	Unmodified	D6RF83	PDLIM7	NA	NA	NA	NA	NA	NA	NA	2498600	NA	NA	NA	NA	NA	NA	NA	NA	NA	NA	NA	NA	NA	NA	NA
AAQAGVAVGDWVLSIDGENAGSLTHIEAQNK	Unmodified	Q9NR12	PDLIM7	NA	2233100	332117400	NA	1054850	26395400	NA	NA	NA	NA	NA	NA	NA	10564230	NA	NA	NA	NA	NA	NA	0	NA	NA
AAQAGVAVGDWVLSIDGENAGSLTHIEAQNK	Unmodified	Q9NR12-2	PDLIM7	NA	NA	NA	NA	NA	NA	NA	NA	NA	NA	NA	NA	NA	NA	NA	4882800	NA	270861010	NA	NA	NA	28899400	NA
AAQALAK	Unmodified	Q9H3U1-2	UNC45A	NA	NA	927870	NA	NA	NA	NA	NA	NA	NA	NA	NA	NA	NA	NA	NA	NA	NA	NA	NA	NA	NA	NA
AAQALALLR	Acetyl (Protein N-term)	Q16401	PSMD5	NA	NA	NA	NA	NA	NA	NA	NA	NA	NA	NA	NA	NA	NA	NA	NA	NA	11083000	13027000	NA	54034900	NA	NA
AAQALALLR	Acetyl (Protein N-term)	Q16401-2	PSMD5	NA	34034900	NA	NA	7195200	NA	5955300	10467000	2087300	16589000	NA	8254400	NA	23106000	NA	19578300	NA	NA	NA	48769500	NA	28806000	NA
AAQANVR	Unmodified	D6RB78	PDLIM5	NA	NA	NA	NA	NA	NA	NA	NA	NA	NA	NA	NA	NA	NA	NA	NA	NA	NA	NA	NA	NA	NA	26365000
AAQANVR	Unmodified	Q96HC4	PDLIM5	NA	NA	NA	NA	NA	NA	NA	NA	NA	NA	NA	NA	NA	NA	NA	NA	NA	NA	NA	NA	18734000	NA	NA
AAQAPDGASEPR	Unmodified	P11274	BCR;BCR/ABL fusion	NA	NA	NA	NA	NA	NA	NA	NA	NA	NA	NA	NA	1888900	NA	NA	NA	NA	NA	NA	NA	NA	NA	NA
AAQAPDGASEPR	Unmodified	P11274-2	BCR;BCR/ABL fusion	NA	NA	NA	NA	NA	638450	NA	318240	NA	NA	NA	NA	NA	NA	NA	NA	NA	NA	NA	NA	NA	NA	NA
AAQAPSSFQLLYDLK	Unmodified	F5H2F4	MTHFD1	31899000	NA	NA	NA	3428390	NA	4645000	NA	NA	NA	NA	NA	NA	NA	NA	NA	NA	NA	NA	NA	NA	NA	NA
AAQAPSSFQLLYDLK	Unmodified	P11586	MTHFD1	NA	59061800	50289800	20263500	NA	46535900	NA	75548700	189744500	27620500	6858500	517569830	67807000	36057000	5880700	12413540	NA	11289300	21082000	46544500	17189400	32179100	NA
AAQAPSSFQLLYDLKLPVEDK	Unmodified	P11586	MTHFD1	NA	NA	NA	NA	NA	7446600	NA	NA	NA	NA	NA	5018600	NA	NA	NA	NA	NA	NA	NA	NA	1023800	NA	NA
AAQAPSSFQLLYDLKLPVEDKIR	Unmodified	P11586	MTHFD1	NA	NA	NA	NA	NA	926560	NA	NA	NA	NA	NA	2439000	NA	NA	NA	NA	NA	NA	NA	NA	NA	NA	NA
AAQAQLSEAK	Unmodified	Q9NWB7	IFT57	NA	NA	NA	NA	NA	NA	NA	NA	NA	NA	NA	NA	6400200	NA	NA	NA	NA	NA	662120	NA	NA	NA	NA
AAQASDLEK	Unmodified	P37837	TALDO1	NA	305430	NA	NA	NA	1882000	47862940	NA	11808000	NA	45246000	NA	88411600	NA	17912200	192639790	151633000	NA	125717000	239990000	540238110	NA	16657000
AAQASDLEKIHLDEK	Unmodified	P37837	TALDO1	NA	NA	NA	5537500	NA	45577900	NA	13193000	NA	8908700	NA	89292000	NA	NA	NA	28404300	NA	NA	NA	70863000	162365900	56391100	NA
AAQASDLEKIHLDEKSFR	Unmodified	P37837	TALDO1	NA	NA	NA	NA	NA	NA	NA	NA	NA	NA	NA	NA	NA	NA	NA	NA	NA	NA	NA	NA	13539000	NA	NA
AAQDFFSTCR	Unmodified	H0Y5R6	UROD	NA	NA	NA	NA	NA	NA	NA	8233900	NA	NA	NA	NA	NA	NA	NA	NA	NA	NA	NA	NA	NA	NA	NA
AAQDFFSTCR	Unmodified	P06132	UROD	NA	25234000	NA	6898400	NA	5251600	6953700	NA	NA	2124200	NA	NA	7356100	NA	NA	NA	NA	874820	NA	16730400	7989400	3331600	NA
AAQDFFSTCR	Unmodified	Q5T446	UROD	NA	NA	11574000	NA	NA	NA	NA	NA	NA	NA	NA	NA	NA	NA	NA	NA	NA	NA	NA	NA	NA	NA	NA
AAQDLCEEALR	Unmodified	O94906	PRPF6	NA	NA	NA	NA	NA	NA	NA	NA	1304700	NA	NA	NA	16677400	NA	1368200	NA	NA	NA	7452620	NA	NA	NA	NA
AAQDLCEEALR	Unmodified	O94906-2	PRPF6	NA	NA	NA	NA	NA	NA	NA	NA	NA	NA	NA	NA	NA	NA	NA	NA	4596200	NA	NA	NA	NA	NA	NA
AAQDRDQIYR	Unmodified	H7C2L4	TRA2B	28273200	NA	NA	NA	NA	NA	NA	3241000	2150370	NA	4874100	15706100	NA	NA	4694830	NA	NA	NA	NA	NA	NA	NA	NA
AAQDRDQIYR	Unmodified	P62995-3	TRA2B	NA	NA	9751800	11176520	NA	3389400	19742000	NA	NA	5345000	NA	NA	8457700	NA	NA	NA	21856900	2250520	59948580	37310300	NA	7915160	NA
AAQDYLQEK	Unmodified	Q9P2D3	HEATR5B	NA	NA	NA	NA	NA	NA	NA	1604700	NA	NA	NA	NA	NA	NA	NA	NA	NA	NA	NA	NA	NA	2663700	NA
AAQDYLQEK	Unmodified	Q9P2D3-3	HEATR5B	NA	614890	NA	NA	NA	NA	NA	NA	NA	NA	NA	NA	NA	NA	NA	NA	NA	NA	NA	NA	NA	NA	NA
AAQEDKAGNYEEALQLYQHAVQYFLHVVK	Unmodified	O75351	VPS4B	NA	NA	NA	NA	NA	NA	NA	NA	NA	NA	NA	1816100	NA	NA	NA	NA	NA	NA	NA	2177700	NA	9244200	NA
AAQEEYVK	Unmodified	J3KPS3	ALDOA	NA	NA	NA	NA	NA	145003760	NA	NA	8963700	NA	76855200	NA	NA	NA	13704710	36697500	NA	3572900	NA	NA	232447000	150260	NA
AAQEEYVK	Unmodified	P04075	ALDOA	397069100	NA	31890000	NA	433050	NA	57996200	NA	NA	NA	NA	NA	7917700	NA	NA	NA	336993500	NA	183820000	300528000	NA	NA	127689980
AAQEEYVKR	Unmodified	J3KPS3	ALDOA	NA	NA	NA	36545530	NA	766300960	NA	1596190	7928300	2583400	12009000	NA	NA	NA	10170500	154050400	NA	69354530	NA	NA	2422081900	1985440	NA
AAQEEYVKR	Unmodified	P04075	ALDOA	157125100	1542410	323346000	NA	191320	NA	65071600	NA	NA	NA	NA	NA	7788300	722390	NA	NA	417804120	NA	255704730	2082982950	NA	NA	62922200
AAQEFFQR	Unmodified	Q5T160	RARS2	NA	4587500	NA	NA	NA	NA	NA	NA	NA	NA	NA	NA	NA	NA	NA	NA	NA	NA	NA	NA	NA	3883700	NA
AAQELQEGQR	Unmodified	F5H2U1	CBS	NA	NA	NA	NA	NA	NA	NA	NA	NA	NA	NA	NA	NA	NA	NA	427090	NA	NA	NA	NA	NA	NA	NA
AAQELQEGQR	Unmodified	P35520	CBS	NA	NA	NA	NA	NA	NA	NA	NA	50839280	NA	NA	252832650	NA	NA	1402200	NA	NA	NA	NA	NA	NA	NA	NA
AAQENKHDSYIPCSER	Unmodified	F8VXI9	GIT2	2027200	NA	NA	NA	NA	NA	NA	NA	NA	NA	NA	NA	NA	NA	NA	NA	NA	NA	1444200	NA	NA	NA	NA
AAQENKHDSYIPCSER	Unmodified	F8W7V0	GIT2	NA	NA	2703000	757460	NA	NA	NA	NA	NA	NA	NA	NA	NA	NA	NA	1153700	NA	NA	NA	NA	NA	NA	NA
AAQENKHDSYIPCSER	Unmodified	Q14161-8	GIT2	NA	1690350	NA	NA	NA	NA	NA	NA	NA	NA	NA	NA	NA	NA	NA	NA	NA	NA	NA	NA	4470000	NA	NA
AAQENKHDSYIPCSER	Unmodified	R4GNG3	GIT2	NA	NA	NA	NA	NA	NA	NA	NA	NA	1792200	NA	NA	NA	NA	NA	NA	NA	NA	NA	NA	NA	NA	NA
AAQEQVLNASR	Unmodified	Q99543-2	DNAJC2	NA	NA	NA	NA	NA	NA	NA	NA	NA	563760	NA	NA	NA	NA	NA	NA	NA	NA	NA	NA	NA	NA	NA
AAQEREEELK	Unmodified	Q9Y2D5	AKAP2	NA	NA	NA	NA	NA	NA	NA	NA	NA	NA	NA	NA	NA	NA	NA	NA	NA	265850	NA	NA	NA	NA	NA
AAQEREEELKR	Unmodified	Q9Y2D5	AKAP2	NA	NA	NA	318400	NA	NA	NA	NA	NA	NA	2386300	NA	NA	NA	NA	NA	NA	1769760	NA	NA	NA	NA	NA
AAQEREEELKR	Unmodified	Q9Y2D5-6	AKAP2	NA	NA	NA	NA	NA	226130	NA	2783870	NA	NA	NA	3337380	NA	3948200	NA	NA	NA	NA	NA	NA	NA	NA	NA
AAQFEPPGR	Unmodified	P31995	FCGR2A;FCGR2C	NA	NA	NA	NA	NA	NA	NA	NA	NA	2726200	NA	NA	NA	NA	NA	NA	NA	NA	NA	NA	NA	NA	NA
AAQFLR	Unmodified	E7EVJ5	CYFIP1;CYFIP2	NA	NA	NA	NA	NA	NA	NA	5400400	NA	NA	NA	NA	NA	NA	NA	NA	NA	NA	NA	NA	NA	NA	NA
AAQFLR	Unmodified	Q7L576	CYFIP1	3074300	NA	NA	NA	NA	NA	NA	NA	NA	NA	NA	NA	NA	NA	NA	NA	NA	NA	NA	NA	NA	NA	NA
AAQFLR	Unmodified	Q7L576	CYFIP1;CYFIP2	NA	NA	1194100	NA	NA	NA	NA	NA	NA	9160700	2098400	7524700	7863400	NA	NA	NA	1952800	NA	851760	33783000	1415400	NA	NA
AAQFVTR	Unmodified	Q92673	SORL1	NA	NA	NA	NA	NA	NA	NA	1134000	NA	NA	NA	1027900	NA	NA	NA	NA	NA	NA	NA	603270	1974200	NA	NA
AAQGEPQVQFK	Acetyl (Protein N-term)	B5MDF5	RAN	NA	88023200	14495000	17701000	5485700	38494100	95587000	53871000	29408800	87737600	36240000	41332000	112039700	193678500	NA	92610700	45962100	31507800	36816800	129866000	200528000	99722800	5110700
AAQGLLACGVAQGALR	Unmodified	O75594	PGLYRP1	NA	NA	9479700	NA	NA	NA	NA	NA	NA	NA	NA	NA	NA	NA	NA	NA	NA	NA	NA	NA	10134000	NA	NA
AAQGYGYYR	Acetyl (Protein N-term)	U3KPU7	SLC37A4	NA	NA	NA	NA	NA	NA	5704200	NA	NA	NA	NA	NA	NA	NA	NA	NA	NA	NA	NA	NA	NA	NA	NA
AAQHGVCSVLK	Unmodified	Q5JTH9-2	RRP12	NA	NA	NA	NA	NA	NA	NA	NA	NA	NA	NA	NA	3278500	NA	NA	NA	NA	NA	NA	NA	NA	NA	NA
AAQIANETGNLAASYHLAR	Unmodified	Q96RY7	IFT140	NA	NA	NA	NA	NA	NA	NA	NA	NA	NA	NA	NA	8481200	NA	NA	NA	NA	NA	NA	NA	NA	NA	NA
AAQIFITELTLR	Unmodified	E9PL11	NFYC	NA	NA	NA	NA	NA	NA	NA	NA	NA	NA	NA	1492300	NA	NA	NA	NA	NA	NA	NA	NA	NA	NA	NA
AAQIFITELTLR	Unmodified	Q5T6K7	NFYC	NA	3346200	NA	NA	NA	NA	NA	NA	NA	NA	NA	NA	NA	13142000	NA	NA	NA	NA	NA	NA	NA	NA	NA
AAQIGAHTLSGACLDPGAFK	Unmodified	J3KND9	ETFDH	NA	NA	30400400	NA	NA	NA	NA	NA	NA	NA	NA	NA	NA	NA	NA	NA	7415200	NA	NA	NA	NA	NA	NA
AAQIGAHTLSGACLDPGAFK	Unmodified	Q16134	ETFDH	NA	4979400	NA	NA	NA	NA	5526700	NA	48957200	NA	NA	46266500	NA	NA	NA	NA	NA	NA	NA	NA	NA	NA	109249000
AAQIPESDQIK	Acetyl (Protein N-term)	Q9Y5J7	TIMM9	NA	NA	NA	NA	NA	NA	NA	NA	NA	5922500	NA	11768000	NA	7731200	NA	1982100	NA	4298300	NA	NA	NA	NA	NA
AAQIPESDQIKQFK	Acetyl (Protein N-term)	Q9Y5J7	TIMM9	NA	NA	NA	3364600	NA	NA	NA	0	NA	2121900	NA	3376900	NA	NA	NA	1885900	NA	NA	NA	7308900	5441700	NA	NA
AAQKADVLTTGAGNPVGDK	Unmodified	P04040	CAT	NA	1655600	NA	5410400	NA	NA	NA	5847100	NA	NA	NA	27429000	NA	NA	NA	NA	NA	NA	NA	NA	NA	NA	NA
AAQKADVLTTGAGNPVGDKLNVITVGPR	Unmodified	P04040	CAT	NA	15930000	NA	30922000	NA	9239200	NA	13433000	NA	NA	NA	49890000	NA	NA	NA	57563600	NA	NA	NA	NA	NA	NA	NA
AAQKDQQKDAEAEGLSGTTLLPK	Acetyl (Protein N-term)	M0R3D4	RABAC1	NA	NA	NA	NA	NA	NA	NA	NA	NA	NA	NA	NA	NA	NA	NA	NA	NA	NA	NA	NA	NA	4875400	NA
AAQLAIR	Unmodified	D3YTB1	RPL32	20988000	NA	1676000	NA	NA	NA	10637000	NA	21655000	6718950	9870900	NA	10267000	NA	10157300	NA	14571000	NA	6145900	NA	NA	NA	NA
AAQLAIR	Unmodified	F8W727	RPL32	NA	NA	NA	NA	NA	NA	NA	NA	NA	NA	NA	11816000	NA	NA	NA	NA	NA	NA	NA	NA	NA	NA	NA
AAQLATEIADIK	Unmodified	Q15075	EEA1	11024000	12358390	NA	12317600	NA	43848800	NA	10703850	4248900	12762000	2000400	12071000	5694900	16700000	1294100	6110000	NA	5653100	5222400	41934500	28124700	39940590	NA
AAQLCGAGMAAVVDK	Oxidation (M)	P19367	HK1	NA	NA	NA	703680	NA	6476100	NA	NA	NA	1442500	NA	NA	NA	NA	NA	NA	12173000	2080000	1769800	4571900	2335800	1188900	3768400
AAQLCGAGMAAVVDK	Unmodified	E7ENR4	HK1	19712000	NA	NA	NA	NA	NA	NA	NA	NA	NA	NA	NA	NA	1744200	NA	NA	NA	NA	NA	NA	NA	NA	NA
AAQLCGAGMAAVVDK	Unmodified	P19367	HK1	NA	0	NA	NA	NA	3684100	NA	NA	NA	NA	2002800	NA	NA	NA	NA	NA	28051700	2506700	5463300	10162000	6440200	4170700	NA
AAQLCGAGMAAVVDKIR	Oxidation (M)	P19367	HK1	NA	NA	NA	NA	NA	3436000	NA	NA	NA	NA	NA	NA	NA	NA	NA	NA	NA	NA	NA	NA	NA	NA	NA
AAQLCGAGMAAVVDKIR	Unmodified	P19367	HK1	NA	NA	NA	NA	NA	2569100	NA	NA	NA	NA	NA	NA	NA	NA	NA	NA	NA	NA	NA	11746000	NA	NA	NA
AAQLCGAGMAAVVDR	Unmodified	P52789	HK2	NA	NA	NA	NA	NA	NA	NA	NA	NA	NA	NA	NA	2231300	NA	NA	NA	NA	NA	NA	NA	NA	NA	NA
AAQLCGAGVAAVVEK	Unmodified	P52790	HK3	NA	NA	NA	NA	NA	NA	NA	NA	NA	NA	NA	NA	NA	NA	NA	NA	NA	NA	NA	NA	23920000	NA	NA
AAQLDGLEAR	Unmodified	P55268	LAMB2	8292600	3955100	494757000	282430	6331800	3113400	1063010	4553910	NA	2722700	115971100	NA	24582380	4220400	NA	323790	112459810	11734560	16363420	NA	298470	NA	16822200
AAQLGFGGVYIQTDVGGSGLSR	Unmodified	Q9UKU7	ACAD8	NA	NA	NA	NA	NA	NA	2281000	NA	NA	NA	NA	NA	NA	NA	NA	NA	NA	NA	NA	NA	NA	NA	NA
AAQLGFK	Unmodified	E9PEX6	DLD	NA	50568000	NA	46147000	NA	57892000	NA	240399120	NA	NA	NA	100239400	NA	NA	NA	NA	NA	NA	NA	NA	57138600	NA	NA
AAQLGFK	Unmodified	P09622	DLD	67913000	NA	NA	NA	NA	NA	NA	NA	25066000	NA	NA	NA	NA	NA	3427000	NA	NA	NA	NA	NA	NA	NA	94684160
AAQLPR	Unmodified	O95159	ZFPL1	NA	NA	NA	NA	NA	NA	NA	NA	NA	NA	NA	NA	1307900	NA	NA	NA	NA	NA	NA	3033900	NA	NA	NA
AAQLQEALLHCGR	Unmodified	E9PHM6	DST	NA	NA	1837300	NA	NA	NA	NA	NA	NA	NA	NA	NA	2511200	NA	NA	NA	NA	NA	NA	NA	NA	NA	NA
AAQLQEALLHCGR	Unmodified	Q03001	DST	NA	562060	NA	NA	NA	NA	NA	NA	NA	NA	NA	NA	NA	NA	NA	NA	NA	NA	NA	5399720	NA	635450	NA
AAQLQGLGR	Unmodified	S4R3D9	ALDH3B1	NA	NA	NA	1636000	NA	NA	NA	NA	NA	NA	NA	NA	NA	NA	NA	NA	NA	NA	NA	NA	NA	NA	NA
AAQLQGLGR	Unmodified	S4R3R5	ALDH3B1	NA	NA	NA	NA	NA	NA	NA	NA	NA	NA	5768900	NA	NA	NA	NA	NA	NA	NA	NA	NA	22714000	NA	NA
AAQLQHSEK	Unmodified	Q16204	CCDC6	NA	NA	5770140	NA	NA	NA	NA	NA	NA	NA	NA	NA	NA	NA	NA	NA	NA	NA	NA	NA	NA	NA	NA
AAQLQR	Unmodified	F5H345	HMBS	NA	NA	NA	NA	NA	NA	NA	NA	NA	NA	NA	NA	NA	NA	NA	NA	NA	NA	NA	NA	25156000	NA	NA
AAQLVDKDSTFLSTLEHHLSR	Unmodified	K7ELZ9	NCLN	NA	NA	NA	NA	NA	NA	NA	NA	NA	NA	NA	NA	NA	NA	NA	NA	4758300	NA	NA	NA	NA	NA	NA
AAQLVDKDSTFLSTLEHHLSR	Unmodified	K7EMW4	NCLN	NA	NA	NA	NA	NA	NA	NA	13446000	NA	NA	NA	NA	NA	11994000	NA	NA	NA	NA	NA	NA	NA	NA	NA
AAQLVDKDSTFLSTLEHHLSR	Unmodified	Q969V3-2	NCLN	146240000	NA	NA	NA	NA	18320000	9229500	NA	NA	12638000	6290900	10967000	NA	NA	3605900	NA	NA	12186800	9195000	28350600	NA	83009000	NA
AAQLYR	Unmodified	Q9NP61	ARFGAP3	NA	NA	NA	NA	NA	NA	NA	NA	NA	NA	NA	NA	NA	NA	NA	1040900	NA	NA	NA	7715800	NA	NA	NA
AAQMHSGYQR	Oxidation (M)	Q96PK6	RBM14	1225900	NA	NA	NA	NA	NA	NA	NA	NA	NA	NA	NA	NA	NA	NA	NA	NA	NA	3624900	NA	NA	NA	NA
AAQMHSGYQR	Unmodified	Q96PK6	RBM14	NA	NA	NA	NA	NA	NA	NA	NA	NA	NA	NA	NA	2151200	346670	NA	NA	NA	NA	0	NA	NA	NA	NA
AAQNEIWQTFFR	Unmodified	Q13488	TCIRG1	23369000	NA	NA	NA	NA	NA	NA	NA	NA	NA	NA	NA	NA	NA	NA	NA	NA	NA	NA	NA	1755600	NA	NA
AAQNISK	Unmodified	J3KPX7	PHB2	5899800	NA	859970	NA	NA	NA	15038000	NA	NA	NA	NA	NA	NA	NA	NA	NA	3446200	NA	2752100	NA	NA	NA	NA
AAQNISK	Unmodified	Q99623	PHB2	NA	NA	NA	NA	NA	NA	NA	NA	7267700	NA	1715100	NA	NA	NA	NA	NA	NA	NA	NA	NA	NA	NA	NA
AAQNQMECEEEK	Oxidation (M)	F8W1R0	FGD4	NA	NA	NA	NA	NA	NA	NA	NA	NA	NA	NA	NA	906360	NA	NA	NA	NA	NA	NA	NA	NA	NA	NA
AAQNSGEAEYIEK	Unmodified	G3XAI2	LAMB1	6982800	NA	9188200	2753100	NA	1172600	NA	NA	NA	NA	13552400	NA	4397200	NA	851960	NA	46231600	1830440	1464200	1329900	NA	NA	27870100
AAQPGSGK	Unmodified	P05455	SSB	NA	NA	NA	NA	NA	NA	NA	NA	NA	NA	NA	NA	NA	NA	NA	NA	NA	NA	NA	NA	2562000	NA	NA
AAQPPAQPCQLCGR	Unmodified	M0QXZ5	ZNF428	NA	NA	NA	NA	NA	NA	NA	NA	NA	NA	NA	NA	NA	NA	NA	NA	NA	NA	836390	NA	NA	NA	NA
AAQQAASSSGQGQQAQTPTGK	Unmodified	P48729	CSNK1A1	1391500	NA	6491800	1970400	NA	NA	NA	655770	NA	1718170	NA	NA	NA	2054700	NA	NA	NA	NA	NA	NA	NA	969000	NA
AAQQQEEQEEKEEEDDEQTLHR	Unmodified	P78318	IGBP1	5245100	NA	NA	NA	NA	NA	NA	NA	NA	NA	NA	NA	NA	6734300	NA	NA	NA	844560	NA	NA	NA	NA	NA
AAQRDNEEETTDDPRK	Unmodified	Q99459	CDC5L	NA	NA	NA	NA	NA	NA	NA	NA	NA	NA	NA	NA	NA	721740	NA	NA	NA	NA	NA	NA	NA	NA	NA
AAQRHETLTSLNLEK	Unmodified	F8W7Q4	FAM162A	NA	NA	NA	NA	NA	467570	NA	2510700	NA	NA	NA	NA	NA	NA	NA	NA	NA	NA	NA	0	NA	NA	NA
AAQRHETLTSLNLEKK	Unmodified	F8W7Q4	FAM162A	NA	926480	NA	NA	NA	NA	NA	2541200	NA	NA	NA	NA	NA	NA	NA	NA	NA	NA	NA	NA	NA	NA	NA
AAQRPLR	Acetyl (Protein N-term)	Q8WZ82	OVCA2	NA	NA	13814000	NA	NA	NA	7107800	NA	NA	NA	1521200	NA	NA	NA	NA	NA	6050300	NA	NA	NA	NA	NA	1627100
AAQSALAAIFNLHLDQTPSR	Unmodified	P78563-2	ADARB1	NA	NA	NA	NA	NA	NA	NA	NA	NA	NA	NA	NA	NA	NA	NA	NA	NA	NA	NA	5165700	NA	NA	NA
AAQSANISVR	Unmodified	B1AK13	HMGCL	37968800	99640360	NA	33910000	NA	24657000	113954000	317200300	51191960	NA	NA	371863400	1815600	27120700	1067900	18184900	14427000	7210400	5620300	33513500	67661500	55944700	NA
AAQSLFPFIEK	Unmodified	Q8TDY4-3	ASAP3	NA	2060000	NA	NA	NA	NA	NA	NA	NA	NA	NA	NA	NA	NA	NA	NA	NA	NA	NA	NA	NA	NA	NA
AAQSLLNK	Unmodified	I3L0H8	DDX19A	NA	NA	NA	NA	NA	NA	NA	NA	NA	NA	1523900	NA	NA	NA	NA	NA	NA	NA	NA	NA	NA	NA	NA
AAQSLLNK	Unmodified	I3L0H8	DDX19A;DDX19B	NA	NA	NA	2394800	NA	14243000	NA	8970500	NA	NA	NA	NA	6047700	NA	NA	5531500	NA	NA	NA	NA	NA	NA	1661500
AAQSLLNK	Unmodified	I3L0H8	DDX19B;DDX19A	NA	NA	NA	NA	NA	NA	NA	NA	NA	NA	NA	NA	NA	19058000	NA	NA	4631800	NA	NA	NA	NA	NA	NA
AAQSLLNK	Unmodified	Q9NUU7	DDX19A;DDX19B	NA	NA	NA	NA	NA	NA	NA	NA	NA	NA	NA	NA	NA	NA	NA	NA	NA	NA	NA	31880000	12001000	NA	NA
AAQSLR	Unmodified	P48052	CPA2	NA	NA	NA	NA	NA	NA	NA	NA	NA	NA	NA	NA	NA	NA	6386040	NA	NA	NA	NA	NA	NA	NA	NA
AAQSPPVDSAAETPPR	Unmodified	Q12988	HSPB3	NA	NA	NA	NA	335760	NA	NA	NA	NA	NA	NA	NA	NA	NA	NA	NA	NA	NA	NA	NA	NA	NA	17211100
AAQSQLSQGDLVVAIDGVNTDTMTHLEAQNK	Oxidation (M)	O75112-2	LDB3	NA	NA	NA	2714400	1057900	NA	NA	NA	NA	NA	NA	NA	NA	NA	NA	NA	NA	NA	NA	NA	NA	NA	NA
AAQSQLSQGDLVVAIDGVNTDTMTHLEAQNK	Oxidation (M)	O75112-7	LDB3	NA	NA	NA	NA	NA	NA	NA	NA	NA	NA	NA	NA	NA	NA	NA	NA	8261800	7991200	NA	NA	NA	NA	32958030
AAQSQLSQGDLVVAIDGVNTDTMTHLEAQNK	Unmodified	O75112-2	LDB3	NA	NA	NA	1513500	NA	NA	NA	NA	NA	NA	NA	NA	NA	NA	NA	NA	NA	NA	NA	NA	NA	NA	NA
AAQSQLSQGDLVVAIDGVNTDTMTHLEAQNK	Unmodified	O75112-7	LDB3	NA	NA	49684200	NA	NA	NA	NA	NA	NA	NA	NA	NA	NA	NA	NA	NA	27738200	24443500	NA	NA	NA	NA	256694780
AAQSTAMNR	Oxidation (M)	I3L0N3	NSF	538320	NA	NA	NA	NA	NA	NA	NA	810470	NA	NA	NA	617510	NA	NA	NA	NA	NA	NA	NA	NA	NA	NA
AAQSTAMNR	Unmodified	I3L0N3	NSF	10796000	NA	3898300	NA	NA	NA	NA	NA	NA	NA	NA	NA	NA	NA	NA	NA	NA	NA	2054800	NA	NA	NA	NA
AAQTAERLDQDINATK	Unmodified	Q15642-2	TRIP10	NA	NA	NA	3311200	NA	NA	NA	NA	NA	NA	NA	NA	NA	NA	NA	NA	NA	NA	NA	NA	NA	NA	NA
AAQTAERLDQDINATKADVEK	Unmodified	Q15642	TRIP10	NA	NA	NA	NA	NA	3176600	NA	NA	NA	NA	NA	NA	NA	NA	NA	NA	NA	NA	NA	NA	NA	NA	NA
AAQTELGQQILADFEEAFPSQGTK	Unmodified	Q5VIR6-4	VPS53	NA	5215300	NA	NA	NA	NA	NA	NA	NA	2980600	NA	NA	NA	2422100	NA	NA	NA	2210600	NA	5733400	2287000	6827600	NA
AAQTTIETAIHSLIETLK	Unmodified	F5GX82	FRYL	NA	NA	NA	NA	NA	NA	NA	NA	NA	NA	NA	NA	NA	NA	NA	NA	NA	NA	NA	NA	4221500	NA	NA
AAQVAQDEEIAR	Unmodified	Q8IVM0	CCDC50	NA	NA	NA	2923990	NA	4388620	NA	NA	NA	NA	NA	NA	NA	14477000	NA	619770	NA	262110	3506700	NA	NA	NA	NA
AAQVFALLFVTEYLTK	Unmodified	O43592	XPOT	NA	NA	NA	NA	NA	NA	NA	NA	NA	1591500	NA	NA	NA	NA	NA	NA	NA	251420	NA	NA	NA	NA	NA
AAQVFYNNK	Unmodified	J3QSS3	ABCA2	NA	NA	NA	NA	NA	NA	NA	NA	NA	NA	NA	NA	NA	NA	NA	NA	NA	NA	NA	6048570	NA	NA	NA
AAQVMGPPDR	Oxidation (M)	Q96I24	FUBP3	NA	NA	NA	5204100	NA	NA	NA	NA	1018800	1052000	NA	3367400	NA	NA	NA	181290	NA	NA	NA	7874700	NA	517760	NA
AAQVQR	Unmodified	Q969G5	PRKCDBP	NA	NA	NA	NA	NA	NA	NA	NA	NA	NA	NA	NA	NA	NA	NA	NA	NA	NA	535000	NA	NA	NA	NA
AAQVTIQSSGTFSSK	Unmodified	P01023	A2M	NA	8440700	NA	59998880	NA	324753600	NA	38216500	2900300	8705300	NA	7411200	0	1.1e+07	771930	46716930	NA	9107500	NA	47138060	13075000	14507500	NA
AAQYACSLLGHALQR	Unmodified	O96011	PEX11B	8419600	NA	NA	NA	NA	NA	NA	NA	NA	NA	7433600	NA	15669300	NA	NA	NA	NA	NA	1482600	NA	NA	NA	NA
AAQYACSLLGHALQR	Unmodified	O96011-2	PEX11B	NA	NA	NA	NA	526630	NA	4960000	NA	NA	NA	NA	NA	NA	NA	NA	NA	NA	NA	NA	NA	NA	NA	NA
AAQYFVK	Unmodified	Q8WWQ8	STAB2	NA	NA	NA	NA	NA	NA	NA	NA	NA	NA	NA	NA	NA	NA	NA	NA	NA	NA	NA	NA	4999740	NA	NA
AAQYGLQLVESQNELQNQLDK	Unmodified	Q96EA4	SPDL1	NA	NA	NA	NA	NA	NA	NA	NA	NA	NA	NA	NA	5168300	NA	NA	NA	NA	NA	NA	NA	NA	NA	NA
AAREPNIDR	Unmodified	E7EX17	EIF4B	NA	NA	NA	NA	NA	NA	NA	NA	NA	NA	NA	2864800	NA	NA	NA	NA	NA	NA	NA	9255700	NA	NA	NA
AAREPNIDR	Unmodified	F8VX11	EIF4B	NA	NA	NA	NA	NA	NA	NA	NA	NA	NA	NA	NA	NA	NA	NA	10142800	NA	NA	NA	NA	NA	NA	NA
AAREPNIDR	Unmodified	F8W0K0	EIF4B	NA	NA	NA	NA	NA	NA	NA	NA	NA	NA	NA	NA	NA	NA	NA	NA	NA	NA	NA	NA	52508500	NA	NA
AARPITLGIDLGTTSVK	Acetyl (Protein N-term)	Q9UHJ6	SHPK	NA	0	3291500	NA	NA	12131000	NA	32315000	NA	9561200	NA	39553300	NA	NA	NA	8109300	NA	NA	NA	35710000	17478000	7292300	NA
AARPSSFQSR	Unmodified	Q4VXW4	OGFR	NA	NA	NA	NA	NA	618790	NA	NA	NA	NA	NA	299620	NA	NA	NA	NA	NA	NA	NA	NA	13803000	NA	NA
AARPSVSEELTAAER	Unmodified	Q5VUE5	C1orf53	NA	1771300	NA	NA	NA	NA	NA	NA	NA	NA	NA	NA	NA	NA	NA	NA	NA	NA	NA	NA	NA	NA	NA
AASAAAAELQASGGPR	Acetyl (Protein N-term)	Q9HCN4	GPN1	NA	0	NA	NA	NA	NA	NA	NA	NA	NA	NA	NA	NA	NA	NA	NA	NA	NA	2696700	4032800	NA	NA	NA
AASAAAASAAAASAASGSPGPGEGSAGGEK	Acetyl (Protein N-term)	Q13263	TRIM28	NA	5500700	NA	NA	NA	NA	NA	NA	NA	NA	NA	NA	NA	NA	NA	NA	NA	NA	NA	9319700	NA	NA	NA
AASAAAASAAAASAASGSPGPGEGSAGGEK	Acetyl (Protein N-term)	Q13263-2	TRIM28	NA	NA	NA	NA	NA	NA	NA	NA	8609300	NA	NA	NA	NA	NA	NA	NA	NA	NA	NA	NA	NA	NA	NA
AASAAAASAAAASAASGSPGPGEGSAGGEKR	Acetyl (Protein N-term)	Q13263	TRIM28	NA	23870600	NA	NA	NA	NA	NA	NA	NA	10831900	NA	NA	3149500	55894000	NA	13362300	20216000	9257100	21710000	107020500	NA	30611500	NA
AASAAAASAAAASAASGSPGPGEGSAGGEKR	Acetyl (Protein N-term)	Q13263-2	TRIM28	NA	NA	NA	NA	NA	NA	NA	NA	3798400	NA	NA	NA	NA	NA	NA	NA	NA	NA	NA	NA	22928400	NA	NA
AASAAFQENVGR	Unmodified	J3KR97	TBCD	4526900	8437200	NA	1309500	NA	6416000	NA	4896200	NA	3823100	2386800	1906500	12999000	6309900	NA	315530	NA	NA	3793800	10418400	NA	6525700	4823400
AASAAGAAGSAGGSSGAAGAAGGGAGAGTRPGDGGTASAGAAGPGAATK	Unmodified	Q9UKY7	CDV3	NA	NA	NA	NA	NA	NA	NA	NA	NA	NA	NA	NA	NA	8147100	NA	NA	NA	NA	NA	NA	NA	NA	NA
AASAAGAAGSAGGSSGAAGAAGGGAGAGTRPGDGGTASAGAAGPGAATK	Unmodified	Q9UKY7-2	CDV3	NA	NA	NA	NA	NA	NA	NA	NA	NA	NA	NA	NA	NA	NA	NA	NA	NA	NA	NA	NA	15362000	NA	NA
AASAAQR	Unmodified	Q9Y490	TLN1	NA	NA	NA	NA	NA	NA	NA	NA	NA	NA	NA	NA	NA	NA	NA	1874800	NA	NA	NA	0	13582000	NA	NA
AASAATAAPTATPAAQESGTIPK	Unmodified	O00116	AGPS	NA	NA	7542100	NA	NA	NA	NA	NA	1743800	NA	4227000	0	9205000	NA	NA	NA	NA	NA	NA	NA	NA	NA	NA
AASADSTTEGTPADGFTVLSTK	Unmodified	O75367-2	H2AFY	77761600	NA	NA	5087700	NA	2280400	31015600	NA	NA	0	41517800	NA	7449800	NA	3094100	5575200	51199000	NA	58747300	NA	19801800	NA	9027900
AASADSTTEGTPADGFTVLSTK	Unmodified	O75367-3	H2AFY	NA	NA	4453290	NA	NA	NA	NA	NA	NA	NA	NA	NA	NA	NA	NA	NA	NA	NA	NA	NA	NA	NA	NA
AASAFFTYVSLSQEGR	Unmodified	O00154-5	ACOT7	NA	NA	NA	NA	NA	NA	NA	10504000	NA	NA	NA	NA	NA	NA	NA	NA	NA	NA	NA	NA	NA	NA	NA
AASAFFTYVSLSQEGR	Unmodified	O00154-6	ACOT7	NA	5897800	NA	0	NA	3349800	5627500	NA	NA	NA	NA	NA	NA	NA	NA	NA	NA	NA	NA	4437900	19765500	8650300	NA
AASAGQEPLHNEELAGAGR	Unmodified	Q96HY6	DDRGK1	75303000	NA	NA	NA	NA	NA	1496900	NA	NA	18135100	NA	6349900	NA	NA	2462970	NA	NA	7710960	19827300	19927500	5859700	6646100	NA
AASAGQEPLHNEELAGAGR	Unmodified	Q96HY6-2	DDRGK1	NA	10974800	2159300	9335000	NA	10417360	NA	6178900	8570100	NA	19563000	NA	1196000	6262900	NA	3942370	2360100	NA	NA	NA	NA	NA	NA
AASAGVPYHGEVPVSLAR	Unmodified	O15020	SPTBN2	NA	NA	NA	NA	NA	NA	NA	NA	NA	NA	NA	5962100	NA	NA	NA	NA	NA	NA	NA	NA	NA	NA	NA
AASAGVPYHGEVPVSLAR	Unmodified	O15020-2	SPTBN2	5011900	2389000	NA	NA	NA	3932300	787160	10622600	3686100	NA	NA	NA	5710000	NA	NA	NA	NA	NA	NA	NA	NA	NA	NA
AASAHAIGTVK	Unmodified	P31323	PRKAR2B	34253000	NA	881660	NA	3671700	15253200	1052800	NA	NA	NA	NA	NA	14778400	3555600	349490	4797640	14423600	NA	30234900	5060400	43615100	NA	NA
AASAMDAVSR	Unmodified	O75170-6	PPP6R2	NA	NA	NA	NA	NA	NA	NA	NA	NA	NA	NA	NA	920540	NA	NA	NA	NA	NA	NA	NA	NA	NA	NA
AASAPYFEVLEK	Unmodified	F2Z2B9	TUBGCP2	NA	NA	NA	NA	NA	1496800	NA	0	NA	NA	NA	NA	NA	NA	NA	NA	NA	NA	NA	NA	NA	NA	NA
AASAPYFEVLEK	Unmodified	Q9BSJ2	TUBGCP2	4898100	NA	NA	NA	NA	NA	NA	NA	NA	NA	NA	NA	8916500	NA	NA	NA	NA	NA	2186100	NA	NA	2636100	NA
AASASESALQTVIK	Unmodified	Q16787	LAMA3	NA	NA	NA	NA	NA	NA	NA	NA	NA	NA	21008000	NA	NA	NA	NA	NA	NA	NA	NA	NA	NA	NA	NA
AASAYAVGDVK	Unmodified	P13861	PRKAR2A	NA	NA	63641000	19447200	NA	40071100	NA	NA	3569000	NA	15980000	NA	18931000	NA	2312780	NA	20042000	NA	17966700	NA	25368100	NA	NA
AASAYAVGDVK	Unmodified	Q9BUB1	PRKAR2A	NA	38307600	NA	NA	NA	NA	NA	23712700	NA	23240000	NA	9805300	NA	52714000	NA	20232500	NA	17733000	NA	34456000	NA	74838000	NA
AASAYDYGSSHGLTDSSLLLDDYSSK	Unmodified	P52179-2	MYOM1	NA	NA	NA	NA	NA	NA	NA	NA	NA	NA	NA	NA	NA	NA	NA	NA	NA	NA	NA	NA	NA	NA	47338300
AASCVLLHTGQK	Acetyl (Protein N-term)	P14550	AKR1A1	225445100	203893500	902834300	44201000	8312100	43106000	581567200	243604000	226770000	72266000	47553110	472990000	106469170	356252000	45055640	139709000	116215700	42280900	94914000	144846000	354742000	220049000	8611200
AASDELSK	Unmodified	P18206-2	VCL	2070300	NA	141732000	NA	NA	NA	1919120	NA	848570	NA	65283470	NA	142671600	NA	1918690	49871600	339145900	NA	25952300	540551600	337533900	NA	72667900
AASDGQYENQSPEATSPR	Unmodified	E9PGF5	TNS1	8288100	NA	NA	NA	NA	NA	NA	NA	NA	NA	3198200	NA	8238550	NA	NA	NA	NA	NA	NA	NA	NA	NA	1605700
AASDGQYENQSPEATSPR	Unmodified	Q9HBL0	TNS1	NA	NA	39821800	7095230	NA	1175400	NA	NA	NA	NA	NA	NA	NA	NA	NA	NA	23070900	4824600	NA	NA	NA	NA	NA
AASDIAMTELPPTHPIR	Oxidation (M)	P62258	YWHAE	140047800	189768000	NA	83136700	52765230	148261800	145176500	129460200	50993500	169356000	2818700	264199000	128909200	436458000	19660200	116976900	58975700	62380400	47208690	194892500	162579300	227213200	33099900
AASDIAMTELPPTHPIR	Unmodified	P62258	YWHAE	128966000	47823600	33362300	5210400	41604500	24456900	9381300	148983000	NA	18609000	77854600	58054000	413244100	178702000	NA	33537000	87181000	25926800	49594010	111963800	98073900	17507000	95859610
AASDIAMTELPPTHPIRLGLALNFSVFYYEILNSPDR	Unmodified	P62258	YWHAE	NA	NA	NA	NA	NA	NA	NA	NA	NA	NA	NA	NA	NA	NA	NA	NA	NA	NA	NA	NA	7739900	NA	NA
AASDLMSYCEQHAR	Oxidation (M)	O60262	GNG7	NA	NA	NA	NA	NA	NA	NA	NA	NA	NA	NA	NA	NA	NA	NA	NA	NA	354910	NA	NA	NA	NA	NA
AASDLMSYCEQHAR	Unmodified	O60262	GNG7	NA	NA	NA	NA	NA	NA	NA	NA	NA	NA	NA	NA	NA	NA	NA	NA	3475500	NA	NA	NA	NA	NA	1108300
AASEALQTQLSTDTK	Unmodified	Q6ZU15	SEPT14	NA	NA	NA	NA	NA	NA	NA	NA	NA	NA	NA	NA	16908600	NA	NA	NA	NA	NA	NA	NA	NA	NA	NA
AASEALQTQLSTDTKK	Unmodified	Q6ZU15	SEPT14	NA	NA	NA	NA	NA	NA	NA	NA	NA	NA	NA	NA	3774500	NA	NA	NA	NA	NA	NA	NA	NA	NA	NA
AASEAPEEEVSLPWVHLAYQR	Unmodified	Q63HN8	RNF213	NA	616170	NA	1645200	NA	NA	NA	NA	NA	5699600	NA	NA	NA	NA	NA	NA	NA	NA	NA	1132200	3586690	3067240	NA
AASEFESSEGVFLFPELR	Unmodified	B4E3Q1	CLSTN1	NA	NA	NA	NA	NA	NA	NA	NA	NA	NA	NA	NA	NA	NA	NA	NA	NA	NA	NA	24741900	NA	NA	NA
AASEFILGK	Unmodified	Q8IXQ6-2	PARP9	NA	NA	NA	NA	NA	8884100	NA	NA	NA	NA	NA	NA	NA	NA	NA	NA	NA	NA	NA	NA	13837000	NA	NA
AASEFILGK	Unmodified	Q8IXQ6-3	PARP9	NA	2797800	NA	1862900	NA	NA	NA	NA	NA	9086800	1861300	7267100	NA	NA	NA	1803100	NA	NA	NA	8528200	NA	8905000	NA
AASEQQADTSGGDSPK	Unmodified	P85037	FOXK1	1173500	NA	NA	NA	NA	591880	NA	NA	NA	NA	NA	NA	NA	NA	NA	NA	NA	NA	NA	NA	NA	NA	NA
AASEWLLR	Unmodified	Q99766	ATP5S	NA	7790900	NA	NA	636790	1113900	NA	8827300	NA	NA	NA	NA	NA	NA	NA	NA	NA	NA	NA	1665400	3740800	NA	NA
AASEYEKEITSLQNSFQLR	Unmodified	Q14BN4-2	SLMAP	NA	NA	NA	12613700	NA	10095000	NA	NA	NA	NA	NA	NA	2396000	NA	NA	NA	NA	31177900	NA	NA	NA	NA	NA
AASGALR	Unmodified	O60716-8	CTNND1	NA	NA	NA	NA	NA	NA	NA	NA	NA	NA	NA	NA	NA	NA	NA	NA	NA	NA	NA	3086200	NA	NA	NA
AASGEAKPK	Unmodified	P10412	HIST1H1C;HIST1H1E;HIST1H1B	NA	NA	NA	NA	NA	NA	NA	NA	NA	NA	NA	NA	NA	NA	996780	NA	NA	NA	NA	NA	NA	NA	NA
AASGEAKPK	Unmodified	P10412	HIST1H1E;HIST1H1B;HIST1H1C	NA	NA	NA	NA	NA	NA	NA	NA	40126770	NA	NA	NA	NA	NA	NA	0	NA	NA	NA	NA	NA	NA	NA
AASGEAKPK	Unmodified	P16403	HIST1H1E;HIST1H1C;HIST1H1B	NA	NA	NA	NA	NA	NA	7794600	NA	NA	NA	NA	NA	NA	NA	NA	NA	NA	NA	NA	NA	0	NA	NA
AASGEGKPK	Unmodified	P16402	HIST1H1D	NA	NA	NA	NA	NA	NA	NA	NA	NA	NA	NA	NA	NA	NA	NA	NA	NA	NA	NA	NA	579200	NA	NA
AASGEPQR	Acetyl (Protein N-term)	Q9H477	RBKS	NA	NA	NA	NA	NA	NA	NA	NA	NA	NA	NA	6246100	NA	NA	NA	NA	NA	NA	NA	NA	NA	NA	NA
AASGFNAMEDAQTLR	Oxidation (M)	P09525	ANXA4	NA	21050300	14372000	50904200	8278900	73221810	143286300	22174900	15239900	64509100	45160000	66043000	NA	64655000	101175130	126568600	112080000	31833000	35016600	21799700	NA	131703900	NA
AASGFNAMEDAQTLR	Oxidation (M)	Q6P452	ANXA4	19903000	NA	NA	NA	NA	NA	NA	NA	NA	NA	NA	NA	NA	NA	NA	NA	NA	NA	NA	NA	45011600	NA	NA
AASGFNAMEDAQTLR	Unmodified	P09525	ANXA4	NA	6367700	NA	11730000	3569100	14778000	12774000	96658000	NA	12003000	68270100	48873000	NA	65384000	15385000	103017700	124180000	34783000	47455000	24372600	NA	35485000	NA
AASGFNAMEDAQTLR	Unmodified	Q6P452	ANXA4	NA	NA	NA	NA	NA	NA	NA	NA	NA	NA	NA	NA	NA	NA	NA	NA	NA	NA	NA	NA	62712000	NA	NA
AASGFNAMEDAQTLRK	Oxidation (M)	P09525	ANXA4	NA	2541400	NA	88708300	NA	149132000	NA	46021000	NA	109591400	NA	147408000	NA	26753000	25423600	344944500	26796100	29449100	6420100	52041000	NA	536388100	NA
AASGFNAMEDAQTLRK	Oxidation (M)	Q6P452	ANXA4	NA	NA	NA	NA	NA	NA	NA	NA	NA	NA	NA	NA	NA	NA	NA	NA	NA	NA	NA	NA	120890000	NA	NA
AASGFNAMEDAQTLRK	Unmodified	P09525	ANXA4	NA	17587000	NA	16506600	1094900	17494000	NA	137081000	NA	NA	NA	63616000	NA	35383000	NA	226327000	NA	32964200	4769730	66841200	NA	102040000	NA
AASGFNAMEDAQTLRK	Unmodified	Q6P452	ANXA4	NA	NA	NA	NA	NA	NA	NA	NA	NA	NA	NA	NA	NA	NA	NA	NA	NA	NA	NA	NA	174074000	NA	NA
AASGLLSIGLCK	Unmodified	B4DHT5	ACSF2	97741000	NA	NA	NA	NA	NA	10902800	20940000	1650000	NA	NA	NA	NA	NA	NA	NA	NA	NA	NA	NA	NA	NA	NA
AASGPGPEQEASFTVTVPPSEGSSYR	Unmodified	P98160	HSPG2	NA	NA	NA	NA	NA	NA	NA	NA	NA	NA	NA	NA	NA	NA	NA	NA	NA	NA	NA	NA	NA	NA	1226000
AASGSGMAQK	Acetyl (Protein N-term)	Q92905	COPS5	NA	NA	NA	NA	NA	NA	NA	21816000	NA	NA	NA	NA	NA	NA	NA	NA	NA	NA	NA	NA	NA	NA	NA
AASGSGMAQK	Acetyl (Protein N-term),Oxidation (M)	Q92905	COPS5	6982800	NA	NA	NA	NA	NA	NA	NA	NA	NA	NA	NA	NA	NA	991180	NA	NA	NA	NA	NA	0	NA	NA
AASGSLSTSCSLASSATKRTR	Unmodified	REV__M0R0F4		NA	NA	NA	NA	NA	NA	NA	23310000	NA	NA	NA	NA	NA	NA	NA	NA	NA	NA	NA	NA	NA	NA	NA
AASGTQNNVLR	Unmodified	P10643	C7	40225400	NA	33381000	29149360	NA	11392800	5825780	39169000	NA	6550200	12666200	NA	18862500	49422500	11817110	43417900	52617000	43890540	37239230	36771500	5232930	6705160	8801900
AASGTTGTYQEWK	Unmodified	P04114	APOB	34615200	12866640	NA	37795500	1775100	57407070	NA	13296300	5754500	7123510	5067390	2227800	556040	2582900	NA	13257380	NA	1550300	2376800	869950	1751200	1992900	NA
AASGTTGTYQEWKDK	Unmodified	P04114	APOB	NA	3254700	NA	1379540	NA	11656000	NA	NA	NA	NA	NA	NA	NA	NA	NA	8348850	NA	NA	NA	NA	NA	1046900	NA
AASGYPVK	Unmodified	P26640	VARS	NA	NA	NA	NA	NA	NA	NA	NA	NA	NA	2640600	NA	9571100	NA	NA	1621400	NA	NA	1187200	5229300	2988000	NA	NA
AASGYPVKVPLEVQEADEAK	Unmodified	P26640	VARS	NA	1568600	NA	3856500	NA	NA	NA	3344600	NA	5157100	NA	5219400	6586900	NA	772360	NA	NA	NA	2029600	8187700	NA	NA	NA
AASGYPVKVPLEVQEADEAKLQQTEAELR	Unmodified	P26640	VARS	NA	NA	NA	NA	NA	1817200	NA	NA	NA	NA	NA	NA	NA	NA	NA	NA	NA	NA	NA	NA	3827200	NA	NA
AASHEQAAAALK	Unmodified	E7EQD7	DLG1	NA	NA	NA	NA	NA	NA	NA	NA	319750	NA	NA	NA	NA	NA	NA	NA	NA	NA	NA	NA	NA	NA	NA
AASHEQAAAALK	Unmodified	Q12959-5	DLG1	2416600	NA	NA	NA	NA	2821640	NA	3010220	NA	NA	NA	857090	NA	7116880	NA	NA	NA	NA	NA	2393300	NA	NA	NA
AASHEQAAAALK	Unmodified	Q12959-8	DLG1	NA	NA	6957010	NA	NA	NA	NA	NA	NA	NA	862210	NA	NA	NA	NA	NA	NA	NA	827720	NA	NA	NA	NA
AASHLLSIHK	Unmodified	Q8TEQ6	GEMIN5	NA	370790	NA	NA	NA	NA	NA	NA	NA	NA	NA	NA	NA	NA	NA	NA	NA	NA	NA	3565800	NA	1444600	NA
AASIFGGAKPVDTAAR	Unmodified	B4DS13	EIF4B	NA	NA	3292400	NA	NA	NA	NA	NA	2291900	NA	NA	NA	NA	NA	NA	NA	NA	NA	1745000	NA	NA	NA	NA
AASIFGGAKPVDTAAR	Unmodified	E7EX17	EIF4B	12599000	15326600	NA	NA	NA	22660160	NA	1746000	NA	NA	NA	6351500	9449400	23370600	NA	NA	NA	781220	NA	43411300	NA	52906900	NA
AASITSEVFNK	Unmodified	Q9Y5B9	SUPT16H	NA	NA	NA	0	NA	5227400	NA	NA	NA	6330200	NA	4111200	21426000	NA	NA	3994700	NA	NA	6489300	NA	17061000	11432800	NA
AASITSEVFNKFFK	Unmodified	Q9Y5B9	SUPT16H	NA	NA	NA	NA	NA	NA	NA	NA	NA	NA	NA	NA	NA	NA	NA	NA	NA	NA	NA	NA	17195000	NA	NA
AASIVLAAGWSRPETATPPSRPPPAEGFR	Unmodified	A8MXV4	NUDT19	NA	17222000	NA	NA	NA	NA	NA	NA	NA	NA	NA	NA	NA	NA	NA	NA	NA	NA	NA	NA	NA	9504400	NA
AASIYSSWAEEQR	Unmodified	Q92538	GBF1	2e+06	545370	NA	NA	NA	0	NA	NA	NA	NA	NA	NA	5519300	NA	NA	NA	NA	NA	NA	2472100	NA	2583300	NA
AASKPVEAAVVAAAVPSSGSGVGGGGTAGPGTGGLPR	Acetyl (Protein N-term)	O94826	TOMM70A	NA	NA	NA	NA	NA	NA	NA	20641000	NA	30634000	NA	42335000	NA	NA	NA	NA	NA	NA	NA	NA	NA	NA	NA
AASLEAVSYAIDTLK	Unmodified	O96007	MOCS2	NA	7674100	NA	NA	1052100	811870	NA	2484300	NA	2810700	NA	8570100	NA	9134700	NA	746330	NA	NA	NA	6715800	NA	NA	NA
AASLELSEVKK	Unmodified	Q08378	GOLGA3	NA	NA	NA	1186500	NA	1660500	NA	NA	NA	NA	NA	NA	NA	NA	NA	NA	NA	407050	NA	10904800	2872800	9047300	NA
AASLELSEVKK	Unmodified	Q08378-2	GOLGA3	NA	2243230	NA	NA	NA	NA	NA	1446600	NA	3291100	NA	NA	NA	NA	NA	507600	NA	NA	NA	NA	NA	NA	NA
AASLEYDYETIR	Unmodified	Q96N66	MBOAT7	110647900	3521500	31878000	5143700	NA	NA	NA	NA	2667800	8964200	NA	NA	131495470	NA	NA	NA	NA	NA	2145340	5233490	NA	NA	NA
AASLEYDYETIR	Unmodified	Q96N66-3	MBOAT7	NA	NA	NA	NA	NA	NA	NA	NA	NA	NA	NA	NA	NA	NA	NA	NA	0	NA	NA	NA	NA	NA	NA
AASLGLLQFPILNASVDENCQNITYK	Unmodified	P11182	DBT	NA	NA	NA	NA	NA	NA	NA	NA	NA	NA	NA	7379300	NA	NA	NA	NA	NA	NA	NA	NA	NA	NA	NA
AASLGSSQSSR	Unmodified	B7Z468	CAST	NA	NA	3795200	NA	NA	NA	NA	NA	NA	NA	NA	NA	NA	NA	NA	NA	6584230	NA	NA	NA	NA	NA	NA
AASLGSSQSSR	Unmodified	E7ESM9	CAST	1145800	NA	NA	NA	NA	NA	NA	NA	NA	NA	NA	NA	902740	NA	NA	NA	NA	NA	1298390	2483220	22328600	NA	NA
AASLHWTSER	Unmodified	E9PIC0	SDHD	8123700	0	NA	12499800	NA	NA	30937690	235499700	37136400	23624300	6516400	140821000	NA	34855100	NA	NA	8591300	13476950	NA	2729500	NA	NA	95535200
AASLHWTSER	Unmodified	H0YD96	SDHD	NA	NA	NA	NA	NA	NA	NA	NA	NA	NA	NA	NA	1627700	NA	NA	NA	NA	NA	NA	NA	NA	NA	NA
AASLKEPGAR	Unmodified	Q6ZT62	SH3BP1	NA	NA	2007600	NA	NA	NA	NA	NA	NA	NA	NA	NA	NA	NA	NA	NA	NA	NA	NA	NA	NA	NA	NA
AASLKEPGAR	Unmodified	Q9Y3L3	SH3BP1	NA	NA	NA	NA	NA	5365800	NA	NA	NA	NA	NA	NA	NA	NA	NA	NA	NA	NA	NA	NA	18799500	NA	NA
AASLLLEILGLLCK	Unmodified	E7EX73	EIF4G1	NA	NA	NA	NA	NA	NA	NA	NA	13068760	NA	NA	NA	NA	NA	NA	NA	NA	NA	NA	NA	NA	NA	NA
AASLLSK	Unmodified	Q93100-3	PHKB	NA	NA	NA	NA	NA	NA	NA	NA	NA	NA	NA	6585300	NA	NA	NA	NA	NA	NA	NA	NA	NA	NA	NA
AASLLSK	Unmodified	Q93100-4	PHKB	NA	NA	NA	NA	NA	NA	NA	NA	NA	NA	NA	NA	NA	NA	NA	NA	NA	NA	NA	NA	1747900	NA	NA
AASLNYLNQPSAAPLQVSR	Unmodified	Q9NSK0	KLC4	NA	NA	2227000	NA	NA	NA	NA	NA	NA	NA	NA	NA	NA	NA	NA	NA	NA	NA	NA	NA	NA	NA	NA
AASLSER	Unmodified	Q86VY4	TSPYL5;MAP10	NA	NA	NA	NA	NA	NA	NA	NA	NA	NA	NA	NA	6449300	NA	NA	NA	NA	NA	NA	NA	NA	NA	NA
AASLTEDRDR	Unmodified	E7EX73	EIF4G1	NA	NA	NA	NA	NA	NA	NA	NA	NA	NA	NA	NA	4480300	NA	NA	NA	NA	NA	NA	NA	NA	NA	NA
AASLTEDRDR	Unmodified	Q04637-3	EIF4G1	NA	NA	NA	NA	NA	NA	NA	NA	NA	NA	NA	NA	NA	NA	NA	NA	NA	NA	NA	3402500	NA	NA	NA
AASLTEDRDR	Unmodified	Q04637-6	EIF4G1	NA	NA	NA	NA	NA	233510	NA	NA	NA	NA	NA	NA	NA	NA	NA	NA	NA	NA	NA	NA	NA	NA	NA
AASLTMHFR	Oxidation (M)	O15061	SYNM	NA	NA	17367130	NA	NA	NA	NA	NA	NA	NA	NA	NA	NA	NA	NA	NA	82649900	NA	NA	NA	NA	NA	NA
AASLTMHFR	Unmodified	O15061	SYNM	NA	NA	70271700	NA	23802000	NA	NA	NA	NA	NA	NA	NA	NA	NA	NA	NA	90740510	NA	NA	NA	NA	NA	NA
AASLTMHFR	Unmodified	O15061-2	SYNM	NA	NA	NA	NA	NA	NA	NA	NA	NA	NA	NA	NA	NA	NA	NA	NA	NA	NA	NA	NA	NA	NA	784060
AASLVGK	Acetyl (Protein N-term)	Q9BY32	ITPA	NA	NA	NA	NA	NA	NA	NA	NA	NA	NA	NA	NA	NA	NA	NA	NA	5761200	NA	NA	NA	NA	NA	NA
AASLVGK	Acetyl (Protein N-term)	Q9BY32-3	ITPA	NA	NA	NA	NA	NA	NA	NA	NA	NA	NA	NA	1890200	NA	NA	NA	NA	NA	NA	NA	NA	NA	NA	NA
AASLVGKK	Acetyl (Protein N-term)	Q9BY32	ITPA	NA	41111000	NA	2719600	NA	NA	NA	NA	NA	0	NA	NA	NA	13632000	NA	NA	NA	NA	0	50440000	NA	17604000	NA
AASLVGKK	Acetyl (Protein N-term)	Q9BY32-3	ITPA	NA	NA	NA	NA	NA	20038110	NA	NA	NA	NA	NA	NA	NA	NA	NA	14773200	NA	NA	NA	NA	52952000	NA	NA
AASMDPPR	Oxidation (M)	Q27J81-2	INF2	NA	NA	NA	NA	NA	NA	NA	NA	NA	NA	NA	NA	NA	NA	NA	NA	NA	NA	NA	2394000	NA	NA	NA
AASNIIFSNGNLDPWAGGGIR	Unmodified	Q9UHL4	DPP7	NA	107563000	NA	616870	NA	6729100	NA	NA	NA	16221400	NA	NA	NA	NA	NA	6716800	NA	NA	NA	16654300	8282500	26756300	NA
AASNIIFSNGNLDPWAGGGIRR	Unmodified	Q9UHL4	DPP7	NA	NA	NA	NA	NA	NA	NA	NA	NA	NA	NA	NA	NA	NA	NA	2724100	NA	NA	NA	3766200	6224100	NA	NA
AASNLR	Unmodified	G5EA52	PDIA3	4500200	NA	4317200	NA	NA	NA	NA	NA	23392600	NA	524290	NA	NA	NA	1582000	13854000	2149100	NA	1612100	341791000	34178000	NA	546920
AASNLRDNYR	Unmodified	G5EA52	PDIA3	NA	NA	NA	25056700	NA	74315000	NA	20457000	NA	NA	NA	40741000	NA	3865200	NA	47022700	NA	NA	876080	351099900	123691660	NA	NA
AASNMALGK	Oxidation (M)	H0YDU8	PPP5C	NA	NA	NA	NA	NA	NA	NA	NA	NA	NA	NA	NA	1670600	NA	NA	6375400	NA	NA	NA	7383300	6034900	NA	NA
AASNMALGK	Unmodified	H0YDU8	PPP5C	4971000	NA	NA	NA	NA	NA	NA	NA	NA	NA	NA	NA	9543000	NA	NA	NA	2016200	NA	1444200	NA	NA	NA	NA
AASPAKPSSLDLVPNLPK	Unmodified	Q8N3V7-2	SYNPO	NA	5035100	NA	NA	NA	NA	NA	NA	NA	NA	NA	NA	NA	NA	NA	NA	NA	NA	NA	NA	NA	NA	NA
AASPAKPSSLDLVPNLPK	Unmodified	Q8N3V7-3	SYNPO	NA	NA	NA	NA	NA	NA	NA	NA	NA	NA	NA	NA	NA	NA	NA	NA	NA	NA	NA	NA	NA	NA	835160
AASPGMVK	Oxidation (M)	B1AJR9	PTPRT	NA	NA	NA	NA	NA	NA	NA	NA	2747600	NA	NA	NA	NA	NA	NA	NA	NA	NA	NA	NA	NA	NA	NA
AASPGSGSANPR	Acetyl (Protein N-term)	H0YK33	CRTC3	NA	NA	NA	NA	NA	NA	NA	NA	NA	NA	NA	NA	NA	1290500	NA	NA	NA	NA	NA	NA	NA	NA	NA
AASPLGSPELCPSALHGLSQAMK	Oxidation (M)	Q5VW36	FOCAD	NA	NA	NA	NA	NA	NA	NA	NA	NA	NA	NA	NA	NA	NA	NA	NA	NA	NA	NA	0	NA	NA	NA
AASPLGSPELCPSALHGLSQAMK	Unmodified	Q5VW36	FOCAD	NA	NA	NA	NA	NA	NA	NA	NA	NA	NA	NA	NA	2305000	NA	NA	NA	NA	NA	NA	NA	NA	NA	NA
AASPQDLAGGYTSSLACHR	Unmodified	P51948-2	MNAT1	NA	NA	NA	NA	NA	NA	NA	NA	NA	NA	NA	NA	3114200	NA	NA	NA	NA	NA	NA	NA	NA	NA	NA
AASQAVEEMR	Acetyl (Protein N-term),Oxidation (M)	E7EQB9	POLR1C	NA	NA	NA	NA	NA	NA	NA	NA	NA	2035200	NA	NA	NA	NA	NA	NA	NA	NA	NA	NA	NA	NA	NA
AASQAVEEMR	Acetyl (Protein N-term),Oxidation (M)	O15160-2	POLR1C	NA	1676500	NA	NA	NA	NA	NA	NA	NA	NA	NA	NA	NA	NA	NA	NA	NA	NA	NA	NA	NA	1604300	NA
AASQGYTVAR	Unmodified	Q9UBV2	SEL1L	NA	2571980	NA	4479120	NA	5161800	NA	3607500	3524700	10468800	6266400	21457400	8526700	4971000	0	1220800	3859200	1369600	NA	NA	7846700	10974100	NA
AASQILILK	Unmodified	O15439	ABCC4	NA	NA	NA	NA	NA	NA	NA	817760	NA	NA	NA	NA	NA	NA	NA	NA	NA	NA	NA	NA	NA	NA	NA
AASQPGELK	Unmodified	P16870-2	CPE	NA	NA	NA	NA	NA	NA	NA	NA	NA	NA	NA	NA	NA	NA	1818600	NA	15887900	NA	NA	NA	NA	NA	NA
AASQPGELKDWFVGR	Unmodified	P16870-2	CPE	NA	NA	NA	NA	NA	NA	NA	NA	NA	NA	NA	NA	NA	NA	4796400	16901100	41001400	NA	NA	NA	NA	NA	NA
AASQPPNSSEAGR	Unmodified	B7Z3I5	EVL	NA	NA	NA	NA	NA	3032680	NA	NA	NA	NA	NA	NA	NA	NA	NA	NA	NA	NA	NA	NA	NA	NA	NA
AASQPPNSSEAGR	Unmodified	H0YJN0	EVL	NA	NA	NA	NA	NA	NA	NA	NA	NA	NA	1869500	NA	NA	NA	NA	NA	NA	NA	NA	NA	NA	NA	NA
AASQPPNSSEAGR	Unmodified	Q9UI08	EVL	NA	NA	NA	NA	NA	NA	NA	NA	NA	NA	NA	NA	NA	2745190	NA	NA	NA	302750	NA	NA	NA	NA	NA
AASQPTSLAPEK	Unmodified	Q96N66	MBOAT7	99146800	9081650	1981200	11155600	NA	NA	NA	458660	2005800	4412130	6325900	NA	119489260	NA	1163300	NA	NA	NA	7427900	24148560	NA	NA	NA
AASQPTSLAPEK	Unmodified	Q96N66-2	MBOAT7	NA	NA	NA	NA	NA	3522000	NA	NA	NA	NA	NA	NA	NA	NA	NA	NA	NA	NA	NA	NA	NA	NA	NA
AASQQEIEQSIETLNMLMLDLEPASAAAPLHK	Oxidation (M)	Q9HBL0	TNS1	NA	NA	24587000	NA	NA	NA	NA	NA	NA	NA	NA	NA	NA	NA	NA	NA	NA	NA	NA	NA	NA	NA	NA
AASQQEIEQSIETLNMLMLDLEPASAAAPLHK	Unmodified	E9PGF5	TNS1	NA	NA	NA	NA	NA	NA	NA	NA	NA	NA	5356300	NA	NA	NA	NA	NA	NA	NA	NA	NA	NA	NA	1595400
AASQQEIEQSIETLNMLMLDLEPASAAAPLHK	Unmodified	Q9HBL0	TNS1	NA	NA	57730000	NA	NA	NA	NA	NA	NA	NA	NA	NA	NA	NA	NA	NA	NA	830400	NA	NA	NA	NA	NA
AASQSTQVPTITEGVAAALLLLK	Unmodified	Q92616	GCN1L1	10911000	NA	NA	NA	NA	NA	NA	NA	NA	NA	NA	NA	NA	NA	NA	NA	NA	NA	NA	NA	NA	NA	NA
AASSAAQGAFQGN	Unmodified	O15127	SCAMP2	NA	NA	NA	NA	NA	NA	NA	NA	NA	NA	NA	NA	NA	NA	NA	NA	NA	NA	NA	NA	NA	4525700	NA
AASSIDQFSIR	Unmodified	Q8TBA6	GOLGA5	NA	NA	NA	NA	NA	NA	NA	NA	NA	NA	NA	NA	NA	NA	NA	NA	NA	NA	NA	2383500	NA	3076200	NA
AASSIYINSR	Unmodified	E7EV01	ASB2;CAPN5	NA	NA	NA	NA	NA	NA	NA	6530800	NA	NA	NA	6718500	NA	5984000	NA	NA	NA	1250500	NA	11563000	NA	6952600	NA
AASSLLANLWQYNK	Unmodified	Q9Y446	PKP3	NA	NA	NA	NA	1563520	20625700	NA	NA	NA	0	NA	NA	NA	NA	NA	NA	NA	NA	NA	NA	NA	16291900	NA
AASSSSPGSPVASSPSR	Unmodified	Q92538	GBF1	1825700	NA	5580300	NA	NA	NA	NA	NA	NA	NA	NA	NA	8393600	NA	NA	NA	NA	NA	NA	1313200	NA	NA	NA
AASSVPNLK	Unmodified	B4DH53	MAP1S	NA	NA	NA	NA	NA	NA	NA	NA	NA	NA	NA	NA	NA	NA	NA	NA	NA	NA	NA	1264300	NA	NA	NA
AASTASHRPIK	Acetyl (Protein N-term)	E7EMN6	PPP1R2;PPP1R2P3	NA	NA	NA	NA	NA	NA	NA	7300290	NA	NA	NA	NA	9457000	NA	NA	NA	NA	NA	NA	1643900	NA	NA	NA
AASTASHRPIK	Acetyl (Protein N-term)	E7EUI7	PPP1R2;PPP1R2P3	NA	NA	NA	NA	NA	NA	NA	NA	NA	1472750	NA	2696100	NA	NA	NA	682430	NA	NA	5640600	NA	35368200	NA	NA
AASTASHRPIK	Acetyl (Protein N-term)	P41236	PPP1R2;PPP1R2P3	NA	NA	NA	10874020	NA	3692870	NA	NA	NA	NA	NA	NA	NA	66175990	NA	NA	NA	14485260	NA	NA	NA	25988790	NA
AASTASHRPIK	Acetyl (Protein N-term)	Q6NXS1	PPP1R2P3;PPP1R2	NA	NA	NA	NA	NA	NA	NA	NA	NA	NA	NA	NA	NA	NA	NA	NA	15997000	NA	NA	NA	NA	NA	NA
AASTDMAGLEESFRK	Acetyl (Protein N-term)	Q9BW30	TPPP3	NA	7518200	NA	21557000	NA	NA	NA	21047000	NA	15800900	NA	NA	1275300	13515200	NA	1253500	13501800	9521800	2090970	4983700	4511400	1871500	NA
AASTDMAGLEESFRK	Acetyl (Protein N-term),Oxidation (M)	Q9BW30	TPPP3	NA	1783100	NA	38025400	NA	56802100	1959900	NA	NA	9116900	NA	NA	NA	1268400	NA	16297200	9847700	7674100	0	10392100	11272800	NA	NA
AASTEADKR	Unmodified	Q9BYT8	NLN	NA	NA	NA	NA	NA	NA	NA	NA	922500	NA	NA	NA	NA	NA	NA	NA	NA	NA	NA	NA	NA	NA	NA
AASVEQR	Acetyl (Protein N-term)	B4DQI4	ABHD14B	NA	NA	NA	NA	NA	NA	NA	NA	39537000	NA	NA	NA	NA	NA	NA	NA	NA	NA	NA	NA	NA	NA	NA
AASVEQR	Acetyl (Protein N-term)	F8W9U3	ABHD14B	NA	NA	NA	NA	NA	NA	NA	NA	NA	NA	NA	NA	NA	NA	NA	NA	NA	NA	NA	NA	NA	NA	1366700
AASVEQR	Acetyl (Protein N-term)	Q96IU4	ABHD14B	NA	NA	NA	NA	NA	NA	58607000	NA	NA	25922100	NA	38320000	NA	162500000	NA	49040000	17171000	6865600	22606000	39601000	144940000	41671000	NA
AASVHTVGEDTEETPHR	Unmodified	Q99575	POP1	NA	NA	NA	NA	NA	NA	NA	NA	NA	NA	NA	NA	NA	NA	NA	NA	NA	NA	1229800	NA	NA	NA	NA
AASVIAK	Unmodified	E7EW18	POLB	NA	NA	NA	NA	NA	NA	NA	NA	NA	NA	NA	NA	NA	NA	NA	NA	NA	NA	NA	4399500	NA	NA	NA
AASVLLYSLWAHTELHHAYK	Unmodified	Q99959-2	PKP2	NA	NA	NA	NA	NA	NA	NA	NA	NA	NA	NA	NA	NA	NA	NA	NA	NA	NA	NA	NA	NA	6323600	7407200
AASVLVGEELYSGVAADLMGR	Oxidation (M)	Q13214-2	SEMA3B	NA	NA	NA	NA	NA	NA	NA	NA	NA	NA	NA	NA	NA	NA	NA	NA	NA	NA	NA	368573100	NA	NA	NA
AASVLVGEELYSGVAADLMGR	Unmodified	Q13214-2	SEMA3B	NA	NA	NA	NA	NA	NA	NA	NA	NA	NA	NA	NA	NA	NA	NA	NA	NA	NA	NA	368511700	NA	NA	NA
AASVLVGEELYSGVAADLMGRDFTIFR	Oxidation (M)	Q13214-2	SEMA3B	NA	NA	NA	NA	NA	NA	NA	NA	NA	NA	NA	NA	NA	NA	NA	NA	NA	NA	NA	45371000	NA	NA	NA
AASVLVGEELYSGVAADLMGRDFTIFR	Unmodified	Q13214-2	SEMA3B	NA	NA	NA	NA	NA	NA	NA	NA	NA	NA	NA	NA	NA	NA	NA	NA	NA	NA	NA	116877100	NA	NA	NA
AASVRPVLDIYSASGMPLASLLWK	Oxidation (M)	Q9H269	VPS16	NA	3847300	NA	NA	NA	NA	NA	NA	NA	0	NA	NA	NA	NA	NA	NA	NA	NA	NA	3857700	NA	NA	NA
AASVVQPQPLVVVKEEK	Unmodified	O60885	BRD4	NA	NA	NA	NA	NA	NA	NA	NA	NA	NA	NA	NA	NA	2264400	NA	NA	NA	NA	NA	4568800	3979100	NA	NA
AASYFFDGSGYAVVR	Unmodified	Q16363-2	LAMA4	NA	NA	42798300	7164760	NA	NA	NA	3114200	NA	3233700	NA	NA	NA	NA	NA	NA	30568100	425840	5339900	NA	NA	4430900	NA
AASYTEEDENHTAK	Unmodified	Q14126	DSG2	NA	NA	NA	4218570	NA	NA	NA	NA	NA	707750	NA	NA	NA	NA	NA	NA	NA	NA	NA	NA	NA	197140	4736300
AATAAADFTAK	Unmodified	B4DNJ6	STRAP	NA	13047000	6635800	22131600	NA	31067800	2762000	11669000	NA	23366000	NA	NA	NA	32177000	1265900	9903000	NA	7202700	NA	32048000	13666000	30708000	NA
AATAAEAVASGSGEPR	Acetyl (Protein N-term)	E9PNR8	HIF1AN	NA	NA	NA	NA	NA	NA	NA	NA	NA	NA	NA	NA	NA	NA	NA	NA	NA	NA	NA	NA	NA	0	NA
AATAAEAVASGSGEPR	Acetyl (Protein N-term)	Q9NWT6	HIF1AN	NA	NA	9562800	NA	NA	NA	NA	NA	NA	NA	NA	NA	NA	NA	NA	NA	NA	NA	4029500	4303700	NA	NA	NA
AATAGPPNAR	Unmodified	M0QY97	ZC3H4	NA	NA	NA	NA	NA	324590	NA	NA	NA	NA	NA	NA	NA	NA	NA	NA	NA	NA	NA	1208900	NA	NA	NA
AATALKDVVK	Unmodified	B7Z254	PDIA6	2094400	138394210	NA	54927000	NA	111844700	3202460	78038200	4720400	187893000	NA	148810000	7876100	156522000	3721940	147402600	NA	12551700	4081200	987182200	759717000	706916800	NA
AATALLEAGLAR	Acetyl (Protein N-term)	E9PQM0	PTPMT1	NA	NA	NA	NA	NA	NA	NA	NA	NA	NA	NA	1056600	NA	NA	NA	NA	NA	NA	NA	NA	NA	NA	NA
AATALLEAGLAR	Acetyl (Protein N-term)	Q8WUK0	PTPMT1	NA	4744800	NA	NA	NA	NA	NA	NA	NA	NA	NA	NA	NA	NA	NA	NA	NA	NA	NA	1925300	NA	NA	NA
AATAPLLEAVDNLSAFASNPEFSSIPAQISPEGR	Unmodified	Q9Y490	TLN1	NA	NA	NA	NA	NA	NA	NA	NA	33829000	34871200	NA	17914300	NA	NA	NA	NA	NA	42892700	NA	NA	58747000	NA	NA
AATAQNIMNPK	Oxidation (M)	Q8N8V4	ANKS4B	NA	NA	NA	1304220	NA	NA	NA	1147900	NA	NA	NA	NA	NA	NA	NA	NA	NA	NA	NA	NA	NA	995740	NA
AATAQNIMNPK	Unmodified	Q8N8V4	ANKS4B	NA	NA	NA	NA	NA	NA	NA	0	NA	NA	NA	NA	NA	NA	NA	NA	NA	NA	NA	NA	NA	NA	NA
AATASAGAGGIDGK	Unmodified	I3L1P8	SLC25A11	NA	NA	NA	NA	NA	NA	NA	NA	NA	NA	4703700	NA	NA	NA	NA	NA	NA	NA	NA	NA	NA	NA	NA
AATASAGAGGIDGKPR	Acetyl (Protein N-term)	I3L1P8	SLC25A11	45989300	16357100	91990000	34297600	NA	12237400	NA	112605520	156962500	32404000	121164780	84871600	83855910	NA	8086420	6100590	121925020	NA	NA	12424200	13123300	10559000	NA
AATASAGAGGIDGKPR	Acetyl (Protein N-term)	Q02978	SLC25A11	NA	NA	NA	NA	95767600	NA	348145580	NA	NA	NA	NA	NA	NA	55463400	NA	NA	NA	12327340	57312900	NA	NA	NA	1137510940
AATDIAR	Acetyl (Protein N-term)	B1AMS2	SEPT6	NA	NA	NA	NA	NA	NA	NA	NA	NA	NA	3920100	NA	NA	NA	NA	NA	NA	NA	NA	NA	NA	NA	NA
AATDLER	Acetyl (Protein N-term)	A6NMH6	SEPT8	NA	NA	NA	NA	NA	NA	NA	NA	NA	NA	NA	NA	NA	NA	NA	NA	NA	NA	10587000	NA	NA	NA	NA
AATEALGEK	Unmodified	J3KSW8	MPRIP	NA	NA	NA	NA	NA	NA	NA	NA	NA	NA	2932100	NA	NA	NA	NA	NA	NA	NA	NA	NA	NA	NA	NA
AATEALGEK	Unmodified	Q6WCQ1-3	MPRIP	NA	NA	3244200	NA	NA	NA	NA	NA	NA	NA	NA	NA	NA	NA	NA	NA	NA	NA	NA	NA	NA	NA	NA
AATECMCNLAMSK	2 Oxidation (M)	Q9H3U1-2	UNC45A	NA	NA	NA	NA	NA	NA	NA	NA	NA	NA	NA	NA	NA	NA	NA	NA	1676900	NA	NA	NA	NA	NA	NA
AATECMCNLAMSK	Unmodified	Q9H3U1-2	UNC45A	NA	NA	5711800	NA	NA	NA	NA	NA	NA	NA	NA	NA	NA	NA	NA	NA	3059400	NA	1535200	NA	NA	NA	NA
AATEELLANK	Unmodified	P82094	TMF1	NA	NA	NA	NA	NA	NA	NA	NA	NA	NA	NA	NA	4279400	NA	NA	NA	NA	NA	NA	1968100	NA	0	NA
AATEGVGEAAQGGEPGQPAQPPPQPHPPPPQQQHK	Acetyl (Protein N-term)	P49354	FNTA	NA	NA	NA	NA	NA	NA	NA	NA	NA	NA	NA	NA	NA	NA	NA	NA	NA	2630800	NA	NA	NA	NA	NA
AATELR	Acetyl (Protein N-term)	P22059	OSBP;TEKT2	NA	NA	NA	NA	NA	NA	NA	NA	NA	NA	NA	NA	NA	NA	NA	NA	NA	NA	1431400	NA	NA	NA	NA
AATELTGLKK	Unmodified	P0C7V8	DCAF8L2	NA	NA	NA	NA	NA	NA	NA	NA	NA	NA	NA	NA	1252000	NA	NA	NA	NA	NA	NA	2416600	NA	NA	NA
AATERPLGPPTER	Unmodified	P14543	NID1	NA	NA	4531700	NA	NA	NA	NA	NA	NA	NA	NA	NA	NA	NA	NA	NA	NA	NA	NA	NA	NA	NA	NA
AATETNLPLLFLPVHR	Unmodified	Q5VW52	GPAM	NA	4917600	NA	NA	NA	NA	NA	NA	NA	NA	NA	NA	NA	NA	NA	NA	NA	NA	NA	4323200	NA	NA	NA
AATETNLPLLFLPVHR	Unmodified	Q9HCL2	GPAM	NA	NA	NA	NA	NA	NA	NA	NA	NA	NA	NA	21271200	NA	NA	NA	NA	NA	NA	NA	NA	NA	NA	NA
AATFFGCIGIDK	Unmodified	P55263	ADK	NA	2985300	NA	NA	NA	NA	NA	NA	3585800	NA	NA	NA	NA	NA	NA	NA	NA	NA	NA	NA	NA	NA	NA
AATFFGCIGIDK	Unmodified	P55263-3	ADK	NA	NA	NA	NA	NA	NA	12294000	NA	NA	NA	NA	NA	NA	NA	1746400	NA	NA	NA	NA	NA	NA	NA	NA
AATFFGCIGIDKFGEILK	Unmodified	P55263	ADK	NA	2694000	NA	NA	NA	NA	NA	NA	NA	NA	NA	NA	NA	NA	NA	NA	NA	NA	NA	6732700	8125700	NA	NA
AATFFGEVVK	Acetyl (Protein N-term)	F8WBH7	PSMG1	NA	NA	NA	NA	NA	NA	NA	NA	NA	NA	NA	4915500	NA	NA	NA	NA	NA	NA	NA	NA	NA	NA	NA
AATFFGEVVK	Acetyl (Protein N-term)	O95456	PSMG1	NA	NA	NA	NA	NA	NA	NA	NA	NA	NA	NA	NA	8438500	NA	NA	NA	NA	NA	NA	NA	NA	NA	NA
AATFFGEVVK	Acetyl (Protein N-term)	O95456-2	PSMG1	NA	9648100	8225300	NA	368130	NA	NA	3954700	NA	5208500	NA	NA	NA	11328000	NA	0	NA	1711300	NA	4510500	NA	6742300	NA
AATFFGEVVKAPCR	Acetyl (Protein N-term)	O95456-2	PSMG1	NA	NA	NA	NA	NA	NA	NA	NA	NA	NA	NA	NA	NA	NA	NA	NA	NA	NA	NA	1884300	NA	NA	NA
AATFGLILDDVSLTHLTFGK	Unmodified	P35232	PHB	253374000	21013900	NA	NA	11921000	NA	169730000	70776200	17079900	58189100	49857000	167097300	18501000	52710000	NA	9409100	NA	14208030	30754100	13322200	NA	11298530	18682000
[truncated: 238,767 more rows]
